# Supplementary material for: Emiliania huxleyi endures N-limitation with an efficient metabolic budgeting and effective ATP synthesis
Source: BMC Genomics. 2014 Dec 2;15(1):1051. doi: 10.1186/1471-2164-15-1051 (PMC4301891; doi:10.1186/1471-2164-15-1051)
Supplement: Supplementary file 4 — Additional file 4: Spreadsheet S4: Transcript clusters regulated in response to N-limitation in the haploid and diploid life-cycle stages of Emiliania huxleyi at time points of early and full limitation. (XLSX 3 MB) [file 12864_2014_6789_MOESM4_ESM.xlsx]

## Sheet: Regulated transcripts
Classification	2N stage only	1N stage only	Coherent	Incoherent	Counter	Primary Accession Number	Fold Change - Diploid stage, early limitation	Fold Change - Diploid stage, full limitation	Corr P values	P values	Fold Change - Haploid stage, early limitation	Fold Change - Haploid stage, full limitation	Corrected p-values	p-values	Selected Hit	KOG function of selected Hit	Source of information (B2G or JGI#)	JGI Hit 1	KOG Function of JGI Hit 1	KOG Pathway of JGI Hit 1	JGI Hit 1 assigned model	% Identity in JGI Hit 1	Alignment Length with JGI Hit 1	Mismatches with JGI Hit 1	Open gaps with JGI Hit 1	Query Start with JGI Hit 1	Query End with JGI Hit 1	Subject Start with JGI Hit 1	Subject End with JGI Hit 1	eValue of BLAST alignment with JGI Hit 1	BitScore of BLAST alignment with JGI Hit 1	JGI Hit 2	KOG Function of JGI Hit 2	KOG Pathway of JGI Hit 2	JGI Hit 2 assigned model	% Identity in JGI Hit 2	Alignment Length with JGI Hit 2	Mismatches with JGI Hit 2	Open gaps with JGI Hit 2	Query Start with JGI Hit 2	Query End with JGI Hit 2	Subject Start with JGI Hit 2	Subject End with JGI Hit 2	eValue of BLAST alignment with JGI Hit 2	BitScore of BLAST alignment with JGI Hit 2	Blast2Go Hit	Length of queried sequence (B2G)	Number of consistent B2G hits	Minimum eValue in B2G searches
Translation	1	0	0	0	0	GJ00820	15.1728	31.3872	0.0068792; 0.0059594815; 0.005074242	0.0008199223; 0.0006551878; 0.0005071574					Ribosomal protein S6 kinase and related proteins	Signal transduction mechanisms	358752	358752	Ribosomal protein S6 kinase and related proteins	Signal transduction mechanisms	fgenesh_newKGs_kg.72__60__2688416:2	99.89	1809	2		1	1809	1	1809		3570	424040	Ribosomal protein S6 kinase and related proteins	Signal transduction mechanisms	estExtDG_fgenesh_newKGs_pm.C_1960004	99.73	1122	3		1	1122	4	1125		2200	gad8_schpo; serine threonine-protein kinase gad8	1809	10	3.02498e-61
Translation	1	0	0	0	0	GJ00728	4.8732	9.71793	0.010171409; 0.010409945; 0.00930291	0.0014830636; 0.0015338984; 0.0013012381					rl24b_schpo; 60s ribosomal protein l24-b	B2G	B2G, 458594, 461118	458594			estExtDG_Genemark1.C_3550006	99.92	1230	1		1	1230	8	1237		2430	461118			estExtDG_fgeneshEH_pg.C_10584	99.92	1230	1		1	1230	8	1237		2430	rl24b_schpo; 60s ribosomal protein l24-b	1886	10	5.27588e-22
Translation	1	0	0	0	0	GJ21294	4.18071	8.93299	0.044277597; 0.036299795	0.012331275; 0.009365015					Ribosomal protein S6 kinase and related proteins	Signal transduction mechanisms	424040	424040	Ribosomal protein S6 kinase and related proteins	Signal transduction mechanisms	estExtDG_fgenesh_newKGs_pm.C_1960004	100	584			1	584	1447	2030		1158	358752	Ribosomal protein S6 kinase and related proteins	Signal transduction mechanisms	fgenesh_newKGs_kg.72__60__2688416:2	99.2	499	2	1	1	497	1267	1765		952		584
Translation	1	0	0	0	0	GJ18314	3.16675	4.73918	0.008056811; 0.0063895197; 0.012739386	0.0010453674; 0.00072680495; 0.0020879789					Ribosomal protein S6 kinase and related proteins	Signal transduction mechanisms	69515	69515	Ribosomal protein S6 kinase and related proteins	Signal transduction mechanisms	e_gw1.102.8.1	100	509			3	511	716	1224		1009															pk2_dicdi; protein kinase 2; pk2	658	10	1.33681e-44
Translation	1	0	0	0	0	GJ00519	2.94222	3.49464	0.002440363; 0.0043825004; 0.0041104075	0.00015749838; 0.00040310895; 0.00036443505					Translation initiation factor 4F, ribosome/mRNA-bridging subunit (eIF-4G)	Translation, ribosomal structure and biogenesis	437206	437206	Translation initiation factor 4F, ribosome/mRNA-bridging subunit (eIF-4G)	Translation, ribosomal structure and biogenesis	estExtDG_fgenesh_newKGs_kg.C_550082	99.47	1327	6	1	717	2043	286	1611		2567	248806			gm1.70600007	99.58	236	1		90	325	1	236	2e-128	460		2043
Translation	1	0	0	0	0	GJ03604		3.06091	0.040133987; 0.048397012	0.0107747195; 0.013939475					60S ribosomal protein L22	Translation, ribosomal structure and biogenesis	444338	444338	60S ribosomal protein L22	Translation, ribosomal structure and biogenesis	estExtDG_fgenesh_newKGs_kg.C_3130010	97.11	1212	35		1	1212	2577	1366		2125																1212
Translation	1	0	0	0	0	GJ15355	2.42669	2.89382	0.0334551; 0.032018162; 0.036151275	0.008342408; 0.007835574; 0.009307971					tRNA cytosine-5-methylases and related enzymes of the NOL1/NOP2/sun superfamily	B2G	459528	452762	Phosphatidylinositol transfer protein SEC14 and related proteins	Lipid transport and metabolism	estExtDG_Genemark1.C_680066	97.32	112	2	1	610	720	1105	1216	1e-47	190	459528	tRNA cytosine-5-methylases and related enzymes of the NOL1/NOP2/sun superfamily	Translation, ribosomal structure and biogenesis	estExtDG_Genemark1.C_5290008	92.37	118	2	2	610	720	2520	2637	2e-037	157		720
Translation	1	0	0	0	0	GJ05962	2.33652	2.70897	0.03129037; 0.034512673; 0.039831813	0.007594475; 0.008716643; 0.010671555					tRNA cytosine-5-methylases and related enzymes of the NOL1/NOP2/sun superfamily	B2G	459528	452762	Phosphatidylinositol transfer protein SEC14 and related proteins	Lipid transport and metabolism	estExtDG_Genemark1.C_680066	100	999			1	999	214	1212		1980	459528	tRNA cytosine-5-methylases and related enzymes of the NOL1/NOP2/sun superfamily	Translation, ribosomal structure and biogenesis	estExtDG_Genemark1.C_5290008	99.4	1005		1	1	999	1629	2633		1947	clvs2_danre; clavesin-2; retinaldehyde-binding protein 1-like 2	999	5	1.02703e-07
Translation	1	0	0	0	0	GJ28231	2.14101	2.53887	0.0017460666; 0.0019666618; 0.0018358993	0.00008938776; 0.00010980289; 0.00009799705					60S ribosomal protein L9	Translation, ribosomal structure and biogenesis	351730	351730	60S ribosomal protein L9	Translation, ribosomal structure and biogenesis	fgenesh_newKGs_kg.12__156__2685882:1	100	71			105	175	853	783	2e-33	141																206
Translation	1	0	0	0	0	GJ09721	2.95649	2.43791	0.0012094754; 0.0022890593; 0.0010403409	0.000047620753; 0.00014218235; 0.000036963345					D-Tyr-tRNA (Tyr) deacylase	Translation, ribosomal structure and biogenesis	432264	432264	D-Tyr-tRNA (Tyr) deacylase	Translation, ribosomal structure and biogenesis	estExtDG_fgenesh_newKGs_kg.C_40076	100	715			1	715	1	715		1417															dtd_dicdi; d-tyrosyl-trna deacylase	830	10	1.41092e-34
Translation	1	0	0	0	0	GJ19996	1.61685	2.02896	0.012492693; 0.028317459; 0.020917118	0.0020243395; 0.006579881; 0.0042831074					60S ribosomal protein L22	Translation, ribosomal structure and biogenesis	461047	461047	60S ribosomal protein L22	Translation, ribosomal structure and biogenesis	estExtDG_fgeneshEH_pg.C_10429	100	521			76	596	1329	1849		1033																617
Translation	1	0	0	0	0	GJ16750		2.00428	0.013244097; 0.009799053; 0.012001541	0.0022072196; 0.0014046605; 0.0019033536					Translation initiation factor 4F, ribosome/mRNA-bridging subunit (eIF-4G)	Translation, ribosomal structure and biogenesis	364886	364886	Translation initiation factor 4F, ribosome/mRNA-bridging subunit (eIF-4G)	Translation, ribosomal structure and biogenesis	fgenesh_newKGs_kg.174__17__EST_ALL.fasta.Contig3748	99.71	689	1	1	1	689	12	699		1342																692
Translation	1	0	0	0	0	GJ00789		-1.52476	0.04153213; 0.028160913; 0.029268611	0.011278182; 0.006527261; 0.006901508					Phenylalanyl-tRNA synthetase, beta subunit	Translation, ribosomal structure and biogenesis	432334	432334	Phenylalanyl-tRNA synthetase, beta subunit	Translation, ribosomal structure and biogenesis	estExtDG_fgenesh_newKGs_kg.C_40166	99.95	1834		1	1	1834	1	1833		3620	445319			estExtDG_fgenesh_newKGs_kg.C_4290005	99.7	1655	4	1	1	1655	1	1654		3233	syfa_arath; probable phenylalanyl-trna synthetase alpha chain; phenylalanine--trna ligase alpha chain;	1834	10	2.16409e-160
Translation	1	0	0	0	0	GJ24810		-1.54346	0.00028471867; 0.0006999265; 0.00022978823	0.000004206707; 0.000019200263; 0.0000028567638					Ribosomal protein RPL1/RPL2/RL4L4	RNA processing and modification	453373	453373	Ribosomal protein RPL1/RPL2/RL4L4	RNA processing and modification	estExtDG_Genemark1.C_800113	97.4	77		1	393	467	1187	1263	6e-30	131																467
Translation	1	0	0	0	0	GJ00522		-1.56203	0.006620512; 0.008013973; 0.015161416	0.0007734232; 0.0010355897; 0.0026981076					Mitochondrial/chloroplast ribosomal protein L33-like	Translation, ribosomal structure and biogenesis	77965	77965	Mitochondrial/chloroplast ribosomal protein L33-like	Translation, ribosomal structure and biogenesis	e_gw1.1337.1.1	98.67	150	2		46	195	1	150	1e-74	281	72393	Mitochondrial/chloroplast ribosomal protein L33-like	Translation, ribosomal structure and biogenesis	e_gw1.177.30.1	98.67	150	2		46	195	1	150	1e-074	281	rl33_idilo; 50s ribosomal protein l33	2042	10	2.30312e-11
Translation	1	0	0	0	0	GJ17929		-1.56583	0.0013686906; 0.002138535; 0.0011736319	0.000058266152; 0.00012631378; 0.000045347475					40S ribosomal protein S2	Translation, ribosomal structure and biogenesis	60889	60889	40S ribosomal protein S2	Translation, ribosomal structure and biogenesis	e_gw1.1.286.1	97.81	319	5	2	234	551	1	318	3e-159	561															rl12_mouse; 60s ribosomal protein l12	667	10	2.12443e-81
Translation	1	0	0	0	0	GJ11078		-1.57485	0.03625882; 0.047014546	0.009349321; 0.013397085					Mitochondrial/chloroplast ribosomal protein L22	B2G	108359	249974			gm1.85000007	99.83	591	1		7	597	1	591		1164	108359	Mitochondrial/chloroplast ribosomal protein L22	Translation, ribosomal structure and biogenesis	fgeneshEH_pg.103__33	99.49	591	3		7	597	1	591		1148	rl22_oritb; 50s ribosomal protein l22	802	10	2.19409e-14
Translation	1	0	0	0	0	GJ09124		-1.57709	0.02323225; 0.0024240438; 0.004189059	0.004962026; 0.00015561756; 0.0003761429					Queuine-tRNA ribosyltransferase	RNA processing and modification	425771	425771	Queuine-tRNA ribosyltransferase	RNA processing and modification	estExtDG_Genewise1Plus.C_10177	99.64	841	3		1	841	1	841		1643															tgt_paruw; queuine trna-ribosyltransferase; guanine insertion enzyme; trna-guanine transglycosylase	844	10	7.2991e-42
Translation	1	0	0	0	0	GJ00211		-1.58472	0.01028979; 0.005465776; 0.004256709	0.0015081984; 0.0005712702; 0.00038542456					tRNA nucleotidyltransferase/poly(A) polymerase	Translation, ribosomal structure and biogenesis	438409	438409	tRNA nucleotidyltransferase/poly(A) polymerase	Translation, ribosomal structure and biogenesis	estExtDG_fgenesh_newKGs_kg.C_750078	99.88	2567	3		4	2570	28	2594		5065															cca1_canga; cca trna mitochondrial; cca-adding enzyme; trna cca-pyrophosphorylase; trna adenylyltransferase; trna nucleotidyltransferase flags: precursor	2570	2	1.53474e-10
Translation	1	0	0	0	0	GJ11180		-1.58739	0.0071715983; 0.0054957457; 0.0078932615	0.00087613374; 0.0005763542; 0.0010106675					Ribosome Assembly protein	B2G	72572	215379			gm1.6500062	100	101			390	490	1006	1106	1e-50	200	72572	Ribosome Assembly protein	General function prediction only	e_gw1.183.3.1	99	100	1		48	147	337	436	1e-047	190	grwd1_dicdi; glutamate-rich wd repeat-containing protein 1	800	10	2.96441e-58
Translation	1	0	0	0	0	GJ08012		-1.59767	0.0030781038; 0.001005992; 0.0010381561	0.00023082884; 0.00003496014; 0.000036727364					60s ribosomal protein L10	Translation, ribosomal structure and biogenesis	446072	446072	60s ribosomal protein L10	Translation, ribosomal structure and biogenesis	estExtDG_fgenesh_newKGs_kg.C_6060005	97.97	838	3	5	36	873	2	825		1505	433874	60s ribosomal protein L10	Translation, ribosomal structure and biogenesis	estExtDG_fgenesh_newKGs_kg.C_140181	97.85	838	4	5	36	873	18	841		1497	ribosomal l10 protein	878	10	4.0081e-95
Translation	1	0	0	0	0	GJ05905		-1.61837	0.0012867504; 0.0016314224; 0.0015560371	0.00005253565; 0.00007957684; 0.000073312774					sytc_mouse; threonyl-trna cytoplasmic; threonine--trna ligase;	B2G	B2G, ,																													sytc_mouse; threonyl-trna cytoplasmic; threonine--trna ligase;	1003	10	5.24118e-107
Translation	1	0	0	0	0	GJ16631		-1.63726	0.0011237056; 0.0025790078; 0.0040097144	0.00004219947; 0.00017288318; 0.0003504617					40S ribosomal protein S12	Translation, ribosomal structure and biogenesis	358111	358111	40S ribosomal protein S12	Translation, ribosomal structure and biogenesis	fgenesh_newKGs_kg.65__58__EVC00227_40S	100	571			4	574	1	571		1132	368591			fgenesh_newKGs_kg.317__1__EVC00227_40S	99.3	571	4		4	574	1	571		1100	rs12_chick; 40s ribosomal protein s12	694	10	4.37128e-54
Translation	1	0	0	0	0	GJ18872		-1.63748	0.000097518874; 0.00017908403; 0.00013692578	0.00000051807757; 0.0000017912176; 0.0000010330402					40S ribosomal protein S16	Translation, ribosomal structure and biogenesis	445255	445255	40S ribosomal protein S16	Translation, ribosomal structure and biogenesis	estExtDG_fgenesh_newKGs_kg.C_4160001	100	258			3	260	214	471	2e-144	511															rs16_goshi; 40s ribosomal protein s16	644	10	1.1155e-72
Translation	1	0	0	0	0	GJ24213	-1.66801	-1.63901	0.011940205; 0.016973058; 0.019599082	0.0018887061; 0.0031729457; 0.0039033878					60S ribosomal protein L38	Translation, ribosomal structure and biogenesis	356928	356928	60S ribosomal protein L38	Translation, ribosomal structure and biogenesis	fgenesh_newKGs_kg.52__125__EST_ALL.fasta.Contig5923	100	469			6	474	1	469		930															rl38_sollc; 60s ribosomal protein l38	492	10	2.72116e-22
Translation	1	0	0	0	0	GJ26517		-1.64323	0.04631493; 0.029474631; 0.015762467	0.01311841; 0.006977042; 0.0028551738					60S acidic ribosomal protein P0	Translation, ribosomal structure and biogenesis	456254	456254	60S acidic ribosomal protein P0	Translation, ribosomal structure and biogenesis	estExtDG_Genemark1.C_1740037	97.96	196	2	1	174	369	943	1136	3e-96	351	117535			fgeneshEH_pg.348__3	98.88	179	2		1	179	59	237	1e-092	339		369
Translation	1	0	0	0	0	GJ04286		-1.64836	0.0031692262; 0.0025427372; 0.0017005093	0.00024162547; 0.00016847605; 0.000085743326					Putative N2,N2-dimethylguanosine tRNA methyltransferase	RNA processing and modification	442375	442375	Putative N2,N2-dimethylguanosine tRNA methyltransferase	RNA processing and modification	estExtDG_fgenesh_newKGs_kg.C_1810051	97.99	1144	23		1	1144	1	1144		2085															hypothetical protein Pmar_PMAR013761 [Perkinsus marinus ATCC 50983]	1144	1	5.36496e-07
Translation	1	0	0	0	0	GJ18174		-1.66467	0.001110783; 0.00083541765; 0.001512618	0.00004146554; 0.000025443844; 0.00006973561					Threonyl-tRNA synthetase	Translation, ribosomal structure and biogenesis	74837	74837	Threonyl-tRNA synthetase	Translation, ribosomal structure and biogenesis	e_gw1.320.12.1	100	555			1	555	1513	2067		1100	68856	Threonyl-tRNA synthetase	Translation, ribosomal structure and biogenesis	e_gw1.87.25.1	100	555			1	555	1558	2112		1100	sytc1_dicdi; probable threonyl-trna synthetase cytoplasmic; threonine--trna ligase;	661	10	6.97448e-52
Translation	1	0	0	0	0	GJ23866		-1.66572	0.000167485; 0.0008056626; 0.00019677181	0.0000015616502; 0.000023938035; 0.0000021629003					rl34_dicdi; 60s ribosomal protein l34	B2G	B2G, ,																													rl34_dicdi; 60s ribosomal protein l34	505	10	1.37179e-37
Translation	1	0	0	0	0	GJ13961		-1.6686	0.000995729; 0.0007464603; 0.0015421789	0.000034206532; 0.000021196622; 0.00007194431					60S ribosomal protein L10A	B2G	413744	414037			estExtDG_est_orfs.C_1270001	99.86	700	1		48	747	1	700		1380	413744	60S ribosomal protein L10A	Translation, ribosomal structure and biogenesis	estExtDG_est_orfs.C_90007	99.86	700	1		48	747	1	700		1380	r10a1_arath; 60s ribosomal protein l10a-1	747	10	4.55251e-92
Translation	1	0	0	0	0	GJ12118	-1.58203	-1.67869	0.030861292; 0.0076101925; 0.0039185686	0.007443804; 0.00095486955; 0.00033815362					Box H/ACA snoRNP component, involved in ribosomal RNA pseudouridinylation	RNA processing and modification	455093	455093	Box H/ACA snoRNP component, involved in ribosomal RNA pseudouridinylation	RNA processing and modification	estExtDG_Genemark1.C_1320109	97.71	700	1	5	18	709	1	693		1241	73674	Box H/ACA snoRNP component, involved in ribosomal RNA pseudouridinylation	RNA processing and modification	e_gw1.245.13.1	96.41	195	4	1	203	394	157	351	8e-089	327	nola2_arath; h aca ribonucleoprotein complex subunit 2-like protein; nhp2-like protein	783	10	1.82757e-32
Translation	1	0	0	0	0	GJ14057		-1.68827	0.000972153; 0.0021228904; 0.00065562804	0.00003280148; 0.00012433784; 0.000017289729					rl401_schpo; ubiquitin-60s ribosomal protein l40; ubiquitin; 60s ribosomal protein l40; cep52 flags: precursor	B2G	B2G, ,																													rl401_schpo; ubiquitin-60s ribosomal protein l40; ubiquitin; 60s ribosomal protein l40; cep52 flags: precursor	746	10	2.47411e-28
Translation	1	0	0	0	0	GJ18996	-1.61249	-1.71272	0.012917739; 0.016885566; 0.023154845	0.0021278888; 0.003148992; 0.004943586					60S ribosomal protein L22	Translation, ribosomal structure and biogenesis	450507	450507	60S ribosomal protein L22	Translation, ribosomal structure and biogenesis	estExtDG_Genemark1.C_270041	100	258			295	552	451	708	2e-144	511																642
Translation	1	0	0	0	0	GJ13079		-1.7133	0.0015544889; 0.0013240175; 0.00096567784	0.00007302022; 0.0000551018; 0.000032424097					rs15a_dicdi; 40s ribosomal protein s15a; ribosomal protein s24	B2G	B2G, 223278, 256225	223278			gm1.10800178	100	316			37	352	1	316	6e-179	626	256225			gm1.451100001	100	231			37	267	1	231	3e-128	458	rs15a_dicdi; 40s ribosomal protein s15a; ribosomal protein s24	764	10	1.09022e-69
Translation	1	0	0	0	0	GJ05549		-1.71895	0.0014479436; 0.001823911; 0.0015754956	0.000064759515; 0.00009669148; 0.00007474634					RNA-binding protein required for biogenesis of the ribosomal 60S subunit	Translation, ribosomal structure and biogenesis	428142	428142	RNA-binding protein required for biogenesis of the ribosomal 60S subunit	Translation, ribosomal structure and biogenesis	estExtDG_Genewise1Plus.C_690050	99.21	630	2	1	1	627	84	713		1205															brx1_bovin; ribosome biogenesis protein brx1 homolog; brix domain-containing protein 2	1032	10	5.79432e-62
Translation	1	0	0	0	0	GJ17403		-1.72248	0.00034643125; 0.00072776445; 0.00028370135	0.000005892986; 0.000020451535; 0.0000041591034					40S ribosomal protein S19	Translation, ribosomal structure and biogenesis	439486	439486	40S ribosomal protein S19	Translation, ribosomal structure and biogenesis	estExtDG_fgenesh_newKGs_kg.C_1020027	99.22	645	1	1	34	678	1	641		1237															rs192_arath; 40s ribosomal protein s19-2	678	10	2.63067e-35
Translation	1	0	0	0	0	GJ23040		-1.74008	0.0019162253; 0.0014103941; 0.0004320204	0.00010521296; 0.000061535895; 0.000008610807					rsua_yerpe; ribosomal small subunit pseudouridine synthase a; 16s pseudouridylate 516 synthase; 16s rrna pseudouridine synthase; rrna pseudouridylate synthase a; rrna-uridine isomerase a	B2G	B2G, 105936, 124508	105936			fgeneshEH_pg.73__23	100	477			1	477	370	846		946	124508			fgeneshEH_pg.5550__1	100	132			1	132	370	501	3e-069	262	rsua_yerpe; ribosomal small subunit pseudouridine synthase a; 16s pseudouridylate 516 synthase; 16s rrna pseudouridine synthase; rrna pseudouridylate synthase a; rrna-uridine isomerase a	533	2	7.00918e-07
Translation	1	0	0	0	0	GJ21795	-1.56779	-1.74078	0.0025512448; 0.0035137327; 0.004959491	0.00016952032; 0.00028389998; 0.0004898126					Predicted mitochondrial/chloroplast ribosomal protein S17	Translation, ribosomal structure and biogenesis	350842	350842	Predicted mitochondrial/chloroplast ribosomal protein S17	Translation, ribosomal structure and biogenesis	fgenesh_newKGs_kg.8__118__CX773807	99.73	364	1		148	511	1	364		714	359397			fgenesh_newKGs_kg.81__2__CX773807	100	339			173	511	31	369		672	rs17_anasp; 30s ribosomal protein s17	570	10	1.722e-13
Translation	1	0	0	0	0	GJ07398		-1.74249	0.0004945676; 0.00042039022; 0.00008780967	0.000010981205; 0.000008139047; 0.0000004176441					40S ribosomal protein S3	Translation, ribosomal structure and biogenesis	415280	415280	40S ribosomal protein S3	Translation, ribosomal structure and biogenesis	estExtDG_Genewise1.C_180051	99.89	880		1	4	883	1	879		1729	60463			gw1.5804.1.1	100	405			28	432	1	405		803	40s ribosomal protein s3	899	10	9.51781e-116
Translation	1	0	0	0	0	GJ06332		-1.74353	0.0017287483; 0.0030028147; 0.0019885234	0.00008802877; 0.00022115959; 0.000112013346					60s ribosomal protein L18	Translation, ribosomal structure and biogenesis	433854	433854	60s ribosomal protein L18	Translation, ribosomal structure and biogenesis	estExtDG_fgenesh_newKGs_kg.C_140155	99.78	902	2		1	902	5	906		1772															rl18_cicar; 60s ribosomal protein l18	971	10	3.59422e-80
Translation	1	0	0	0	0	GJ07215		-1.74603	0.000019888219; 0.00002363979; 0.000023850105	0.000000021729253; 0.000000032840386; 0.00000003341334					60S ribosomal protein L13a	B2G	415128	414178			estExtDG_est_orfs.C_2590001	99.89	888	1		22	909	1	888		1752	415128	60S ribosomal protein L13a	Translation, ribosomal structure and biogenesis	estExtDG_Genewise1.C_140172	99.89	888	1		22	909	5	892		1752	60s ribosomal protein l13 l16	909	10	2.53494e-77
Translation	1	0	0	0	0	GJ27395		-1.75143	0.0015243423; 0.00075576035; 0.0019268213	0.000070599155; 0.000021722877; 0.000106230254					60s acidic ribosomal protein P1	Translation, ribosomal structure and biogenesis	358841	358841	60s acidic ribosomal protein P1	Translation, ribosomal structure and biogenesis	fgenesh_newKGs_kg.73__68__EST_ALL.fasta.Contig11726	97.97	295	4	1	1	295	329	621	1e-150	531																303
Translation	1	0	0	0	0	GJ20020		-1.76384	0.00016217261; 0.003920511; 0.0016879666	0.000001466295; 0.0003386905; 0.00008463657					40S ribosomal protein S13	B2G	441068	414120			estExtDG_est_orfs.C_1820011	100	599			18	616	1	599		1187	441068	40S ribosomal protein S13	Translation, ribosomal structure and biogenesis	estExtDG_fgenesh_newKGs_kg.C_1430007	99.67	600	2		17	616	11	610		1174	rs13_pea; 40s ribosomal protein s13	616	10	2.06641e-74
Translation	1	0	0	0	0	GJ07243		-1.81979	0.013381152; 0.0064979983; 0.010860833	0.0022393554; 0.00074993086; 0.0016328664					Threonyl-tRNA synthetase	Translation, ribosomal structure and biogenesis	74837	74837	Threonyl-tRNA synthetase	Translation, ribosomal structure and biogenesis	e_gw1.320.12.1	100	115			1	115	88	202	6e-59	228	68856	Threonyl-tRNA synthetase	Translation, ribosomal structure and biogenesis	e_gw1.87.25.1	100	115			1	115	88	202	6e-059	228	threonyl-trna synthetase	908	10	8.21142e-104
Translation	1	0	0	0	0	GJ04296		-1.82132	0.00061123737; 0.0010940196; 0.001615301	0.000015506188; 0.000040365165; 0.000077924866					40S ribosomal protein SA (P40)/Laminin receptor 1	Translation, ribosomal structure and biogenesis	356503	356503	40S ribosomal protein SA (P40)/Laminin receptor 1	Translation, ribosomal structure and biogenesis	fgenesh_newKGs_kg.48__100__EST_ALL.fasta.Contig10741	99.89	930	1		1	930	6	935		1836															rssa_pinfu; 40s ribosomal protein sa	1143	10	1.3265e-100
Translation	1	0	0	0	0	GJ25143		-1.83555	0.002841505; 0.0030209557; 0.003251319	0.0002023987; 0.00022321596; 0.00025168763					40S ribosomal protein S29	Translation, ribosomal structure and biogenesis	372560	372560	40S ribosomal protein S29	Translation, ribosomal structure and biogenesis	fgenesh_newKGs_kg.941__1__CX776700	100	110			132	241	61	170	3e-56	218															40s ribosomal protein s29	451	2	1.29498e-09
Translation	1	0	0	0	0	GJ13448		-1.84207	0.022234902; 0.018130517; 0.0086008	0.0046704784; 0.0035007666; 0.001152163					Ribosomal protein S18	Translation, ribosomal structure and biogenesis	58510	58510	Ribosomal protein S18	Translation, ribosomal structure and biogenesis	gw1.488.12.1	100	354			147	500	1	354		702	58461	Ribosomal protein S18	Translation, ribosomal structure and biogenesis	gw1.79.79.1	100	354			147	500	1	354		702	rs13_vibch; 30s ribosomal protein s13	757	10	6.14834e-23
Translation	1	0	0	0	0	GJ19757		-1.85841	0.0006021029; 0.0015121398; 0.0034877558	0.000015150282; 0.00006967795; 0.00028007655					60S ribosomal protein L27	Translation, ribosomal structure and biogenesis	433742	433742	60S ribosomal protein L27	Translation, ribosomal structure and biogenesis	estExtDG_fgenesh_newKGs_kg.C_130137	99.33	593	1	1	34	623	1	593		1140															rl27_pyrst; 60s ribosomal protein l27	623	10	1.43105e-54
Translation	1	0	0	0	0	GJ11400	-1.59185	-1.86083	0.0017769886; 0.0026848118; 0.0030091652	0.00009257467; 0.00018506461; 0.00022194724					60S ribosomal protein 15.5kD/SNU13, NHP2/L7A family (includes ribonuclease P subunit p38), involved in splicing	Translation, ribosomal structure and biogenesis	460589	460589	60S ribosomal protein 15.5kD/SNU13, NHP2/L7A family (includes ribonuclease P subunit p38), involved in splicing	Translation, ribosomal structure and biogenesis	estExtDG_Genemark1.C_14500002	99.49	592	2	1	82	673	7	597		1142	310487	60S ribosomal protein 15.5kD/SNU13, NHP2/L7A family (includes ribonuclease P subunit p38), involved in splicing	Translation, ribosomal structure and biogenesis	fgenesh_newKGs_pm.34__29	96.01	326		2	81	399	6	325	1e-155	549	nh2l1_xentr; nhp2-like protein 1; high mobility group-like nuclear protein 2 homolog 1; u4 tri-snrnp kda protein	798	10	2.66207e-47
Translation	1	0	0	0	0	GJ23633		-1.86359	0.0037437016; 0.0069929874; 0.004884782	0.00031442492; 0.0008420465; 0.00047829354					60S ribosomal protein L37	Translation, ribosomal structure and biogenesis	362722	362722	60S ribosomal protein L37	Translation, ribosomal structure and biogenesis	fgenesh_newKGs_kg.135__35__EVC01629_60S	100	356			24	379	12	367		706	361823	60S ribosomal protein L37	Translation, ribosomal structure and biogenesis	fgenesh_newKGs_kg.119__48__EVC01629_60S	95.8	357	12	3	24	379	12	366	3e-161	567	rl37a_goshi; 60s ribosomal protein l37a	518	10	1.27107e-42
Translation	1	0	0	0	0	GJ01979		-1.86656	0.025447318; 0.007202995; 0.029257836	0.00565233; 0.00088191975; 0.006898623					rm51_ashgo; 54s ribosomal protein mitochondrial	B2G	B2G, 449968,	449968			estExtDG_Genemark1.C_210130	100	717			578	1294	966	250		1421															rm51_ashgo; 54s ribosomal protein mitochondrial	1432	6	6.02879e-13
Translation	1	0	0	0	0	GJ22180	-1.68294	-1.88644	0.012117539; 0.012626939; 0.01163989	0.0019293108; 0.0020587288; 0.0018175273					60S ribosomal protein L5	Translation, ribosomal structure and biogenesis	434648	434648	60S ribosomal protein L5	Translation, ribosomal structure and biogenesis	estExtDG_fgenesh_newKGs_kg.C_200098	100	173			305	477	209	37	1e-93	343															rl5_stycl; 60s ribosomal protein l5	559	10	3.4924e-30
Translation	1	0	0	0	0	GJ22138	-1.79195	-1.88995	0.000037674043; 0.00010434216; 0.0018298577	0.000000091183544; 0.0000005933208; 0.00009733422					Mitochondrial/chloroplast ribosomal protein L12	Translation, ribosomal structure and biogenesis	455557	455557	Mitochondrial/chloroplast ribosomal protein L12	Translation, ribosomal structure and biogenesis	estExtDG_Genemark1.C_1470117	100	104			1	104	89	192	1e-52	206	451880	Mitochondrial/chloroplast ribosomal protein L12	Translation, ribosomal structure and biogenesis	estExtDG_Genemark1.C_510260	100	104			1	104	89	192	1e-052	206	rl7_libas; 50s ribosomal protein l7 l12	560	10	1.96337e-15
Translation	1	0	0	0	0	GJ08468	-1.97106	-1.90114	0.016778624; 0.039869387; 0.0066692	0.0031210163; 0.010686225; 0.0007824872					syg_rhoba; glycyl-trna synthetase; glycine--trna ligase;	B2G	B2G, ,																													syg_rhoba; glycyl-trna synthetase; glycine--trna ligase;	861	10	5.32725e-43
Translation	1	0	0	0	0	GJ21122		-1.91219	0.00015487695; 0.00021956622; 0.00019375932	0.0000013356214; 0.0000026547193; 0.000002077509					60S ribosomal protein L30	Translation, ribosomal structure and biogenesis	426384	426384	60S ribosomal protein L30	Translation, ribosomal structure and biogenesis	estExtDG_Genewise1Plus.C_120093	99.64	553	2		1	553	1	553		1080															rl30_spofr; 60s ribosomal protein l30	588	10	1.05087e-51
Translation	1	0	0	0	0	GJ12238		-1.91555	0.013327102; 0.020842727	0.0022269506; 0.004260759					Putative N2,N2-dimethylguanosine tRNA methyltransferase	RNA processing and modification	371109	371109	Putative N2,N2-dimethylguanosine tRNA methyltransferase	RNA processing and modification	fgenesh_newKGs_kg.538__3__2700151:1	98.92	647	6	1	135	781	1	646		1219	355724	Putative N2,N2-dimethylguanosine tRNA methyltransferase	RNA processing and modification	fgenesh_newKGs_kg.40__70__jgi	98.45	647	9	1	135	781	1	646		1195	mt21d_mouse; methyltransferase-like protein 21d	781	10	6.98674e-10
Translation	1	0	0	0	0	GJ21930	-1.68084	-1.91621	0.018901372; 0.024219893; 0.019638175	0.003705477; 0.0052699177; 0.0039155665					40S ribosomal protein S25	B2G	60285	60245			gw1.135.49.1	94.53	201	10	1	136	336	1	200	8e-82	303	60285	40S ribosomal protein S25	Translation, ribosomal structure and biogenesis	gw1.8.151.1	94.53	201	10	1	136	336	1	200	8e-082	303	rs251_arath; 40s ribosomal protein s25-1	566	10	2.05881e-22
Translation	1	0	0	0	0	GJ18691	-1.62432	-1.93927	0.0036896255; 0.0032886765; 0.0047245133	0.00030732038; 0.00025586184; 0.00045503635					60s ribosomal protein L30 isolog	Translation, ribosomal structure and biogenesis	433471	433471	60s ribosomal protein L30 isolog	Translation, ribosomal structure and biogenesis	estExtDG_fgenesh_newKGs_kg.C_110164	100	577			73	649	1	577		1144															rlp24_mouse; probable ribosome biogenesis protein rlp24; ribosomal l24 domain-containing protein 1; ribosomal protein l24-like	649	10	1.21749e-59
Translation	1	0	0	0	0	GJ00591	-1.80995	-1.94094	0.00045016216; 0.0031493253; 0.00080649275	0.000009279782; 0.00023897506; 0.000024046367					Phenylalanyl-tRNA synthetase beta subunit	Translation, ribosomal structure and biogenesis	441352	441352	Phenylalanyl-tRNA synthetase beta subunit	Translation, ribosomal structure and biogenesis	estExtDG_fgenesh_newKGs_kg.C_1510022	99.9	1971	2		16	1986	1	1971		3891	259518			gm1.932700001	100	327			20	346	1	327		648	syfb_drome; probable phenylalanyl-trna synthetase beta chain; phenylalanine--trna ligase beta chain;	1988	10	4.36064e-179
Translation	1	0	0	0	0	GJ09186	-1.51052	-1.94188	0.00069208106; 0.0006810391; 0.00030413762	0.000018817776; 0.00001826396; 0.000004681608					60s ribosomal protein L10	Translation, ribosomal structure and biogenesis	433874	433874	60s ribosomal protein L10	Translation, ribosomal structure and biogenesis	estExtDG_fgenesh_newKGs_kg.C_140181	98.93	841	1	1	1	841	1	833		1602	446072	60s ribosomal protein L10	Translation, ribosomal structure and biogenesis	estExtDG_fgenesh_newKGs_kg.C_6060005	98.79	824	2	1	18	841	2	817		1560	rl101_orysj; 60s ribosomal protein l10-1; protein qm; tumor suppressor sc34	843	10	7.31987e-99
Translation	1	0	0	0	0	GJ09810		-1.94806	0.0026787943; 0.014567518; 0.0057950746	0.00018424327; 0.0025435402; 0.00062623457					Mitochondrial/chloroplast ribosomal protein L13	Translation, ribosomal structure and biogenesis	78136	78136	Mitochondrial/chloroplast ribosomal protein L13	Translation, ribosomal structure and biogenesis	e_gw1.1692.1.1	99.23	388	1	2	179	566	1	386		729	70385	Mitochondrial/chloroplast ribosomal protein L13	Translation, ribosomal structure and biogenesis	e_gw1.121.15.1	99.23	388	1	2	179	566	1	386		729	rl13_clod6; 50s ribosomal protein l13	830	10	5.83438e-22
Translation	1	0	0	0	0	GJ03198		-1.97482	0.0036721549; 0.0032644407; 0.0025699057	0.00030479213; 0.00025322754; 0.00017194022					Regulator of ribosome synthesis	Translation, ribosomal structure and biogenesis	364204	364204	Regulator of ribosome synthesis	Translation, ribosomal structure and biogenesis	fgenesh_newKGs_kg.162__29__2687802:1	99.84	1262	1	1	1	1262	1	1261		2478	123316			fgeneshEH_pg.2101__1	99.56	681	3		10	690	1	681		1326	rrs1_mouse; ribosome biogenesis regulatory protein homolog	1262	10	5.75196e-22
Translation	1	0	0	0	0	GJ08987	-1.63482	-2.00366	0.0015099213; 0.004198475; 0.001626394	0.00006953604; 0.00037777922; 0.00007887484					60S ribosomal protein L21	Translation, ribosomal structure and biogenesis	436239	436239	60S ribosomal protein L21	Translation, ribosomal structure and biogenesis	estExtDG_fgenesh_newKGs_kg.C_400020	98.7	847	4	1	1	847	8	847		1596	445566			estExtDG_fgenesh_newKGs_kg.C_4750006	98.58	847	5	1	1	847	8	847		1588	rl211_arath; 60s ribosomal protein l21-1	847	10	5.27297e-46
Translation	1	0	0	0	0	GJ25679	-1.56678	-2.02535	0.0004271181; 0.0016056364; 0.0005183037	0.0000084527555; 0.00007712408; 0.000011764513					rl44_goshi; 60s ribosomal protein l44	B2G	B2G, ,																													rl44_goshi; 60s ribosomal protein l44	422	10	1.52145e-45
Translation	1	0	0	0	0	GJ08886	-1.66673	-2.03296	0.0015767887; 0.0022969923; 0.00092685764	0.00007492164; 0.00014320687; 0.000030051047					60S ribosomal protein L21	B2G	436239	445566			estExtDG_fgenesh_newKGs_kg.C_4750006	100	850			1	850	1	850		1685	436239	60S ribosomal protein L21	Translation, ribosomal structure and biogenesis	estExtDG_fgenesh_newKGs_kg.C_400020	99.88	850	1		1	850	1	850		1677	rl211_arath; 60s ribosomal protein l21-1	850	10	5.43257e-46
Translation	1	0	0	0	0	GJ12277	-1.54492	-2.05331	0.00003600403; 0.000053600143; 0.000019571356	0.000000079046906; 0.0000001716396; 0.000000019124128					Mitochondrial/chloroplast ribosomal protein L20	Translation, ribosomal structure and biogenesis	354743	354743	Mitochondrial/chloroplast ribosomal protein L20	Translation, ribosomal structure and biogenesis	fgenesh_newKGs_kg.31__89__jgi	99.04	623	3	2	11	631	1	622		1174															rl20_rhocs; 50s ribosomal protein l20	779	10	2.08378e-30
Translation	1	0	0	0	0	GJ15533	-1.98672	-2.09023	0.00094832864; 0.00093943265; 0.0010569509	0.00003148405; 0.000030790554; 0.000038017377					40S ribosomal protein S16	Translation, ribosomal structure and biogenesis	445255	445255	40S ribosomal protein S16	Translation, ribosomal structure and biogenesis	estExtDG_fgenesh_newKGs_kg.C_4160001	99.59	242	1		476	717	471	230	2e-132	472															rs16_hetfo; 40s ribosomal protein s16	717	10	2.80998e-67
Translation	1	0	0	0	0	GJ21592	-1.66716	-2.10905	0.0006500826; 0.00010095705; 0.000022274106	0.000017021035; 0.0000005496284; 0.000000028338274					Mitochondrial/chloroplast ribosomal protein L6	B2G	67110	70027			e_gw1.111.75.1	99.81	520	1		34	553	54	573		1023	67110	Mitochondrial/chloroplast ribosomal protein L6	Translation, ribosomal structure and biogenesis	e_gw1.58.101.1	99.81	520	1		34	553	54	573		1023	rl6_alheh; 50s ribosomal protein l6	576	10	4.53519e-41
Translation	1	0	0	0	0	GJ20533	-1.88932	-2.1298	0.0107019525; 0.00096281664	0.0016000292; 0.000032250373					Phenylalanyl-tRNA synthetase beta subunit	Translation, ribosomal structure and biogenesis	445311	445311	Phenylalanyl-tRNA synthetase beta subunit	Translation, ribosomal structure and biogenesis	estExtDG_fgenesh_newKGs_kg.C_4260001	100	601			4	604	724	124		1191															fog: leucine rich repeat	604	1	6.9906e-07
Translation	1	0	0	0	0	GJ07698	-2.09148	-2.13118	0.012240763; 0.0074734897; 0.0077937846	0.001960459; 0.000929732; 0.0009927921					40S ribosomal protein S3A	Translation, ribosomal structure and biogenesis	438398	438398	40S ribosomal protein S3A	Translation, ribosomal structure and biogenesis	estExtDG_fgenesh_newKGs_kg.C_750058	100	209			510	718	540	748	5e-115	414	316252	40S ribosomal protein S3A	Translation, ribosomal structure and biogenesis	fgenesh_newKGs_pm.389__7	100	109			610	718	532	640	2e-055	216	protein	886	10	3.34857e-107
Translation	1	0	0	0	0	GJ17825	-1.84986	-2.14327	0.015171436; 0.018069616; 0.017822566	0.0027004266; 0.00348454; 0.0034119298					60S ribosomal protein L22	Translation, ribosomal structure and biogenesis	427386	427386	60S ribosomal protein L22	Translation, ribosomal structure and biogenesis	estExtDG_Genewise1Plus.C_390039	98.03	610	6	2	48	655	1	606		1106	416466	60S ribosomal protein L22	Translation, ribosomal structure and biogenesis	estExtDG_Genewise1.C_570031	99.25	399	3		48	446	1	399		767	rl22_xenla; 60s ribosomal protein l22	669	10	4.25222e-26
Translation	1	0	0	0	0	GJ11183		-2.16265	0.0008144653; 0.00069208106; 0.00068353507	0.000024465768; 0.000018772122; 0.000018355606					60S ribosomal protein L14	Translation, ribosomal structure and biogenesis	441392	441392	60S ribosomal protein L14	Translation, ribosomal structure and biogenesis	estExtDG_fgenesh_newKGs_kg.C_1520020	99.87	759	1		5	763	1	759		1497	75608			e_gw1.388.4.1	100	201			184	384	1	201	3e-110	398	rl14_rat; 60s ribosomal protein l14	800	10	3.68128e-18
Translation	1	0	0	0	0	GJ01552		-2.19395	0.0063178316; 0.014656965	0.00071470835; 0.0025660603					Ribosomal protein S7	B2G	437374	446237			estExtDG_fgenesh_newKGs_kg.C_6800002	100	1520			1	1520	1	1520		3013	437374	Ribosomal protein S7	Translation, ribosomal structure and biogenesis	estExtDG_fgenesh_newKGs_kg.C_580082	99.88	851	1		1	851	6	856		1679	rs5_human; 40s ribosomal protein s5; 40s ribosomal protein n-terminally processed	1520	10	5.76686e-97
Translation	1	0	0	0	0	GJ15396	-1.80215	-2.19826	0.007049815; 0.0059660226; 0.0073455097	0.0008519275; 0.00065669; 0.0009071634					Ubiquitin/40S ribosomal protein S27a fusion	Translation, ribosomal structure and biogenesis	434266	434266	Ubiquitin/40S ribosomal protein S27a fusion	Translation, ribosomal structure and biogenesis	estExtDG_fgenesh_newKGs_kg.C_170165	99	700	7		20	719	1	700		1332	50103	Ubiquitin and ubiquitin-like proteins	Posttranslational modification, protein turnover, chaperones	gw1.1749.1.1	100	198			106	303	1	198	1e-108	392	r27aa_arath; ubiquitin-40s ribosomal protein s27a-1; ubiquitin; 40s ribosomal protein s27a-1 flags: precursor	719	10	5.01624e-58
Translation	1	0	0	0	0	GJ06295	-2.17828	-2.2047	0.00844353; 0.020234553; 0.0073748827	0.0011214832; 0.004094745; 0.0009123423					40S ribosomal protein S3A	Translation, ribosomal structure and biogenesis	438398	438398	40S ribosomal protein S3A	Translation, ribosomal structure and biogenesis	estExtDG_fgenesh_newKGs_kg.C_750058	99	502	5		473	974	510	9		955	316252	40S ribosomal protein S3A	Translation, ribosomal structure and biogenesis	fgenesh_newKGs_pm.389__7	100	459			500	958	459	1		910	rs3a_chlre; 40s ribosomal protein s3a	974	10	1.03115e-110
Translation	1	0	0	0	0	GJ07484	-1.68342	-2.21175	0.002338177; 0.0032403234; 0.002251091	0.00014691199; 0.00025028858; 0.00013807448					Uncharacterized conserved protein related to ribosomal protein S8E	General function prediction only	96880	96880	Uncharacterized conserved protein related to ribosomal protein S8E	General function prediction only	fgeneshEH_pg.7__253	100	360			37	396	1	360		714															protein	895	10	8.33256e-128
Translation	1	0	0	0	0	GJ11598	-1.77574	-2.25034	0.00021889232; 0.0005951634; 0.0004948072	0.0000026285325; 0.000014682101; 0.00001099235					rl5_barhe; 50s ribosomal protein l5	B2G	B2G, 235133,	235133			gm1.21400005	99.8	490	1		47	536	1	490		963															rl5_barhe; 50s ribosomal protein l5	794	10	1.27417e-31
Translation	1	0	0	0	0	GJ20261	-1.77903	-2.26033	0.008004216; 0.017201759; 0.014012841	0.0010330013; 0.0032347594; 0.0024059438					60S ribosomal protein L32	Translation, ribosomal structure and biogenesis	352002	352002	60S ribosomal protein L32	Translation, ribosomal structure and biogenesis	fgenesh_newKGs_kg.14__46__2696024:1	100	542			54	595	1	542		1074	351999	60S ribosomal protein L32	Translation, ribosomal structure and biogenesis	fgenesh_newKGs_kg.14__43__2696024:1	100	542			54	595	1	542		1074	rl32_pig; 60s ribosomal protein l32	610	10	5.59535e-51
Translation	1	0	0	0	0	GJ20807	-2.03677	-2.2996	0.0013919952; 0.0014924388; 0.00059738586	0.000060077637; 0.00006827818; 0.000014839527					60S ribosomal protein L37	B2G	309232	317878			fgenesh_newKGs_pm.3396__1	100	276			311	586	276	1	3e-155	547	309232	60S ribosomal protein L37	Translation, ribosomal structure and biogenesis	fgenesh_newKGs_pm.12__46	100	276			311	586	276	1	3e-155	547	rl373_arath; 60s ribosomal protein l37-3	597	10	7.3797e-31
Translation	1	0	0	0	0	GJ20428	-1.85281	-2.30062	0.014021819; 0.010656935; 0.007708535	0.0024078155; 0.0015886454; 0.0009770789					60S ribosomal protein L28	Translation, ribosomal structure and biogenesis	427548	427548	60S ribosomal protein L28	Translation, ribosomal structure and biogenesis	estExtDG_Genewise1Plus.C_450087	99.6	501		1	34	532	1	501		971															rl281_arath; 60s ribosomal protein l28-1	608	10	1.87558e-29
Translation	1	0	0	0	0	GJ11699	-2.17058	-2.31529	0.0031544715; 0.03051889; 0.025332846	0.00023952022; 0.0073346514; 0.005616763					Cysteinyl-tRNA synthetase	Translation, ribosomal structure and biogenesis	68776	68776	Cysteinyl-tRNA synthetase	Translation, ribosomal structure and biogenesis	e_gw1.86.3.1	97.73	616	5	2	184	790	1093	1708		1110	419956	Cysteinyl-tRNA synthetase	Translation, ribosomal structure and biogenesis	estExtDG_Genewise1.C_9300002	89.47	95	10		207	301	852	946	4e-023	109	sycc_dicdi; cysteinyl-trna cytoplasmic; cysteine--trna ligase;	790	10	2.43153e-86
Translation	1	0	0	0	0	GJ16344	-1.70417	-2.34047	0.00024228758; 0.0007217176; 0.0003173991	0.0000031265736; 0.00002018115; 0.000005070703					60S ribosomal protein L11	Translation, ribosomal structure and biogenesis	445032	445032	60S ribosomal protein L11	Translation, ribosomal structure and biogenesis	estExtDG_fgenesh_newKGs_kg.C_3860016	99.85	667	1		34	700	1	667		1314															rl11_orysj; 60s ribosomal protein l11	701	10	3.90912e-79
Translation	1	0	0	0	0	GJ06853	-2.11316	-2.37324	0.0055643357; 0.0031780251; 0.0041525313	0.000588133; 0.00024279158; 0.00037080972					rrf_theeb; ribosome-recycling factor; rrf; ribosome-releasing factor	B2G	B2G, 75352, 204056	75352			e_gw1.363.4.1	99.82	543	1		265	807	1	543		1068	204056			gm1.2000376	99.81	522	1		286	807	1	522		1027	rrf_theeb; ribosome-recycling factor; rrf; ribosome-releasing factor	932	10	4.16832e-51
Translation	1	0	0	0	0	GJ04267	-2.23497	-2.38633	0.006206699; 0.0022057453; 0.0018157096	0.00069614465; 0.00013320582; 0.00009587193					rs26_brupa; 40s ribosomal protein s26	B2G	B2G, 446205, 433049	446205			estExtDG_fgenesh_newKGs_kg.C_6610005	100	393			755	1147	507	115		779	433049			estExtDG_fgenesh_newKGs_kg.C_80176	100	393			755	1147	643	251		779	rs26_brupa; 40s ribosomal protein s26	1147	10	3.88593e-27
Translation	1	0	0	0	0	GJ22379	-2.01425	-2.3907	0.0070484034; 0.00957969; 0.0032926938	0.00085162366; 0.0013575391; 0.0002563495					40S ribosomal protein S20	Translation, ribosomal structure and biogenesis	414756	414756	40S ribosomal protein S20	Translation, ribosomal structure and biogenesis	estExtDG_Genewise1.C_70175	99.81	522	1		22	543	1	522		1027															rs20_xenla; 40s ribosomal protein s20; s22	553	10	3.40031e-63
Translation	1	0	0	0	0	GJ05965	-1.97835	-2.39087	0.003164177; 0.01296194; 0.0033853247	0.00024101701; 0.0021377641; 0.00026773522					60S ribosomal protein L7	Translation, ribosomal structure and biogenesis	446099	446099	60S ribosomal protein L7	Translation, ribosomal structure and biogenesis	estExtDG_fgenesh_newKGs_kg.C_6160003	99.7	998	1	1	1	998	1	996		1949	433254	60S ribosomal protein L7	Translation, ribosomal structure and biogenesis	estExtDG_fgenesh_newKGs_kg.C_100038	99.5	998	1	2	1	998	1	994		1927	rl72_arath; 60s ribosomal protein l7-2	998	10	2.97927e-98
translation	1	0	0	0	0	GJ12369		-2.40053	0.0055176364; 0.004680771	0.00058020896; 0.00044894975					Polypeptide release factor 3	Translation, ribosomal structure and biogenesis	428552	428552	Polypeptide release factor 3	Translation, ribosomal structure and biogenesis	estExtDG_Genewise1Plus.C_920016	98.73	786	1	2	1	777	1	786		1477	419452	Polypeptide release factor 3	Translation, ribosomal structure and biogenesis	estExtDG_Genewise1.C_4370002	98.22	786	5	2	1	777	1	786		1445	erf3a_mouse; eukaryotic peptide chain release factor gtp-binding subunit erf3a; eukaryotic peptide chain release factor subunit 3a; erf3a; g1 to s phase transition protein 1 homolog	777	10	1.33504e-100
Translation	1	0	0	0	0	GJ28152	-1.9452	-2.40796	0.00023839368; 0.0002476016; 0.0002655097	0.0000030344338; 0.0000032686276; 0.0000036947113					40S ribosomal protein S16	Translation, ribosomal structure and biogenesis	445255	445255	40S ribosomal protein S16	Translation, ribosomal structure and biogenesis	estExtDG_fgenesh_newKGs_kg.C_4160001	97.37	152	4		18	169	214	365	4e-72	270															rs16_goshi; 40s ribosomal protein s16	215	10	2.16085e-17
Translation	1	0	0	0	0	GJ04542	-1.95115	-2.41173	0.00074551156; 0.00080257823; 0.0010773359	0.00002114335; 0.000023744991; 0.000039457882					rl15_quesu; 60s ribosomal protein l15	B2G	B2G, ,																													rl15_quesu; 60s ribosomal protein l15	1120	10	6.04914e-46
Translation	1	0	0	0	0	GJ19531	-2.02092	-2.42206	0.0039124256; 0.003873323; 0.0021821365	0.00033734716; 0.00033158725; 0.00013047633					Tyrosyl-tRNA synthetase	Translation, ribosomal structure and biogenesis	470371	470371	Tyrosyl-tRNA synthetase	Translation, ribosomal structure and biogenesis	estExtDG_fgeneshEH_pg.C_4300009	98.02	455	2	1	1	455	953	1400		835	466998	Tyrosyl-tRNA synthetase	Translation, ribosomal structure and biogenesis	estExtDG_fgeneshEH_pg.C_1230055	97.79	452	3	1	1	452	1052	1496		821	syy_rosdo; tyrosyl-trna synthetase; tyrosine--trna ligase;	629	10	8.28234e-12
Translation	1	0	0	0	0	GJ19708		-2.42998	0.000120871664; 0.00015399788; 0.00011671715	0.00000078834603; 0.0000013216758; 0.00000074088086					Ribosome biogenesis protein - Nop56p/Sik1p	Translation, ribosomal structure and biogenesis	434886	434886	Ribosome biogenesis protein - Nop56p/Sik1p	Translation, ribosomal structure and biogenesis	estExtDG_fgenesh_newKGs_kg.C_220065	98.89	180	2		445	624	1453	1632	4e-93	341	465926			estExtDG_fgeneshEH_pg.C_860056	98.89	180	2		445	624	1860	1681	4e-093	341	nop56_schpo; nucleolar protein 56; ribosome biosynthesis protein sik1	624	10	1.77946e-43
Translation	1	0	0	0	0	GJ15778	-1.64742	-2.4338	0.00021734265; 0.00027444735; 0.00041146151	0.0000025612264; 0.000003890166; 0.000007818355					40S ribosomal protein S11	Translation, ribosomal structure and biogenesis	448590	448590	40S ribosomal protein S11	Translation, ribosomal structure and biogenesis	estExtDG_Genemark1.C_90063	97.94	388	2	2	319	706	208	589		698	212522			gm1.5300033	99.28	276	2		1	276	1054	1329	2e-150	531	rs11a_yeast; 40s ribosomal protein s11-a; rp41; s18; ys12	712	10	1.45348e-28
Translation	1	0	0	0	0	GJ07301	-2.08246	-2.44722	0.0008702712; 0.0006998639; 0.000703645	0.000027006981; 0.000019177653; 0.000019366667					60s ribosomal protein l19	B2G	B2G, 368944, 350231	368944			fgenesh_newKGs_kg.338__7__2701907:1	98.12	906	10	1	3	901	1	906		1665	350231			fgenesh_newKGs_kg.5__131__EST_ALL.fasta.Contig6204	98.76	804	10		20	823	1	804		1515	60s ribosomal protein l19	905	9	5.92128e-14
Translation	1	0	0	0	0	GJ06395	-2.42376	-2.44976	0.0020926793; 0.00047492623; 0.0019181165	0.00012120914; 0.0000102040285; 0.00010541656					Lysyl-tRNA synthetase (class II)	Translation, ribosomal structure and biogenesis	426543	426543	Lysyl-tRNA synthetase (class II)	Translation, ribosomal structure and biogenesis	estExtDG_Genewise1Plus.C_150024	99.17	969	5	1	1	966	1	969		1853															syk_orysj; lysyl-trna synthetase; lysine--trna ligase;	966	10	1.80895e-74
Translation	1	0	0	0	0	GJ21501	-1.6141	-2.45155	0.0029695698; 0.0038209315; 0.0033292146	0.00021685925; 0.000324475; 0.00026060382					rlmi_aers4; ribosomal rna large subunit methyltransferase i; 23s rrna m5c1962 methyltransferase; rrna (cytosine-c -)-methyltransferase	B2G	B2G, 52931,	52931			gw1.179.18.1	100	360			1	360	832	1191		714															rlmi_aers4; ribosomal rna large subunit methyltransferase i; 23s rrna m5c1962 methyltransferase; rrna (cytosine-c -)-methyltransferase	578	10	1.74527e-15
Translation	1	0	0	0	0	GJ18275	-2.03221	-2.47997	0.013321263; 0.0033005257	0.002224672; 0.00025723127					60s acidic ribosomal protein P1	Translation, ribosomal structure and biogenesis	358841	358841	60s acidic ribosomal protein P1	Translation, ribosomal structure and biogenesis	fgenesh_newKGs_kg.73__68__EST_ALL.fasta.Contig11726	100	641			17	657	641	1		1271	432120	60S acidic ribosomal protein P2	Translation, ribosomal structure and biogenesis	estExtDG_fgenesh_newKGs_kg.C_30190	85.5	131	19		272	402	357	227	3e-023	109	rla1_chlre; 60s acidic ribosomal protein p1	659	10	1.51455e-19
Translation	1	0	0	0	0	GJ10417	-2.04309	-2.48021	0.010589509; 0.007395977; 0.0036551976	0.0015744447; 0.0009164321; 0.0003026024					Ribosomal protein RPL1/RPL2/RL4L4	RNA processing and modification	453373	453373	Ribosomal protein RPL1/RPL2/RL4L4	RNA processing and modification	estExtDG_Genemark1.C_800113	99.71	680	2		2	681	1	680		1332															rl4_mouse; 60s ribosomal protein l4	815	10	9.44238e-123
Translation	1	0	0	0	0	GJ23785	-2.07842	-2.48513	0.0002905029; 0.00048038297; 0.00034237638	0.00000435373; 0.000010417412; 0.0000057272623					mitochondrial ribosomal protein l37	B2G	B2G, 204961,	204961			gm1.2300027	99.46	372	2		24	395	1	372		722															mitochondrial ribosomal protein l37	508	10	5.29394e-14
Translation	1	0	0	0	0	GJ02653	-2.46085	-2.49924	0.0016829415; 0.0017535131; 0.0023799373	0.00008417695; 0.00009024073; 0.00015100949					rs2_ureca; 40s ribosomal protein s2	B2G	B2G, 414070, 414022	414070			estExtDG_est_orfs.C_1520001	100	323			1	323	326	4		640	414022			estExtDG_est_orfs.C_1180006	100	323			1	323	326	4		640	rs2_ureca; 40s ribosomal protein s2	1332	10	4.53282e-98
Translation	1	0	0	0	0	GJ21166	-2.42943	-2.54217	0.0008970543; 0.0009016448; 0.0016844927	0.000028440532; 0.000028655557; 0.00008434263					40s ribosomal protein S26	Translation, ribosomal structure and biogenesis	450720	450720	40s ribosomal protein S26	Translation, ribosomal structure and biogenesis	estExtDG_Genemark1.C_310149	93.01	186	13		402	587	340	155	2e-70	266															40s ribosomal protein s26	587	3	1.85309e-07
Translation	1	0	0	0	0	GJ18884	-1.67108	-2.54665	0.0001245727; 0.00026150016; 0.0004180486	0.00000083324755; 0.0000035773442; 0.000008012422					40S ribosomal protein S11	Translation, ribosomal structure and biogenesis	448590	448590	40S ribosomal protein S11	Translation, ribosomal structure and biogenesis	estExtDG_Genemark1.C_90063	98.83	596		2	41	636	1	589		1120	255728			gm1.381500001	100	405			41	445	1	405		803	rs11_xenla; 40s ribosomal protein s11	644	10	8.92687e-63
Translation	1	0	0	0	0	GJ14908	-2.28448	-2.55386	0.0072742337; 0.0061743013; 0.01119403	0.0008938964; 0.00069086; 0.0017100686					rl17_theeb; 50s ribosomal protein l17	B2G	B2G, 416208, 417715	416208	Mitochondrial/chloroplast ribosomal protein L17	Translation, ribosomal structure and biogenesis	estExtDG_Genewise1.C_470025	98.78	245	2	1	406	649	307	551	5e-127	454	417715			estExtDG_Genewise1.C_1290005	96.43	280	3	4	408	680	300	579	7e-126	450	rl17_theeb; 50s ribosomal protein l17	731	10	1.04235e-29
Translation	1	0	0	0	0	GJ17494	-1.78271	-2.55506	0.0029474841; 0.0025928288; 0.0046384083	0.00021411697; 0.0001744507; 0.00044242927					60S ribosomal protein L36	B2G	59540	442529			estExtDG_fgenesh_newKGs_kg.C_1860015	99.69	650	2		27	676	1	650		1273	59540	60S ribosomal protein L36	Translation, ribosomal structure and biogenesis	gw1.61.79.1	100	224			101	324	1	224	4e-124	444	rl361_arath; 60s ribosomal protein l36-1	676	10	8.09061e-41
Translation	1	0	0	0	0	GJ08989	-2.06565	-2.55982	0.00042963357; 0.0005197751; 0.00065482175	0.000008525408; 0.000011847117; 0.000017260756					60S Ribosomal protein L13	Translation, ribosomal structure and biogenesis	415433	415433	60S Ribosomal protein L13	Translation, ribosomal structure and biogenesis	estExtDG_Genewise1.C_200075	99.82	567	1		1	567	35	601		1116	415433	60S Ribosomal protein L13	Translation, ribosomal structure and biogenesis	estExtDG_Genewise1.C_200075	100	236			612	847	601	836	4e-131	468	rl131_arath; 60s ribosomal protein l13-1; protein bbc1 homolog	847	10	5.27484e-51
Translation	1	0	0	0	0	GJ06297	-2.19243	-2.57509	0.0022703644; 0.003608813; 0.0025600267	0.00013976966; 0.0002959158; 0.00017082717					Mitochondrial/choloroplast ribosomal protein S15	Translation, ribosomal structure and biogenesis	429394	429394	Mitochondrial/choloroplast ribosomal protein S15	Translation, ribosomal structure and biogenesis	estExtDG_Genewise1Plus.C_1520036	99.49	974	5		1	974	8	981		1891	456985			estExtDG_Genemark1.C_2110017	99.18	974	8		1	974	8	981		1867	rs15_carhz; 30s ribosomal protein s15	974	10	1.39131e-12
Translation	1	0	0	0	0	GJ09032	-2.1107	-2.57556	0.0005516367; 0.0006103395; 0.0002621558	0.000012982208; 0.000015455907; 0.0000036017452					40s ribosomal protein s10	Translation, ribosomal structure and biogenesis	433093	433093	40s ribosomal protein s10	Translation, ribosomal structure and biogenesis	estExtDG_fgenesh_newKGs_kg.C_80241	100	844			1	844	1	844		1673	449424	40s ribosomal protein s10	Translation, ribosomal structure and biogenesis	estExtDG_Genemark1.C_160172	99.61	778	3		19	796	68	845		1518	rs10_spofr; 40s ribosomal protein s10	846	10	9.13817e-28
Translation	1	0	0	0	0	GJ00780	-2.25461	-2.58756	0.0028351652; 0.0037806465; 0.0007303217	0.00020148027; 0.00031944172; 0.000020566387					60S ribosomal protein L9	Translation, ribosomal structure and biogenesis	351730	351730	60S ribosomal protein L9	Translation, ribosomal structure and biogenesis	fgenesh_newKGs_kg.12__156__2685882:1	99.48	961	2	1	879	1839	876	1833		1861	316681			fgenesh_newKGs_pm.498__2	100	174			1643	1816	174	1	8e-094	345	rl9_orysj; 60s ribosomal protein l9	1841	10	3.89962e-64
Translation	1	0	0	0	0	GJ26245	-2.25922	-2.61463	0.00075065746; 0.0004665186; 0.00044055196	0.000021429127; 0.000009847634; 0.00000893645					60s ribosomal protein L10	Translation, ribosomal structure and biogenesis	433874	433874	60s ribosomal protein L10	Translation, ribosomal structure and biogenesis	estExtDG_fgenesh_newKGs_kg.C_140181	88.38	284	33		96	379	219	502	2e-81	301	446072	60s ribosomal protein L10	Translation, ribosomal structure and biogenesis	estExtDG_fgenesh_newKGs_kg.C_6060005	88.03	284	34		96	379	203	486	5e-079	293	rl101_arath; 60s ribosomal protein l10-1	388	10	1.10086e-27
Translation	1	0	0	0	0	GJ14651	-2.20008	-2.61955	0.00072635006; 0.0010720799; 0.0012094754	0.000020394684; 0.000039164406; 0.00004758679					60S ribosomal protein L3 and related proteins	Translation, ribosomal structure and biogenesis	351077	351077	60S ribosomal protein L3 and related proteins	Translation, ribosomal structure and biogenesis	fgenesh_newKGs_kg.9__96__2687346:1	99.67	307	1		428	734	139	445	3e-171	601															rl3_aspfu; 60s ribosomal protein l3; allergen=asp f 23	734	10	1.28305e-101
translation	1	0	0	0	0	GJ20780	-1.83817	-2.62818	0.000018075878; 0.0000128679785; 0.000019156303	0.000000016811603; 0.0000000069686843; 0.000000018493035					Peptide chain release factor 1 (eRF1)	Translation, ribosomal structure and biogenesis	420741	420741	Peptide chain release factor 1 (eRF1)	Translation, ribosomal structure and biogenesis	estExtDG_fgenesh_newKGs_pm.C_100086	100	219			1	219	326	544	4e-121	434	420966	Peptide chain release factor 1 (eRF1)	Translation, ribosomal structure and biogenesis	estExtDG_fgenesh_newKGs_pm.C_150050	100	219			1	219	368	586	4e-121	434	erf1_caeel; eukaryotic peptide chain release factor subunit 1; eukaryotic release factor 1; erf1	597	10	9.79632e-36
Translation	1	0	0	0	0	GJ22446	-2.11711	-2.70673	0.0015571157; 0.0020318716; 0.0021330833	0.00007341859; 0.0001162081; 0.00012531152					40S ribosomal protein S8	B2G	415402	442198			estExtDG_fgenesh_newKGs_kg.C_1760003	100	526			1	526	241	766		1043	415402	40S ribosomal protein S8	Translation, ribosomal structure and biogenesis	estExtDG_Genewise1.C_200006	99.62	526	2		1	526	241	766		1027	rs81_arath; 40s ribosomal protein s8-1	551	10	4.66007e-54
Translation	1	0	0	0	0	GJ16015	-2.3585	-2.70868	0.0009466328; 0.0013347705; 0.0011696941	0.000031115702; 0.000055930108; 0.00004507139					rimp_synjb; ribosome maturation factor rimp	B2G	B2G, 358368,	358368			fgenesh_newKGs_kg.68__53__EST_ALL.fasta.Contig5239	99.65	579	2		36	614	1	579		1132															rimp_synjb; ribosome maturation factor rimp	707	10	1.99274e-19
Translation	1	0	0	0	0	GJ09567	-2.29797	-2.72368	0.00046759972; 0.00040331183; 0.0007401415	0.0000098839155; 0.000007563788; 0.000020930056					Peptide chain release factor 1 (eRF1)	Translation, ribosomal structure and biogenesis	420966	420966	Peptide chain release factor 1 (eRF1)	Translation, ribosomal structure and biogenesis	estExtDG_fgenesh_newKGs_pm.C_150050	99.51	810	2	2	1	809	15	823		1560	420741	Peptide chain release factor 1 (eRF1)	Translation, ribosomal structure and biogenesis	estExtDG_fgenesh_newKGs_pm.C_100086	99.36	782	3	2	29	809	1	781		1497	erf1_podas; eukaryotic peptide chain release factor subunit 1; eukaryotic release factor 1; erf1	835	10	3.38466e-126
Translation	1	0	0	0	0	GJ09258	-2.05812	-2.75606	0.002131741; 0.0022890796; 0.00090189493	0.00012518247; 0.00014223711; 0.000028678944					40S ribosomal protein S8	B2G	415402	442198			estExtDG_fgenesh_newKGs_kg.C_1760003	97.88	709	14	1	23	730	1	709		1279	415402	40S ribosomal protein S8	Translation, ribosomal structure and biogenesis	estExtDG_Genewise1.C_200006	97.88	709	14	1	23	730	1	709		1279	rs81_arath; 40s ribosomal protein s8-1	841	10	2.80662e-83
Translation	1	0	0	0	0	GJ15261	-1.84283	-2.77273	0.002113513; 0.0018808583; 0.0039755157	0.00012349001; 0.00010192673; 0.0003459697					tRNA delta(2)-isopentenylpyrophosphate transferase	Translation, ribosomal structure and biogenesis	466844	466844	tRNA delta(2)-isopentenylpyrophosphate transferase	Translation, ribosomal structure and biogenesis	estExtDG_fgeneshEH_pg.C_1180030	100	335			1	335	35	369		664															conserved unknown protein [Ectocarpus siliculosus]	722	5	5.40651e-11
Translation	1	0	0	0	0	GJ18064	-2.52809	-2.80915	0.000543598; 0.0011415244; 0.004357053	0.0000126842315; 0.000043416014; 0.00039979364					Mitochondrial/choloroplast ribosomal protein S15	B2G	429394	456985			estExtDG_Genemark1.C_2110017	99.7	664	1	1	1	664	175	837		1292	429394	Mitochondrial/choloroplast ribosomal protein S15	Translation, ribosomal structure and biogenesis	estExtDG_Genewise1Plus.C_1520036	99.55	662	2	1	1	662	175	835		1281	rs15_carhz; 30s ribosomal protein s15	664	10	3.90944e-13
Translation	1	0	0	0	0	GJ21760	-2.33715	-2.82875	0.0015799687; 0.0041306172; 0.0008159433	0.000075333155; 0.00036734535; 0.000024533725					Mitochondrial/chloroplast ribosomal protein 36a	B2G	194737	76013			e_gw1.439.4.1	100	408			31	438	1	408		809	194737	Mitochondrial/chloroplast ribosomal protein 36a	Translation, ribosomal structure and biogenesis	gm1.101037	100	384			55	438	25	408		761	rm51_ashgo; 54s ribosomal protein mitochondrial	571	7	1.88397e-14
Translation	1	0	0	0	0	GJ16295	-2.37727	-2.84458	0.007397533; 0.0057437923; 0.007231497	0.00091688614; 0.0006178533; 0.000887443					40S ribosomal protein S24	Translation, ribosomal structure and biogenesis	446643	446643	40S ribosomal protein S24	Translation, ribosomal structure and biogenesis	estExtDG_fgenesh_newKGs_kg.C_9340001	100	205			21	225	1	205	1e-112	406	445650	40S ribosomal protein S24	Translation, ribosomal structure and biogenesis	estExtDG_fgenesh_newKGs_kg.C_4880007	100	205			21	225	1	205	1e-112	406	rs24_spofr; 40s ribosomal protein s24	701	10	1.94539e-24
Translation	1	0	0	0	0	GJ08340	-2.29554	-2.85275	0.024901507; 0.017262906; 0.010628562	0.005478619; 0.0032517454; 0.0015820153					Mitochondrial/chloroplast ribosomal protein L15/L10	B2G	454632	457670			estExtDG_Genemark1.C_2630034	99.88	864	1		1	864	1	864		1705	454632	Mitochondrial/chloroplast ribosomal protein L15/L10	Translation, ribosomal structure and biogenesis	estExtDG_Genemark1.C_1170151	99.88	864	1		1	864	1	864		1705	rl15_synpx; 50s ribosomal protein l15	865	10	1.72703e-42
Translation	1	0	0	0	0	GJ06272	-2.14177	-2.87668	0.0035314192; 0.011266392; 0.0064886343	0.0002862494; 0.0017293324; 0.00074739876					Mitochondrial/chloroplast ribosomal protein L4	Translation, ribosomal structure and biogenesis	441818	441818	Mitochondrial/chloroplast ribosomal protein L4	Translation, ribosomal structure and biogenesis	estExtDG_fgenesh_newKGs_kg.C_1640065	99.55	672	3		1	672	5	676		1308															rl4_anavt; 50s ribosomal protein l4	975	10	1.29082e-37
Translation	1	0	0	0	0	GJ18769	-2.24579	-2.90501	0.0019152017; 0.0035211206; 0.0009211419	0.000105058185; 0.00028486998; 0.000029746438					rs19_pseu5; 30s ribosomal protein s19	B2G	B2G, 198717, 202433	198717			gm1.800472	99.42	342	2		14	355	1	342		662	202433			gm1.1600249	99.32	296	2		60	355	32	327	3e-162	571	rs19_pseu5; 30s ribosomal protein s19	647	10	8.05727e-09
Translation	1	0	0	0	0	GJ07497	-2.55182	-2.9223	0.0065114563; 0.0009872249; 0.0011643473	0.00075347716; 0.000033762237; 0.000044632332					40S ribosomal protein S8	B2G	415402	442198			estExtDG_fgenesh_newKGs_kg.C_1760003	99.87	796	1		1	796	7	802		1570	415402	40S ribosomal protein S8	Translation, ribosomal structure and biogenesis	estExtDG_Genewise1.C_200006	99.87	796	1		1	796	7	802		1570	40s ribosomal protein s8	895	10	5.04962e-85
Translation	1	0	0	0	0	GJ03947	-2.32974	-2.93062	0.011778797; 0.015535671; 0.01259284	0.001850877; 0.0027941565; 0.0020494629					60S acidic ribosomal protein P0	Translation, ribosomal structure and biogenesis	456254	456254	60S acidic ribosomal protein P0	Translation, ribosomal structure and biogenesis	estExtDG_Genemark1.C_1740037	99.59	246	1		932	1177	900	1145	1e-134	480															rla0_maize; 60s acidic ribosomal protein p0	1177	10	2.48983e-58
Translation	1	0	0	0	0	GJ27219	-2.32785	-2.94365	0.0022890593; 0.0030436227; 0.003305936	0.00014219862; 0.00022676864; 0.00025791215					40S ribosomal protein SA (P40)/Laminin receptor 1	Translation, ribosomal structure and biogenesis	356503	356503	40S ribosomal protein SA (P40)/Laminin receptor 1	Translation, ribosomal structure and biogenesis	fgenesh_newKGs_kg.48__100__EST_ALL.fasta.Contig10741	98.62	217	3		102	318	114	330	4e-113	406															rssa_ostta; 40s ribosomal protein sa	318	10	1.90455e-31
translation	1	0	0	0	0	GJ21593	-2.37893	-2.94819	0.000956291; 0.0010486619; 0.0005804647	0.000031896976; 0.000037481754; 0.000014075921					Peptide chain release factor 1 (eRF1)	Translation, ribosomal structure and biogenesis	420741	420741	Peptide chain release factor 1 (eRF1)	Translation, ribosomal structure and biogenesis	estExtDG_fgenesh_newKGs_pm.C_100086	96.38	138	5		319	456	644	781	7e-61	234	420966	Peptide chain release factor 1 (eRF1)	Translation, ribosomal structure and biogenesis	estExtDG_fgenesh_newKGs_pm.C_150050	96.38	138	5		319	456	686	823	7e-061	234	erf1_polmi; eukaryotic peptide chain release factor subunit 1; eukaryotic release factor 1; erf1	576	10	7.40047e-35
Translation	1	0	0	0	0	GJ08308	-2.58555	-2.97498	0.002252655; 0.006417439; 0.0054215356	0.00013827649; 0.00073247397; 0.0005637635					rl8_anoga; 60s ribosomal protein l8	B2G	B2G, 200700,	200700			gm1.1200366	100	529			64	592	786	258		1049															rl8_anoga; 60s ribosomal protein l8	866	10	1.55645e-86
Translation	1	0	0	0	0	GJ21301	-2.61998	-3.0344	0.012472243; 0.0020145054; 0.00074551156	0.0020201448; 0.00011459825; 0.000021141028					40S ribosomal protein S16	Translation, ribosomal structure and biogenesis	445255	445255	40S ribosomal protein S16	Translation, ribosomal structure and biogenesis	estExtDG_fgenesh_newKGs_kg.C_4160001	92.59	243	6	4	13	252	777	544	9e-88	323															rs16_hetfo; 40s ribosomal protein s16	584	10	6.37414e-29
Translation	1	0	0	0	0	GJ01121	-3.07247	-3.05822	0.0032159607; 0.0024351687; 0.0019248299	0.0002476315; 0.00015696246; 0.0001060978					Seryl-tRNA synthetase	Translation, ribosomal structure and biogenesis	421500	421500	Seryl-tRNA synthetase	Translation, ribosomal structure and biogenesis	estExtDG_fgenesh_newKGs_pm.C_280036	99.8	1008	2		647	1654	627	1634		1982															sys_helan; seryl-trna synthetase; serine--trna ligase; ; seryl-trna(ser sec) synthetase	1654	10	1.40044e-162
Translation	1	0	0	0	0	GJ22897	-2.90582	-3.23176	0.0059904344; 0.0035474212; 0.0034085189	0.00066130544; 0.00028808363; 0.00027028914					rk28_tobac; 50s ribosomal protein chloroplastic; cl28 flags: precursor	B2G	B2G, 77194, 69888	77194			e_gw1.771.8.1	100	89			296	384	152	240	1e-43	176	69888			e_gw1.108.74.1	100	89			296	384	152	240	1e-043	176	rk28_tobac; 50s ribosomal protein chloroplastic; cl28 flags: precursor	537	10	1.18111e-15
Translation	1	0	0	0	0	GJ21378	-2.4709	-3.27349	0.0052030226; 0.0020823025; 0.005721028	0.00052850426; 0.000120093086; 0.00061369437					Ribosomal protein RPL1/RPL2/RL4L4	RNA processing and modification	453373	453373	Ribosomal protein RPL1/RPL2/RL4L4	RNA processing and modification	estExtDG_Genemark1.C_800113	96.09	563	22		18	580	1274	712		942															rl4b_arath; 60s ribosomal protein l4-2; l1	582	5	2.55496e-09
Translation	1	0	0	0	0	GJ23720	-2.78986	-3.36817	0.008572938; 0.0075201113; 0.013635785	0.0011460902; 0.00093801087; 0.0023036404					60S ribosomal protein L35A/L37	B2G	428796	429999			estExtDG_Genewise1Plus.C_2110030	99.79	486	1		16	501	1	486		955	428796	60S ribosomal protein L35A/L37	Translation, ribosomal structure and biogenesis	estExtDG_Genewise1Plus.C_1070002	99.79	472	1		30	501	1	472		928	r35a3_arath; 60s ribosomal protein l35a-3	510	10	1.1257e-39
Translation	1	0	0	0	0	GJ03207	-2.77089	-3.49871	0.013904558; 0.008195269; 0.009719079	0.0023800817; 0.001071335; 0.001385988					rl8_anoga; 60s ribosomal protein l8	B2G	B2G, 200700,	200700			gm1.1200366	99.81	529	1		449	977	258	786		1041															rl8_anoga; 60s ribosomal protein l8	1261	10	1.22208e-84
Translation	1	0	0	0	0	GJ07467	-2.55556	-3.51694	0.006155472; 0.017445622	0.00068808004; 0.003301772					aspartyl-trna synthetase	B2G	B2G, ,																													aspartyl-trna synthetase	896	10	7.51551e-44
Translation	1	0	0	0	0	GJ06200	-3.9159	-3.53917	0.0011954755; 0.0012199047; 0.0019887362	0.00004650111; 0.000048303304; 0.00011205533					rl10_triei; 50s ribosomal protein l10	B2G	B2G, 443529,	443529			estExtDG_fgenesh_newKGs_kg.C_2470035	99.39	981	2	1	1	981	3	979		1895															rl10_triei; 50s ribosomal protein l10	981	10	4.97926e-15
Translation	1	0	0	0	0	GJ10945	-3.2476	-3.65399	0.028879136; 0.008702389; 0.016276902	0.0067658117; 0.0011732826; 0.002988407					60S acidic ribosomal protein P0	Translation, ribosomal structure and biogenesis	456254	456254	60S acidic ribosomal protein P0	Translation, ribosomal structure and biogenesis	estExtDG_Genemark1.C_1740037	99.75	805	2		1	805	1148	344		1580	125105	60S acidic ribosomal protein P0	Translation, ribosomal structure and biogenesis	fgeneshEH_pg.8016__1	100	286			218	503	286	1	5e-161	567	rla0_maize; 60s acidic ribosomal protein p0	805	10	7.95008e-50
Translation	1	0	0	0	0	GJ16841	-3.27253	-3.84841	0.0057314374; 0.010304502; 0.005709227	0.0006161189; 0.001511204; 0.00061184936					Mitochondrial/chloroplast ribosomal protein L15/L10	B2G	454632	457670			estExtDG_Genemark1.C_2630034	98.78	657	1	1	1	657	215	864		1243	454632	Mitochondrial/chloroplast ribosomal protein L15/L10	Translation, ribosomal structure and biogenesis	estExtDG_Genemark1.C_1170151	98.63	657	2	1	1	657	215	864		1235	rl15_synpx; 50s ribosomal protein l15	689	10	2.99717e-40
Translation	1	0	0	0	0	GJ18098	-3.27498	-3.85907	0.025712924; 0.03328623; 0.019689355	0.0057385704; 0.0082821045; 0.003933884					Alanyl-tRNA synthetase	Translation, ribosomal structure and biogenesis	462569	462569	Alanyl-tRNA synthetase	Translation, ribosomal structure and biogenesis	estExtDG_fgeneshEH_pg.C_150144	100	443			1	443	1	443		878	65723			e_gw1.39.6.1	93.15	73	5		261	333	164	236	5e-022	105	sya_arath; alanyl-trna synthetase; alanine--trna ligase; flags: precursor	663	10	2.64818e-75
Translation	1	0	0	0	0	GJ06023	-2.40578	-3.9273	0.0049158377; 0.00045773815; 0.0027158975	0.00048266543; 0.0000095437335; 0.00018780638					Ribosome biogenesis protein - Nop58p/Nop5p	Translation, ribosomal structure and biogenesis	75659	75659	Ribosome biogenesis protein - Nop58p/Nop5p	Translation, ribosomal structure and biogenesis	e_gw1.394.1.1	99.79	969	2		26	994	1	969		1909	206438			gm1.2600327	99.75	786	2		26	811	1	786		1542	nop58_mouse; nucleolar protein 58; mssp; nucleolar protein 5; sik-similar protein	994	10	4.13452e-140
Translation	1	0	0	0	0	GJ23957	-3.33076	-3.95386	0.0030079284; 0.0044300705; 0.0022969923	0.00022174977; 0.00040993578; 0.00014321029					60S ribosomal protein L22	B2G	103065	118404			fgeneshEH_pg.398__5	100	234			1	234	775	1008	3e-130	464	103065	60S ribosomal protein L22	Translation, ribosomal structure and biogenesis	fgeneshEH_pg.46__74	100	233			1	233	775	1007	1e-129	462		502
Translation	1	0	0	0	0	GJ04177	-3.24019	-4.01458	0.047795016; 0.018950589	0.0137013765; 0.0037177878					Alanyl-tRNA synthetase	Translation, ribosomal structure and biogenesis	102305	102305	Alanyl-tRNA synthetase	Translation, ribosomal structure and biogenesis	fgeneshEH_pg.39__49	99.81	521	1		1	521	10	530		1025	65723			e_gw1.39.6.1	99.25	399	2	1	601	999	386	783		761	sya_arath; alanyl-trna synthetase; alanine--trna ligase; flags: precursor	1155	10	6.26091e-120
Translation	1	0	0	0	0	GJ05030	-3.64771	-4.05761	0.021874845; 0.027589524; 0.019443082	0.004561627; 0.0063425275; 0.0038598573					50S ribosomal protein L1	Translation, ribosomal structure and biogenesis	468608	468608	50S ribosomal protein L1	Translation, ribosomal structure and biogenesis	estExtDG_fgeneshEH_pg.C_2020027	99.68	631	2		12	642	15	645		1235	59686	50S ribosomal protein L1	Translation, ribosomal structure and biogenesis	gw1.64.64.1	99.4	168	1		144	311	1	168	4e-088	325	rl1_syny3; 50s ribosomal protein l1	1076	10	7.74197e-81
Translation	1	0	0	0	0	GJ19247	-3.54863	-4.43766	0.029064089; 0.03687398; 0.034049675	0.006826593; 0.009584778; 0.008549198					Mitochondrial/chloroplast ribosomal protein L11	B2G	439611	424396			estExtDG_fgenesh_newKGs_pm.C_2600004	99.37	636	4		1	636	166	801		1229	439611	Mitochondrial/chloroplast ribosomal protein L11	Translation, ribosomal structure and biogenesis	estExtDG_fgenesh_newKGs_kg.C_1040020	99.61	518	2		1	518	166	683		1011	rl11_acam1; 50s ribosomal protein l11	636	10	1.61478e-51
Translation	1	0	0	0	0	GJ16340	-3.77639	-4.49837	0.015395898; 0.019522985	0.0027602012; 0.0038822563					Mitochondrial/chloroplast ribosomal protein L11	B2G	439611	424396			estExtDG_fgenesh_newKGs_pm.C_2600004	98.98	683	7		6	688	683	1		1298	439611	Mitochondrial/chloroplast ribosomal protein L11	Translation, ribosomal structure and biogenesis	estExtDG_fgenesh_newKGs_kg.C_1040020	98.98	683	7		6	688	683	1		1298	rl11_acam1; 50s ribosomal protein l11	701	10	6.42181e-46
Translation	1	0	0	0	0	GJ21222	-3.57602	-4.52375	0.02807956; 0.030150114	0.0065034456; 0.007198459					rl29_synp6; 50s ribosomal protein l29	B2G	B2G, 446400, 432012	446400			estExtDG_fgenesh_newKGs_kg.C_7640001	100	236			326	561	236	1	3e-131	468	432012			estExtDG_fgenesh_newKGs_kg.C_30040	100	214			325	538	475	262	3e-118	424	rl29_synp6; 50s ribosomal protein l29	586	10	3.99534e-11
Translation	1	0	0	0	0	GJ18040	-3.59413	-4.93715	0.0022256346; 0.0034728781; 0.002716775	0.00013541259; 0.00027835032; 0.00018791764					rk32_chlvu; 50s ribosomal protein chloroplastic	B2G	B2G, 432048, 424494	432048			estExtDG_fgenesh_newKGs_kg.C_30083	100	458			22	479	94	551		908	424494			estExtDG_fgenesh_newKGs_pm.C_2840009	99.13	462		1	22	479	94	555		882	rk32_chlvu; 50s ribosomal protein chloroplastic	665	1	1.05153e-07
Translation	1	0	0	0	0	GJ21944	-4.65605	-5.40251	0.028902777; 0.0414687; 0.011397067	0.0067781555; 0.011253825; 0.0017606746					rk32_chlvu; 50s ribosomal protein chloroplastic	B2G	B2G, 424494, 432048	424494			estExtDG_fgenesh_newKGs_pm.C_2840009	100	566			1	566	566	1		1122	432048			estExtDG_fgenesh_newKGs_kg.C_30083	99.29	566		1	1	566	562	1		1088	rk32_chlvu; 50s ribosomal protein chloroplastic	566	1	6.79641e-08
Translation	1	0	0	0	0	GJ14894	-3.74617	-7.32598	0.0023818796; 0.003628492; 0.0026125142	0.00015145256; 0.00029881095; 0.00017662044					60S ribosomal protein L22	B2G	103065	118404			fgeneshEH_pg.398__5	100	730			1	730	99	828		1447	103065	60S ribosomal protein L22	Translation, ribosomal structure and biogenesis	fgeneshEH_pg.46__74	99.86	730	1		1	730	99	828		1439	hypothetical protein Dalk_3431 [Desulfatibacillum alkenivorans AK-01]	730	1	5.25673e-18
Translation	1	0	0	0	0	GJ11654	-6.25011	-8.15461	0.0029406592; 0.002629484; 0.0018276833	0.00021332857; 0.00017868145; 0.00009699905					Mitochondrial ribosomal protein L9	B2G	46488	46490			gw1.111.27.1	99.8	511		1	126	636	1	510		997	46488	Mitochondrial ribosomal protein L9	Translation, ribosomal structure and biogenesis	gw1.58.31.1	99.8	511		1	126	636	1	510		997	rl9_synp2; 50s ribosomal protein l9	792	10	2.9238e-15
Transcription	1	0	0	0	0	GJ00614	8.77631	15.8985	0.016471324; 0.016771562; 0.014456486	0.003039034; 0.0031191106; 0.002517524					Transcription factor TCF20	Transcription	441236	441236	Transcription factor TCF20	Transcription	estExtDG_fgenesh_newKGs_kg.C_1480001	99.85	1957	3		1	1957	17	1973		3856	235170			gm1.21400042	98.22	561	10		150	710	1	561		1033		1972
Transcription	1	0	0	0	0	GJ00600	7.28507	15.1064	0.005452886; 0.0054553966; 0.0047488273	0.0005689706; 0.00056950387; 0.00045849627					TATA box binding protein (TBP)-associated factor, RNA polymerase II	Transcription	432303	432303	TATA box binding protein (TBP)-associated factor, RNA polymerase II	Transcription	estExtDG_fgenesh_newKGs_kg.C_40128	99.9	1979	2		1	1979	536	2514		3907	441427	Serine/threonine protein kinase	Signal transduction mechanisms	estExtDG_fgenesh_newKGs_kg.C_1520060	90.23	133	13		60	192	543	675	3e-038	161		1979
Transcription	1	0	0	0	0	GJ00761	8.28995	14.6661	0.008927891; 0.009853308; 0.009906679	0.0012225069; 0.0014165479; 0.0014296973					Transcription coactivator	B2G	432252	439830			estExtDG_fgenesh_newKGs_kg.C_1090035	100	1864			1	1864	6	1869		3695	432252	Transcription coactivator	Transcription	estExtDG_fgenesh_newKGs_kg.C_40056	99.14	1865	14	2	1	1864	6	1869		3554		1864
Transcription	1	0	0	0	0	GJ03978	8.86529	14.5568	0.008736872; 0.0068191756; 0.007603433	0.0011798856; 0.00080867374; 0.00095323764					Transcription factor, Myb superfamily	Transcription	433598	433598	Transcription factor, Myb superfamily	Transcription	estExtDG_fgenesh_newKGs_kg.C_120129	99.57	1170	5		1	1170	1	1170		2280															myba_human; myb-related protein a; a-myb; myb-like protein 1	1174	10	2.20397e-09
Transcription	1	0	0	0	0	GJ03563	6.71761	11.8725	0.009445826; 0.008258039; 0.008834505	0.0013302289; 0.0010842257; 0.0012011832					Transcription coactivator	Transcription	432252	432252	Transcription coactivator	Transcription	estExtDG_fgenesh_newKGs_kg.C_40056	99.51	1216	6		1	1216	528	1743		2363	439830			estExtDG_fgenesh_newKGs_kg.C_1090035	99.1	1216	11		1	1216	527	1742		2323		1216
Transcription	1	0	0	0	0	GJ01365		11.4683	0.000489036; 0.00042527934; 0.00057342596	0.000010731722; 0.000008406353; 0.000013778971					Transcription initiation factor TFIID, subunit BDF1 and related bromodomain proteins	Transcription	436479	436479	Transcription initiation factor TFIID, subunit BDF1 and related bromodomain proteins	Transcription	estExtDG_fgenesh_newKGs_kg.C_430056	100	115			1437	1551	1427	1541	1e-58	228	55807	Transcription initiation factor TFIID, subunit BDF1 and related bromodomain proteins	Transcription	gw1.300.12.1	87.78	221	27		816	1036	455	675	2e-057	224	brdt_macfa; bromodomain testis-specific protein	1566	10	4.47727e-16
Transcription	1	0	0	0	0	GJ00649	4.5885	10.4738	0.018836496; 0.02021438; 0.018555928	0.0036881603; 0.004087569; 0.003610652					Transcription factor, Myb superfamily	Transcription	444299	444299	Transcription factor, Myb superfamily	Transcription	estExtDG_fgenesh_newKGs_kg.C_3090002	99.89	1786	2		1	1786	1	1786		3525	121184	Transcription initiation factor TFIID, subunit BDF1 and related bromodomain proteins	Transcription	fgeneshEH_pg.809__2	95.98	199	8		510	708	2411	2609	1e-089	331	myb_chick; transcriptional activator myb; proto-oncogene c-myb	1943	10	2.45503e-09
Transcription	1	0	0	0	0	GJ00665	5.77771	9.77263	0.012326732; 0.010919735; 0.011253708	0.0019825306; 0.0016451622; 0.0017256631					Transcription factor, Myb superfamily	Transcription	452735	452735	Transcription factor, Myb superfamily	Transcription	estExtDG_Genemark1.C_670178	100	1202			32	1233	1002	2203		2383	452735	Transcription factor, Myb superfamily	Transcription	estExtDG_Genemark1.C_670178	98.88	446	3	1	1485	1930	2202	2645		839	myb40_antma; myb-related protein 340	1932	4	3.58108e-08
Transcription	1	0	0	0	0	GJ02780	6.08243	8.58678	0.020804757; 0.015563032; 0.017562121	0.0042500575; 0.002801276; 0.0033366396					transcriptional factor b3	B2G	B2G, 437906,	437906			estExtDG_fgenesh_newKGs_kg.C_670035	90.7	129	11	1	27	154	1027	899	4e-36	153															transcriptional factor b3	1318	7	3.61287e-17
Transcription	1	0	0	0	0	GJ18549	5.79254	8.1369	0.020884613; 0.020234428; 0.021151772	0.0042745043; 0.0040944815; 0.004350082					Transcription coactivator	B2G	436010	442221			estExtDG_fgenesh_newKGs_kg.C_1760030	97.73	176	3	1	12	186	2	177	2e-83	309	436010	Transcription coactivator	Transcription	estExtDG_fgenesh_newKGs_kg.C_360149	97.73	176	3	1	12	186	2	177	2e-083	309		652
Transcription	1	0	0	0	0	GJ00219	3.42732	8.08806	0.011454048; 0.011447817; 0.006659914	0.0017736439; 0.00177214; 0.00078077044					Calcium-responsive transcription coactivator	Transcription	471808	471808	Calcium-responsive transcription coactivator	Transcription	estExtDG_fgeneshEH_pg.C_93600001	99.84	626	1		1296	1921	11	636		1233															anks6_mouse; ankyrin repeat and sam domain-containing protein 6; ystin; sterile alpha motif domain-containing protein 6; sam domain-containing protein 6	2555	10	2.97286e-08
Transcription	1	0	0	0	0	GJ13207	2.76357	8.06308	0.011782397; 0.0059091593; 0.012430293	0.0018518147; 0.00064647215; 0.0020070574					TATA box binding protein (TBP)-associated factor, RNA polymerase II	Transcription	462527	462527	TATA box binding protein (TBP)-associated factor, RNA polymerase II	Transcription	estExtDG_fgeneshEH_pg.C_150055	99.74	762	2		1	762	1313	2074		1497	448079			estExtDG_Genemark1.C_40928	99.32	295	2		468	762	1339	1633	3e-162	571		762
Transcription	1	0	0	0	0	GJ00418	3.93859	7.61686	0.0062896125; 0.0019189309; 0.0054311124	0.00071018323; 0.00010556358; 0.00056555413					TATA box binding protein (TBP)-associated factor, RNA polymerase II	Transcription	432303	432303	TATA box binding protein (TBP)-associated factor, RNA polymerase II	Transcription	estExtDG_fgenesh_newKGs_kg.C_40128	100	66			1466	1531	1011	946	3e-29	131																2159
Transcription	1	0	0	0	0	GJ00248	4.52333	6.46086	0.004136372; 0.0046721366; 0.005937488	0.0003684415; 0.00044789648; 0.00065134914					Putative transcription factor HALR/MLL3, involved in embryonic development	General function prediction only	434798	434798	Putative transcription factor HALR/MLL3, involved in embryonic development	General function prediction only	estExtDG_fgenesh_newKGs_kg.C_210109	99.58	2383	4	1	1	2383	1	2377		4647																2470
Transcription	1	0	0	0	0	GJ05728	2.45035	6.00182	0.022919914; 0.02580582; 0.021928733	0.004875079; 0.0057675056; 0.004580965					Transcription factor, contains HOX domain	B2G	450965	446945			estExtDG_fgenesh_newKGs_kg.C_12120004	99.9	1016	1		1	1016	9	1024		2006	450965	Transcription factor, contains HOX domain	General function prediction only	estExtDG_Genemark1.C_350225	100	973			44	1016	179	1151		1929	hypothetical protein MELLADRAFT_35504 [Melampsora larici-populina 98AG31]	1016	1	1.66784e-07
Transcription	1	0	0	0	0	GJ21886	3.08681	5.07337	0.018323088; 0.0075185765; 0.009046657	0.0035530496; 0.0009377309; 0.0012464595					Transcription factor, Myb superfamily	Transcription	454961	454961	Transcription factor, Myb superfamily	Transcription	estExtDG_Genemark1.C_1270050	98.97	292	3		273	564	415	706	1e-157	555	454961	Transcription factor, Myb superfamily	Transcription	estExtDG_Genemark1.C_1270050	94.12	85	5		198	282	988	904	3e-029	129	myb32_arath; transcription factor myb32; myb-related protein 32; 32	568	10	2.97786e-09
Transcription	1	0	0	0	0	GJ00329	2.45575	4.45704	0.0029876905; 0.0024228296; 0.0026504162	0.00021881568; 0.00015551108; 0.00018072792					Transcription factor OCT-1, contains POU and HOX domains	Transcription	354955	354955	Transcription factor OCT-1, contains POU and HOX domains	Transcription	fgenesh_newKGs_kg.34__55__2693200:5	99.93	1356	1		926	2281	923	2278		2680															uncharacterized protein loc100274175	2281	10	1.49042e-29
Transcription	1	0	0	0	0	GJ00278	3.8541	4.04092	0.0075748074; 0.008837004; 0.0103138685	0.0009478653; 0.0012019533; 0.0015130633					pob3_ustma; fact complex subunit pob3; facilitates chromatin transcription complex subunit pob3	B2G	B2G, 457661,	457661			estExtDG_Genemark1.C_2630001	100	622			4	625	1	622		1233															pob3_ustma; fact complex subunit pob3; facilitates chromatin transcription complex subunit pob3	2379	10	1.52262e-19
Transcription	1	0	0	0	0	GJ02386	3.82354	3.95898	0.035077583; 0.036837317; 0.027297521	0.008919198; 0.009567875; 0.006248017					Transcription factor Abd-B, contains HOX domain	Transcription	435596	435596	Transcription factor Abd-B, contains HOX domain	Transcription	estExtDG_fgenesh_newKGs_kg.C_310047	99.07	755	2	1	1	755	1	750		1441	123143	Transcription factor Abd-B, contains HOX domain	Transcription	fgeneshEH_pg.1859__2	98.18	274	5		754	1027	190	463	1e-141	504		1371
Transcription	1	0	0	0	0	GJ14028	1.99987	3.88018	0.00017105733; 0.00026659155; 0.0004910507	0.0000016314401; 0.000003716043; 0.000010845306					Helicase-like transcription factor HLTF/DNA helicase RAD5, DEAD-box superfamily	Transcription	447643	447643	Helicase-like transcription factor HLTF/DNA helicase RAD5, DEAD-box superfamily	Transcription	estExtDG_Genemark1.C_30123	100	638			1	638	1	638		1265	447643	Helicase-like transcription factor HLTF/DNA helicase RAD5, DEAD-box superfamily	Transcription	estExtDG_Genemark1.C_30123	100	52			695	746	638	689	2e-021	103	sm3l2_arath; swi snf-related matrix-associated actin-dependent regulator of chromatin subfamily a member 3-like 2; smarca3-like protein 2	746	4	3.18316e-07
Transcription	1	0	0	0	0	GJ08666	2.29064	3.65888	0.02815452; 0.016161721	0.0065245028; 0.0029607909					Transcription coactivator	B2G	436010	442221			estExtDG_fgenesh_newKGs_kg.C_1760030	100	532			1	532	710	179		1055	436010	Transcription coactivator	Transcription	estExtDG_fgenesh_newKGs_kg.C_360149	99.81	532	1		1	532	710	179		1047		856
Transcription	1	0	0	0	0	GJ08681	2.19529	3.65739	0.0055273534; 0.0036199572; 0.005621613	0.0005815738; 0.00029781033; 0.000598412					Transcription factor OCT-1, contains POU and HOX domains	Transcription	354955	354955	Transcription factor OCT-1, contains POU and HOX domains	Transcription	fgenesh_newKGs_kg.34__55__2693200:5	100	75			234	308	1883	1957	4e-35	149																855
Transcription	1	0	0	0	0	GJ00670	1.8186	3.60768	0.022317676; 0.020282868; 0.02466577	0.0046967985; 0.004108343; 0.0054084593					Transcription factor, Myb superfamily	Transcription	364060	364060	Transcription factor, Myb superfamily	Transcription	fgenesh_newKGs_kg.159__31__EST_ALL.fasta.Contig12462	98.38	1918	26	2	1	1913	1	1918		3546	471467	Transcription factor, Myb superfamily	Transcription	estExtDG_fgeneshEH_pg.C_11790002	100	1030			48	1077	398	1427		2042	myb_chick; transcriptional activator myb; proto-oncogene c-myb	1929	9	2.89381e-11
Transcription	1	0	0	0	0	GJ16580	2.35665	3.54257	0.0030674057; 0.0026477228; 0.004090091	0.00022963743; 0.00018041958; 0.00036136335					Transcription initiation factor TFIID, subunit BDF1 and related bromodomain proteins	Transcription	462422	462422	Transcription initiation factor TFIID, subunit BDF1 and related bromodomain proteins	Transcription	estExtDG_fgeneshEH_pg.C_140057	100	207			2	208	1319	1525	6e-114	410	216984			gm1.7100230	85.65	223	32		292	514	741	963	4e-047	188		695
Transcription	1	0	0	0	0	GJ04691	2.91885	3.42713	0.008393785; 0.008219455; 0.009220866	0.001111854; 0.0010766257; 0.0012823287					Transcriptional regulator	Transcription	437110	437110	Transcriptional regulator	Transcription	estExtDG_fgenesh_newKGs_kg.C_530050	99.91	1101		1	6	1106	5	1104		2167	240756			gm1.31500021	100	272			428	699	246	517	2e-152	539		1106
Transcription	1	0	0	0	0	GJ20642	1.82667	3.10501	0.016892435; 0.015786689; 0.016105102	0.0031511358; 0.002861234; 0.0029439721					Helicase-like transcription factor HLTF/DNA helicase RAD5, DEAD-box superfamily	Transcription	361193	361193	Helicase-like transcription factor HLTF/DNA helicase RAD5, DEAD-box superfamily	Transcription	fgenesh_newKGs_kg.108__11__2704140:2	98.17	218	4		218	435	1	218	5e-111	400															mot1_yeast; tata-binding protein-associated factor mot1; tbp-associated factor mot1; modifier of transcription 1	601	6	1.47416e-07
Transcription	1	0	0	0	0	GJ04967		2.85203	0.0017936698; 0.0012863787; 0.0012702545	0.0000940747; 0.000052475276; 0.0000514287					Transcription factor OCT-1, contains POU and HOX domains	Transcription	444559	444559	Transcription factor OCT-1, contains POU and HOX domains	Transcription	estExtDG_fgenesh_newKGs_kg.C_3340008	100	1065			1	1065	1	1065		2111	440394			estExtDG_fgenesh_newKGs_kg.C_1250036	100	1051			15	1065	1	1051		2083	hth dna-binding protein	1082	10	7.88034e-52
Transcription	1	0	0	0	0	GJ01950	1.62644	2.67461	0.0016829415; 0.014744966; 0.0379949	0.00008420158; 0.0025896258; 0.009984391					Transcription factor, Myb superfamily	Transcription	452735	452735	Transcription factor, Myb superfamily	Transcription	estExtDG_Genemark1.C_670178	100	583			855	1437	2203	1621		1156	454961	Transcription factor, Myb superfamily	Transcription	estExtDG_Genemark1.C_1270050	98.79	330	4		1108	1437	988	659	2e-177	622		1437
Transcription	1	0	0	0	0	GJ23693	1.87496	2.49115	0.023395296; 0.027078079; 0.02056805	0.005011448; 0.0061688456; 0.004184026					Transcription factor, Myb superfamily	Transcription	104695	104695	Transcription factor, Myb superfamily	Transcription	fgeneshEH_pg.61__91	99.45	362	2		1	362	1259	1620		702	113314	DNA-binding centromere protein B (CENP-B)	Chromatin structure and dynamics	fgeneshEH_pg.186__22	99.45	362	2		1	362	1703	2064		702		518
Transcription	1	0	0	0	0	GJ23631	1.77732	2.4903	0.0082912715; 0.024435785	0.0010908155; 0.0053341533					Transcription factor Abd-B, contains HOX domain	B2G	454875	444548			estExtDG_fgenesh_newKGs_kg.C_3330021	96.08	102	3	1	413	513	1245	1346	2e-39	163	454875	Transcription factor Abd-B, contains HOX domain	Transcription	estExtDG_Genemark1.C_1240099	92.08	101	8		413	513	698	798	1e-031	137		513
Transcription	1	0	0	0	0	GJ15478	1.65942	2.32981	0.038976286; 0.038963586; 0.039075784	0.010347821; 0.010341238; 0.010387886					Transcription factor ACJ6/BRN-3, contains POU and HOX domains	Transcription	422227	422227	Transcription factor ACJ6/BRN-3, contains POU and HOX domains	Transcription	estExtDG_fgenesh_newKGs_pm.C_610024	99.86	716	1		1	716	1	716		1411	442537			estExtDG_fgenesh_newKGs_kg.C_1860023	100	653			64	716	11	663		1294		718
Transcription	1	0	0	0	0	GJ07807	1.92406	2.25282	0.0073236786; 0.0048708585	0.0009019322; 0.00047652883					Transcription factor, contains HOX domain	B2G	432017	435347	K+-channel ERG and related proteins, contain PAS/PAC sensor domain	Signal transduction mechanisms	estExtDG_fgenesh_newKGs_kg.C_270030	99.77	882		1	1	882	880	1		1727	432017	Transcription factor, contains HOX domain	General function prediction only	estExtDG_fgenesh_newKGs_kg.C_30045	97.86	889	4	6	1	882	66	946		1582		882
Transcription	1	0	0	0	0	GJ04671	1.6822	2.2426	0.0024853384; 0.00201026; 0.0028760475	0.00016218588; 0.000114167415; 0.00020596645					Transcription initiation factor TFIID, subunit BDF1 and related bromodomain proteins	B2G	443458	360723			fgenesh_newKGs_kg.101__66__2688964:1	98.72	468	5	1	578	1045	557	1023		872	443458	Transcription initiation factor TFIID, subunit BDF1 and related bromodomain proteins	Transcription	estExtDG_fgenesh_newKGs_kg.C_2420027	99.77	431		1	678	1108	722	1151		839		1108
Transcription	1	0	0	0	0	GJ21134	1.74389	2.1686	0.00146367; 0.0011695933; 0.001577035	0.000066065986; 0.000045026194; 0.00007500761					TATA box binding protein (TBP)-associated factor, RNA polymerase II	Transcription	437896	437896	TATA box binding protein (TBP)-associated factor, RNA polymerase II	Transcription	estExtDG_fgenesh_newKGs_kg.C_670016	99.3	285	2		304	588	3492	3776	9e-156	549	437891	Serine/threonine protein kinase	Signal transduction mechanisms	estExtDG_fgenesh_newKGs_kg.C_670010	99.3	285	2		304	588	3513	3797	9e-156	549		588
Transcription	1	0	0	0	0	GJ20336	1.69543	2.11247	0.0020265914; 0.0026384501; 0.0018040786	0.000115644834; 0.0001795703; 0.00009506664					TATA box binding protein (TBP)-associated factor, RNA polymerase II	Transcription	437896	437896	TATA box binding protein (TBP)-associated factor, RNA polymerase II	Transcription	estExtDG_fgenesh_newKGs_kg.C_670016	99.66	582		1	28	609	3197	3776		1132	437891	Serine/threonine protein kinase	Signal transduction mechanisms	estExtDG_fgenesh_newKGs_kg.C_670010	99.66	582		1	28	609	3218	3797		1132		609
Transcription	1	0	0	0	0	GJ02599		2.02365	0.010979814; 0.0065083895	0.0016613011; 0.00075233984					TATA box binding protein (TBP)-associated factor, RNA polymerase II	Transcription	355398	355398	TATA box binding protein (TBP)-associated factor, RNA polymerase II	Transcription	fgenesh_newKGs_kg.37__41__EST_ALL.fasta.Contig3480	99.71	344	1		960	1303	557	214		674	371741	TATA box binding protein (TBP)-associated factor, RNA polymerase II	Transcription	fgenesh_newKGs_kg.675__3__EST_ALL.fasta.Contig3480	99.42	344	2		960	1303	557	214		666		1338
Transcription	1	0	0	0	0	GJ00302	1.59326	1.9502	0.0017633392; 0.0015257836; 0.0015596735	0.00009124598; 0.00007073591; 0.00007363146					Transcription factor OCT-1, contains POU and HOX domains	Transcription	451420	451420	Transcription factor OCT-1, contains POU and HOX domains	Transcription	estExtDG_Genemark1.C_410228	99.96	2306		1	1	2306	1	2305		4555																2332
Transcription	1	0	0	0	0	GJ17546		1.89358	0.03206515; 0.002739583	0.007850848; 0.00019038812					bZIP transcription factor MafK	B2G	455997	363833			fgenesh_newKGs_kg.155__40__EST_ALL.fasta.Contig4547	98.53	68		1	56	122	572	639	3e-26	119	455997	bZIP transcription factor MafK	Transcription	estExtDG_Genemark1.C_1640097	98.36	61	1		60	120	1193	1253	2e-024	113		675
Transcription	1	0	0	0	0	GJ01331	2.22923	1.85796	0.009604453; 0.011397067; 0.006491604	0.0013618398; 0.0017606734; 0.00074796233					TATA box binding protein (TBP)-associated factor, RNA polymerase II	Transcription	432273	432273	TATA box binding protein (TBP)-associated factor, RNA polymerase II	Transcription	estExtDG_fgenesh_newKGs_kg.C_40089	87.5	136	8	4	1122	1255	1142	1270	5e-24	113	438010			estExtDG_fgenesh_newKGs_kg.C_690002	87.5	136	8	4	1122	1255	1143	1271	5e-024	113	y9955_dicdi; probable serine threonine-protein kinase ddb_g0267514	1576	10	5.8621e-24
Transcription	1	0	0	0	0	GJ19788	1.6794	1.7882	0.040295903; 0.043033127	0.0108314715; 0.01183777					Transcription initiation factor IIF, auxiliary subunit	Transcription	105587	105587	Transcription initiation factor IIF, auxiliary subunit	Transcription	fgeneshEH_pg.70__2	99.42	171	1		2	172	171	341	4e-90	331	105587	Transcription initiation factor IIF, auxiliary subunit	Transcription	fgeneshEH_pg.70__2	98.61	72	1		181	252	338	409	5e-031	135	af9_ashgo; protein af-9 homolog	622	10	4.98215e-23
Transcription	1	0	0	0	0	GJ02087		1.78232	0.0049652252; 0.014915682; 0.010887651	0.0004907877; 0.0026340075; 0.0016387682					Histone H3 (Lys9) methyltransferase SUV39H1/Clr4, required for transcriptional silencing	Transcription	443814	443814	Histone H3 (Lys9) methyltransferase SUV39H1/Clr4, required for transcriptional silencing	Transcription	estExtDG_fgenesh_newKGs_kg.C_2690008	99.72	1405	1	1	1	1405	1	1402		2750	446940			estExtDG_fgenesh_newKGs_kg.C_12080004	98.65	1334	9	4	69	1400	24	1350		2480	yor31_yeast; uncharacterized hydrolase yor131c	1415	1	1.42806e-07
Transcription	1	0	0	0	0	GJ21748		1.75784	0.033294555; 0.031363342	0.0082847355; 0.0076170485					Transcription initiation factor TFIID, subunit BDF1 and related bromodomain proteins	Transcription	463011	463011	Transcription initiation factor TFIID, subunit BDF1 and related bromodomain proteins	Transcription	estExtDG_fgeneshEH_pg.C_200097	100	177			201	377	5299	5475	4e-96	351																572
Transcription	1	0	0	0	0	GJ01030		1.75164	0.01827949; 0.016976176	0.0035409369; 0.0031759504					Transcription initiation factor TFIID, subunit BDF1 and related bromodomain proteins	Transcription	454371	454371	Transcription initiation factor TFIID, subunit BDF1 and related bromodomain proteins	Transcription	estExtDG_Genemark1.C_1080140	99.82	1693	2	1	1	1693	2298	607		3324	458764			estExtDG_Genemark1.C_3770008	99.64	1661	5	1	33	1693	2266	607		3237	siae_ponab; sialate o-acetylesterase; sialic acid-specific 9-o-acetylesterase flags: precursor	1693	2	2.05353e-08
Transcription	1	0	0	0	0	GJ15879	1.54832	1.69974	0.0100861965; 0.0011143193; 0.030473104	0.0014649392; 0.00004170449; 0.007315755					TATA box binding protein (TBP)-associated factor, RNA polymerase II	Transcription	103292	103292	TATA box binding protein (TBP)-associated factor, RNA polymerase II	Transcription	fgeneshEH_pg.48__40	100	91			2	92	3738	3828	1e-44	180																710
Transcription	1	0	0	0	0	GJ20451		1.68803	0.0097915875; 0.01580252	0.0014032446; 0.0028659636					Transcription factor, contains HOX domain	B2G	432017	358685			fgenesh_newKGs_kg.71__93__2686327:1	99.49	588	2	1	20	606	93	680		1134	432017	Transcription factor, contains HOX domain	General function prediction only	estExtDG_fgenesh_newKGs_kg.C_30045	96.95	590	8	5	20	606	68	650		997		606
Transcription	1	0	0	0	0	GJ09718		1.67865	0.0045942585; 0.0030801978; 0.0049829697	0.00043573006; 0.00023113904; 0.00049371534					HMG-box transcription factor Capicua and related proteins	Transcription	370213	370213	HMG-box transcription factor Capicua and related proteins	Transcription	fgenesh_newKGs_kg.431__2__2694431:1	99.88	823	1		1	823	1	823		1624	362576	Histone acetyltransferase (MYST family)	Chromatin structure and dynamics	fgenesh_newKGs_kg.133__49__2694431:1	97.93	823	2	2	1	823	1	808		1507		830
Transcription	1	0	0	0	0	GJ19525		1.66842	0.035672747; 0.015138893	0.009137306; 0.002692139					Predicted RNA polymerase III subunit C17	Transcription	95843	95843	Predicted RNA polymerase III subunit C17	Transcription	fgeneshEH_pg.4__73	100	435			37	471	1	435		862	108828			fgeneshEH_pg.109__44	99.4	336	2		136	471	1	336		650	calcitonin gene-related peptide-receptor component protein	629	8	1.40173e-10
Transcription	1	0	0	0	0	GJ19781		1.62454	0.0021948984; 0.025123583; 0.008984811	0.00013201794; 0.005548179; 0.0012330434					Transcription factor OCT-1, contains POU and HOX domains	Transcription	354955	354955	Transcription factor OCT-1, contains POU and HOX domains	Transcription	fgenesh_newKGs_kg.34__55__2693200:5	87.16	623	80		1	623	2166	1544	3e-171	601	251432			gm1.110200001	84.42	199	25	1	425	623	272	80	8e-036	151	lipid binding	623	10	5.42924e-14
Transcription	1	0	0	0	0	GJ03654		1.59612	0.04587826; 0.044251334	0.012949149; 0.012319462					Transcription initiation factor TFIID, subunit BDF1 and related bromodomain proteins	Transcription	462939	462939	Transcription initiation factor TFIID, subunit BDF1 and related bromodomain proteins	Transcription	estExtDG_fgeneshEH_pg.C_190148	99.62	789	3		419	1207	2144	2932		1540	100922	Nuclear receptor coregulator SMRT/SMRTER, contains Myb-like domains	Transcription	fgeneshEH_pg.26__126	100	60			519	578	825	884	6e-026	119		1207
Transcription	1	0	0	0	0	GJ24341		1.57543	0.0022590354; 0.01123645; 0.005049531	0.00013882772; 0.0017197101; 0.0005030448					Transcription factor of the Forkhead/HNF3 family	Transcription	462076	462076	Transcription factor of the Forkhead/HNF3 family	Transcription	estExtDG_fgeneshEH_pg.C_100163	95.92	98	4		3	100	1051	1148	2e-39	163																488
Transcription	1	0	0	0	0	GJ00557		1.56532	0.0030042853; 0.0011636688; 0.0009865891	0.00022130435; 0.000044565222; 0.00003368236					TATA box binding protein (TBP)-associated factor, RNA polymerase II	B2G	466341	454614			estExtDG_Genemark1.C_1170085	99.12	683	2	2	1334	2013	1882	2563		1294	466341	TATA box binding protein (TBP)-associated factor, RNA polymerase II	Transcription	estExtDG_fgeneshEH_pg.C_990009	98.67	601	4	2	1334	1931	1743	2342		1116		2013
Transcription	1	0	0	0	0	GJ06136		-1.52716	0.00023664856; 0.00016815179	0.000002983843; 0.0000015785058					Mitochondrial transcription termination factor, mTERF	B2G	108606	99743			fgeneshEH_pg.20__119	96.24	133	5		221	353	135	3	1e-57	224	108606	Mitochondrial transcription termination factor, mTERF	Transcription	fgeneshEH_pg.105__93	96.59	88	3		221	308	1305	1392	1e-035	151		986
Transcription	1	0	0	0	0	GJ06146		-1.5292	0.0028087073; 0.0075112567; 0.004506894	0.00019866995; 0.00093602925; 0.00042181992					Transcription initiation factor TFIID, subunit BDF1 and related bromodomain proteins	Transcription	454889	454889	Transcription initiation factor TFIID, subunit BDF1 and related bromodomain proteins	Transcription	estExtDG_Genemark1.C_1250019	100	105			2	106	1189	1293	6e-53	208															gte1_arath; transcription factor gte1; bromodomain-containing protein gte1; protein global transcription factor group e1; protein imbibition-inducible 1	985	10	2.71078e-09
Transcription	1	0	0	0	0	GJ01044		-1.53589	0.002749913; 0.004514968; 0.006337527	0.00019152688; 0.00042294155; 0.0007178318					TFIIF-interacting CTD phosphatases, including NLI-interacting factor	Transcription	438535	438535	TFIIF-interacting CTD phosphatases, including NLI-interacting factor	Transcription	estExtDG_fgenesh_newKGs_kg.C_790023	99.88	1686	2		1	1686	1	1686		3326															cpl4_arath; rna polymerase ii c-terminal domain phosphatase-like 4; fcp-like 4; carboxyl-terminal phosphatase-like 4; 4; ctd phosphatase-like 4	1686	2	1.16297e-12
Transcription	1	0	0	0	0	GJ11267		-1.53937	0.000107610955; 0.00013073561; 0.0001476567	0.00000063851286; 0.00000093733286; 0.0000012107392					Mitochondrial transcription termination factor, mTERF	B2G	108606	99743			fgeneshEH_pg.20__119	99.4	166	1		10	175	168	3	5e-87	321	108606	Mitochondrial transcription termination factor, mTERF	Transcription	fgeneshEH_pg.105__93	100	128			3	130	1265	1392	1e-066	254		799
Transcription	1	0	0	0	0	GJ05241		-1.55136	0.0451186; 0.031525258	0.012655195; 0.007669835					rpb1_crigr; dna-directed rna polymerase ii subunit rpb1; rna polymerase ii subunit b1; dna-directed rna polymerase ii subunit a; dna-directed rna polymerase iii largest subunit	B2G	B2G, 367809, 114392	367809			fgenesh_newKGs_kg.279__9__EST_ALL.fasta.Contig6896	99.74	760	2		230	989	973	1732		1491	114392			fgeneshEH_pg.215__31	100	190			45	234	1	190	1e-103	377	rpb1_crigr; dna-directed rna polymerase ii subunit rpb1; rna polymerase ii subunit b1; dna-directed rna polymerase ii subunit a; dna-directed rna polymerase iii largest subunit	1057	3	2.8953e-07
Transcription	1	0	0	0	0	GJ09864		-1.58014	0.005156942; 0.034583233; 0.0041436264	0.0005215772; 0.008744492; 0.00036942918					Transcription initiation factor TFIID, subunit BDF1 and related bromodomain proteins	Transcription	462326	462326	Transcription initiation factor TFIID, subunit BDF1 and related bromodomain proteins	Transcription	estExtDG_fgeneshEH_pg.C_130010	100	578			1	578	15	592		1146	462326	Transcription initiation factor TFIID, subunit BDF1 and related bromodomain proteins	Transcription	estExtDG_fgeneshEH_pg.C_130010	98.85	174		2	655	827	591	763	1e-084	313		827
Transcription	1	0	0	0	0	GJ13044		-1.59473	0.0015411418; 0.0030389794; 0.0027379168	0.00007184895; 0.00022597089; 0.0001901434					Putative transcriptional regulator DJ-1	Defense mechanisms	445645	445645	Putative transcriptional regulator DJ-1	Defense mechanisms	estExtDG_fgenesh_newKGs_kg.C_4870009	99.04	726	5	1	1	724	1	726		1378															yajl_ecoli; chaperone protein	764	10	3.65257e-31
Transcription	1	0	0	0	0	GJ15613		-1.61003	0.0014270128; 0.0013300608; 0.0014815789	0.00006281538; 0.00005558063; 0.00006736273					GATA-4/5/6 transcription factors	B2G	465151	442831			estExtDG_fgenesh_newKGs_kg.C_2020022	100	174			1	174	448	621	3e-94	345	465151	GATA-4/5/6 transcription factors	Transcription	estExtDG_fgeneshEH_pg.C_640041	100	174			1	174	448	621	3e-094	345		715
Transcription	1	0	0	0	0	GJ02939		-1.62105	0.0092533175; 0.012513098	0.0012911352; 0.0020301116					Transcription initiation factor TFIID, subunit BDF1 and related bromodomain proteins	Transcription	441219	441219	Transcription initiation factor TFIID, subunit BDF1 and related bromodomain proteins	Transcription	estExtDG_fgenesh_newKGs_kg.C_1470040	100	1254			1	1254	1	1254		2486															bdf2_yeast; bromodomain-containing factor 2	1294	10	1.7989e-17
Transcription	1	0	0	0	0	GJ01405	-1.58824	-1.63029	0.002188258; 0.0046046125; 0.0030091652	0.00013125787; 0.00043714573; 0.00022193576					RNA polymerase III, second largest subunit	Transcription	427295	427295	RNA polymerase III, second largest subunit	Transcription	estExtDG_Genewise1Plus.C_360038	100	275			32	306	1873	2147	4e-154	545	430746	RNA polymerase III, second largest subunit	Transcription	estExtDG_Genewise1Plus.C_3760001	100	275			32	306	1924	2198	4e-154	545	rpc2_mouse; dna-directed rna polymerase iii subunit rpc2; rna polymerase iii subunit c2; c128; dna-directed rna polymerase iii kda polypeptide; dna-directed rna polymerase iii subunit b	1557	10
Transcription	1	0	0	0	0	GJ18344		-1.649	0.0011038684; 0.0017036849; 0.0015257836	0.00004096247; 0.000086069; 0.000070737755					Transcription factor TCF20	B2G	121838	438669			estExtDG_fgenesh_newKGs_kg.C_830004	94.08	169	1	2	49	217	920	761	8e-67	254	121838	Transcription factor TCF20	Transcription	fgeneshEH_pg.1020__3	91.21	91	8		352	442	1565	1475	1e-025	117		657
Transcription	1	0	0	0	0	GJ08043		-1.68407	0.0076101925; 0.01850772; 0.014333623	0.0009549086; 0.0035975673; 0.0024881891					Predicted pilin-like transcription factor	Posttranslational modification, protein turnover, chaperones	468567	468567	Predicted pilin-like transcription factor	Posttranslational modification, protein turnover, chaperones	estExtDG_fgeneshEH_pg.C_2000004	99.03	103	1		331	433	411	513	2e-49	196	233463			gm1.19200003	100	65			1	65	139	203	4e-029	129	protein	875	10	1.64199e-48
Transcription	1	0	0	0	0	GJ00400		-1.70082	0.0019707417; 0.001999695; 0.0014380233	0.00011020042; 0.000113049486; 0.00006370636					RNA polymerase II elongator complex, subunit ELP3/histone acetyltransferase	Transcription	440810	440810	RNA polymerase II elongator complex, subunit ELP3/histone acetyltransferase	Transcription	estExtDG_fgenesh_newKGs_kg.C_1360056	99.89	1819	2		1	1819	16	1834		3590	440810	RNA polymerase II elongator complex, subunit ELP3/histone acetyltransferase	Transcription	estExtDG_fgenesh_newKGs_kg.C_1360056	100	358			1816	2173	1855	2212		710	elp3_caeel; probable elongator complex protein 3	2173	10	2.24717e-88
Transcription	1	0	0	0	0	GJ05678		-1.75445	0.00058057735; 0.00078354246; 0.0005194682	0.000014087072; 0.000022955099; 0.000011809292					Transcription-associated recombination protein - Thp1p	B2G	463862	469470			estExtDG_fgeneshEH_pg.C_2870024	99.16	119	1		1	119	379	497	7e-59	228	463862	Transcription-associated recombination protein - Thp1p	Cell cycle control, cell division, chromosome partitioning	estExtDG_fgeneshEH_pg.C_350027	100	107			225	331	654	760	4e-054	212	pcid2_human; pci domain-containing protein 2; csn12-like protein	1020	10	4.9768e-61
Transcription	1	0	0	0	0	GJ09614	-1.7128	-1.78622	0.0040459894; 0.0038166419; 0.0029935755	0.0003556125; 0.0003238311; 0.00021991631					Transcription factor E2F/dimerization partner (TDP)	Transcription	465850	465850	Transcription factor E2F/dimerization partner (TDP)	Transcription	estExtDG_fgeneshEH_pg.C_830032	99.88	833	1		1	833	9	841		1643	458951	Transcription factor E2F/dimerization partner (TDP)	Transcription	estExtDG_Genemark1.C_4030032	100	516			1	516	9	524		1023	e2fb_arath; transcription factor e2fb; e2f transcription factor-1; 2f1	833	10	3.56532e-61
Transcription	1	0	0	0	0	GJ15219	-1.58974	-1.78731	0.025353128; 0.027203301; 0.045473278	0.005623092; 0.006212746; 0.012790614					Putative transcriptional regulator DJ-1	Defense mechanisms	74273	74273	Putative transcriptional regulator DJ-1	Defense mechanisms	e_gw1.281.9.1	100	468			64	531	1	468		928															pfpi_pyrho; intracellular protease 1; intracellular protease i	723	10	5.23424e-36
Transcription	1	0	0	0	0	GJ22223		-1.79396	0.001610446; 0.0047822683; 0.0057287035	0.0000775447; 0.00046330143; 0.0006156132					Predicted pilin-like transcription factor	Posttranslational modification, protein turnover, chaperones	468567	468567	Predicted pilin-like transcription factor	Posttranslational modification, protein turnover, chaperones	estExtDG_fgeneshEH_pg.C_2000004	100	103			170	272	411	513	6e-52	204	233463			gm1.19200003	99.02	102	1		171	272	481	582	5e-049	194	msrb5_orysj; peptide methionine sulfoxide reductase b5; 5; peptide-methionine -s-oxide reductase	558	10	1.56795e-19
Transcription	1	0	0	0	0	GJ26448	-1.59691	-1.81519	0.026361294; 0.03414753; 0.025680877	0.0059408536; 0.008586632; 0.0057289996					Transcription coactivator	Transcription	456063	456063	Transcription coactivator	Transcription	estExtDG_Genemark1.C_1670024	99.52	209	1		1	209	947	1155	5e-113	406																374
Transcription	1	0	0	0	0	GJ10016	-1.59115	-1.8215	0.028373236; 0.038833916	0.0066021946; 0.010297678					Calcium-responsive transcription coactivator	Transcription	464260	464260	Calcium-responsive transcription coactivator	Transcription	estExtDG_fgeneshEH_pg.C_430045	100	603			1	603	338	940		1195																824
Transcription	1	0	0	0	0	GJ04910	-1.67501	-1.8391	0.0014162394; 0.0013436932; 0.0033618913	0.00006202435; 0.000056537592; 0.00026426988					Transcriptional repressor EED/ESC/FIE, required for transcriptional silencing, WD repeat superfamily	Transcription	462168	462168	Transcriptional repressor EED/ESC/FIE, required for transcriptional silencing, WD repeat superfamily	Transcription	estExtDG_fgeneshEH_pg.C_110112	99.02	1019		1	69	1087	492	1500		1951															esc_musdo; polycomb protein esc; protein extra sex combs	1087	10	2.01674e-28
Transcription	1	0	0	0	0	GJ02942	-1.80071	-1.84471	0.0016393544; 0.0017123774; 0.0025523943	0.00008028766; 0.00008686776; 0.00016986275					nusg_syny3; transcription antitermination protein nusg	B2G	B2G, 369062, 358258	369062			fgenesh_newKGs_kg.348__3__2694908:1	100	1283			1	1283	1	1283		2543	358258			fgenesh_newKGs_kg.67__28__2694908:1	98.71	1245	7	2	39	1283	2	1237		2339	nusg_syny3; transcription antitermination protein nusg	1294	10	5.67706e-13
Transcription	1	0	0	0	0	GJ24459		-1.8659	0.0022703644; 0.0023028827; 0.0027442789	0.00013977823; 0.0001437997; 0.00019103382					Calcium-responsive transcription coactivator	Transcription	95786	95786	Calcium-responsive transcription coactivator	Transcription	fgeneshEH_pg.4__16	99.79	483		1	1	483	994	513		942	193905			gm1.100205	99.59	483	1	1	1	483	841	360		934		483
Transcription	1	0	0	0	0	GJ14248	-1.88194	-1.87267	0.0034141976; 0.0063991374; 0.0022065176	0.0002712354; 0.0007285266; 0.00013328831					rpb3_dicdi; dna-directed rna polymerase ii subunit rpb3; rna polymerase ii subunit 3; rna polymerase ii subunit b3; dna-directed rna polymerase ii subunit c	B2G	B2G, 197736, 197736	197736			gm1.700046	100	209			1	209	617	825	4e-115	414	197736			gm1.700046	95.24	168	2	1	399	566	919	1080	4e-072	272	rpb3_dicdi; dna-directed rna polymerase ii subunit rpb3; rna polymerase ii subunit 3; rna polymerase ii subunit b3; dna-directed rna polymerase ii subunit c	742	10	1.77021e-30
Transcription	1	0	0	0	0	GJ06882	-2.00862	-1.87821	0.0032927906; 0.0025992363; 0.005856793	0.0002563958; 0.00017525577; 0.00063728506					Transcription factor containing NAC and TS-N domains	Transcription	421007	421007	Transcription factor containing NAC and TS-N domains	Transcription	estExtDG_fgenesh_newKGs_pm.C_160063	99.24	527	3	1	393	919	266	791		1005															naca3_arath; nascent polypeptide-associated complex subunit alpha-like protein 3; nac-alpha-like protein 3; alpha-nac-like protein 3	930	10	7.95099e-51
Transcription	1	0	0	0	0	GJ15585	-1.66024	-1.8805	0.018681748; 0.014506637; 0.013609047	0.0036448115; 0.0025298363; 0.0022957586					Transcription initiation factor TFIID, subunit BDF1 and related bromodomain proteins	Transcription	441219	441219	Transcription initiation factor TFIID, subunit BDF1 and related bromodomain proteins	Transcription	estExtDG_fgenesh_newKGs_kg.C_1470040	100	306			411	716	421	726	5e-173	607															gte1_arath; transcription factor gte1; bromodomain-containing protein gte1; protein global transcription factor group e1; protein imbibition-inducible 1	716	10	1.3058e-17
Transcription	1	0	0	0	0	GJ22750	-1.54351	-1.8812	0.011914896; 0.013615992; 0.0060397787	0.0018833001; 0.002297892; 0.000669316					RNA polymerase II, fourth largest subunit	Transcription	445505	445505	RNA polymerase II, fourth largest subunit	Transcription	estExtDG_fgenesh_newKGs_kg.C_4590003	100	525			4	528	1	525		1041	436392	RNA polymerase II, fourth largest subunit	Transcription	estExtDG_fgenesh_newKGs_kg.C_410044	99.81	525	1		4	528	1	525		1033	rpb4_dicdi; dna-directed rna polymerase ii subunit rpb4; rna polymerase ii subunit b4; dna-directed rna polymerase ii subunit d	542	4	2.93532e-18
Transcription	1	0	0	0	0	GJ13369	-1.64583	-1.90154	0.0077180564; 0.0038796456; 0.0051981197	0.0009788962; 0.0003327394; 0.000527545					Transcription initiation factor TFIID, subunit TAF10 (also component of histone acetyltransferase SAGA)	B2G	356652	372899			fgenesh_newKGs_kg.1078__1__CX774971	99.37	635	1	3	57	691	1	632		1203	356652	Transcription initiation factor TFIID, subunit TAF10 (also component of histone acetyltransferase SAGA)	Transcription	fgenesh_newKGs_kg.50__128__CX774971	99.06	635	3	3	57	691	1	632		1187	taf10_human; transcription initiation factor tfiid subunit 10; staf28; transcription initiation factor tfiid 30 kda subunit; taf 30; tafii-30; tafii30	761	6	2.71105e-23
Transcription	1	0	0	0	0	GJ28308	-1.67446	-1.94262	0.0077160248; 0.026350396	0.0009784356; 0.00593668					pp124_arath; pentatricopeptide repeat-containing protein chloroplastic; protein plastid transcriptionally active 2 flags: precursor	B2G	B2G, 208331,	208331			gm1.3500112	100	87			105	191	315	401	6e-43	172															pp124_arath; pentatricopeptide repeat-containing protein chloroplastic; protein plastid transcriptionally active 2 flags: precursor	191	2	3.47816e-08
Transcription	1	0	0	0	0	GJ02734	-1.94961	-2.01186	0.049067553; 0.031096958; 0.04341518	0.014195572; 0.0075222705; 0.011984672					RNA polymerase II, second largest subunit	Transcription	456588	456588	RNA polymerase II, second largest subunit	Transcription	estExtDG_Genemark1.C_1860043	100	166			24	189	463	628	3e-89	329	465037	RNA polymerase II, second largest subunit	Transcription	estExtDG_fgeneshEH_pg.C_610090	100	153			405	557	709	861	2e-081	303	rpb2_dicdi; dna-directed rna polymerase ii subunit rpb2; rna polymerase ii subunit 2; rna polymerase ii subunit b2	1323	10
Transcription	1	0	0	0	0	GJ20734	-1.67636	-2.02111	0.0009777696; 0.0010100846; 0.0009861503	0.000033209704; 0.00003524534; 0.000033632117					rpb9_drome; dna-directed rna polymerase ii subunit rpb9; rna polymerase ii subunit b9; dna-directed rna polymerase ii kda polypeptide	B2G	B2G, 62211, 73569	62211			e_gw1.8.55.1	99.22	387	3		61	447	1	387		743	73569			e_gw1.238.20.1	98.71	387	5		61	447	1	387		728	rpb9_drome; dna-directed rna polymerase ii subunit rpb9; rna polymerase ii subunit b9; dna-directed rna polymerase ii kda polypeptide	598	8	5.10596e-25
Transcription	1	0	0	0	0	GJ16093	-1.73163	-2.13498	0.00024764193; 0.00033197564; 0.00013492277	0.0000032886367; 0.0000054051907; 0.0000010039809					rpab4_mouse; dna-directed rna polymerases and iii subunit rpabc4; rna polymerases and iii subunit abc4; dna-directed rna polymerase ii subunit k; metallothionein-i gene transcription activator; rpb10alpha	B2G	B2G, ,																													rpab4_mouse; dna-directed rna polymerases and iii subunit rpabc4; rna polymerases and iii subunit abc4; dna-directed rna polymerase ii subunit k; metallothionein-i gene transcription activator; rpb10alpha	705	10	4.42641e-13
Transcription	1	0	0	0	0	GJ00816	-2.19042	-2.19926	0.0016829415; 0.003713532; 0.0017291874	0.00008421116; 0.00031075385; 0.000088086956					Forkhead/HNF-3-related transcription factor	Transcription	458609	458609	Forkhead/HNF-3-related transcription factor	Transcription	estExtDG_Genemark1.C_3560018	99	1505	15		308	1812	141	1645		2864	458609	Forkhead/HNF-3-related transcription factor	Transcription	estExtDG_Genemark1.C_3560018	100	85			146	230	57	141	1e-040	168		1812
Transcription	1	0	0	0	0	GJ28652	-1.88078	-2.20926	0.0027699526; 0.014966291; 0.012161865	0.00019390092; 0.0026477021; 0.0019405205					Transcription initiation factor TFIID, subunit TAF10 (also component of histone acetyltransferase SAGA)	B2G	356652	372899			fgenesh_newKGs_kg.1078__1__CX774971	98.98	98	1		1	98	16	113	2e-47	186	356652	Transcription initiation factor TFIID, subunit TAF10 (also component of histone acetyltransferase SAGA)	Transcription	fgenesh_newKGs_kg.50__128__CX774971	98.98	98	1		1	98	16	113	2e-047	186		98
Transcription	1	0	0	0	0	GJ23980	-2.02191	-2.21961	0.0010162375; 0.00049202563; 0.00042505542	0.000035559002; 0.000010878423; 0.00000835992					RNA polymerase II transcription elongation factor Elongin/SIII, subunit elongin C	Transcription	425739	425739	RNA polymerase II transcription elongation factor Elongin/SIII, subunit elongin C	Transcription	estExtDG_Genewise1Plus.C_10092	100	442			60	501	1	442		876	194153			gm1.100453	100	103			60	162	1	103	5e-052	204	eloc_human; transcription elongation factor b polypeptide 1; elongin 15 kda subunit; elongin-c; ; rna polymerase ii transcription factor siii subunit c; siii p15	501	5	8.02299e-29
Transcription	1	0	0	0	0	GJ20108	-1.77208	-2.23879	0.0058321315; 0.0045721442; 0.008593096	0.00063234003; 0.00043099516; 0.0011507563					RNA polymerase I, second largest subunit	Transcription	75548	75548	RNA polymerase I, second largest subunit	Transcription	e_gw1.382.3.1	96.58	146	5		427	572	848	993	1e-65	250	67355	RNA polymerase I, second largest subunit	Transcription	e_gw1.61.2.1	97.67	86	2		1	86	410	495	5e-037	155	rpa2_ashgo; dna-directed rna polymerase i subunit rpa2; dna-directed rna polymerase i polypeptide 2; rna polymerase i subunit 2	614	10	5.42089e-45
Transcription	1	0	0	0	0	GJ01626	-1.65828	-2.27387	0.0025523943; 0.0024938395; 0.003613022	0.00016999243; 0.00016318103; 0.00029662554					rpod_anasp; rna polymerase sigma factor rpod; sigma-a	B2G	B2G, 314972, 314972	314972			fgenesh_newKGs_pm.222__1	100	288			1074	1361	142	429	6e-162	571	314972			fgenesh_newKGs_pm.222__1	99.29	141	1		849	989	1	141	8e-072	272	rpod_anasp; rna polymerase sigma factor rpod; sigma-a	1503	10	1.24224e-83
Transcription	1	0	0	0	0	GJ08100		-2.3514	0.0000800769; 0.0002150301; 0.000111207955	0.0000003582395; 0.000002510427; 0.00000068604055					Putative transcription factor ASH1/LIN-59	Transcription	465310	465310	Putative transcription factor ASH1/LIN-59	Transcription	estExtDG_fgeneshEH_pg.C_680018	99.8	493	1		61	553	672	1164		969	445900			estExtDG_fgenesh_newKGs_kg.C_5490002	99.72	360	1		1	360	24	383		706	splicing factor 3 subunit	873	10	3.71358e-22
Transcription	1	0	0	0	0	GJ20109	-1.83313	-2.43774	0.0031767709; 0.0034697738; 0.004291952	0.00024261208; 0.00027793812; 0.0003904431					RNA polymerase I, second largest subunit	Transcription	75548	75548	RNA polymerase I, second largest subunit	Transcription	e_gw1.382.3.1	99.53	213	1		250	462	514	726	3e-115	414	67355	RNA polymerase I, second largest subunit	Transcription	e_gw1.61.2.1	99.06	213	2		250	462	514	726	8e-113	406	rpa2_neucr; dna-directed rna polymerase i subunit rpa2; dna-directed rna polymerase i polypeptide 2; rna polymerase i subunit 2	614	10	1.04121e-42
Transcription	1	0	0	0	0	GJ20781	-2.04215	-2.54495	0.012597965; 0.01421484; 0.009360296	0.0020507418; 0.0024569833; 0.0013134199					Helicase-like transcription factor HLTF/DNA helicase RAD5, DEAD-box superfamily	Transcription	434199	434199	Helicase-like transcription factor HLTF/DNA helicase RAD5, DEAD-box superfamily	Transcription	estExtDG_fgenesh_newKGs_kg.C_170084	98.63	584	7	1	3	586	9	591		1086															hltf_mouse; helicase-like transcription factor; p113; swi snf-related matrix-associated actin-dependent regulator of chromatin subfamily a member 3; sucrose nonfermenting protein 2-like 3; tnf-response element-	597	2	1.61549e-08
Transcription	1	0	0	0	0	GJ05948	-2.06808	-2.72628	0.012511623; 0.004462187; 0.004053756	0.0020293219; 0.00041476844; 0.00035650108					Transcription factor, Myb superfamily	Transcription	430959	430959	Transcription factor, Myb superfamily	Transcription	estExtDG_Genewise1Plus.C_4620005	99.9	1000	1		1	1000	1	1000		1974	417737	Transcription factor, Myb superfamily	Transcription	estExtDG_Genewise1.C_1310030	99.2	1002	4	2	1	1000	1	1000		1911	myb_drome; myb protein	1000	10	1.70562e-45
Transcription	1	0	0	0	0	GJ24058	-1.94708	-2.7296	0.000022784408; 0.000037169804; 0.00015228412	0.000000029774423; 0.00000008751911; 0.0000012944176					rpc10_human; dna-directed rna polymerase iii subunit rpc10; rna polymerase iii subunit c10; dna-directed rna polymerase iii subunit k; rna polymerase iii kda subunit; ; rna polymerase iii subunit c11; 11	B2G	B2G, 63678,	63678			e_gw1.18.168.1	100	321			71	391	1	321		636															rpc10_human; dna-directed rna polymerase iii subunit rpc10; rna polymerase iii subunit c10; dna-directed rna polymerase iii subunit k; rna polymerase iii kda subunit; ; rna polymerase iii subunit c11; 11	498	10	6.11119e-40
Transcription	1	0	0	0	0	GJ07166	-2.55222	-2.85365	0.003305936; 0.006493437; 0.0028365855	0.00025788802; 0.0007484871; 0.00020167104					RNA polymerase I-associated factor - PAF67	Translation, ribosomal structure and biogenesis	463792	463792	RNA polymerase I-associated factor - PAF67	Translation, ribosomal structure and biogenesis	estExtDG_fgeneshEH_pg.C_340028	99.12	904	8		10	913	1	904		1729	456517			estExtDG_Genemark1.C_1830092	97.4	269		1	341	602	1719	1987	3e-135	482	eukaryotic translation initiation factor 3 subunit l	913	10	1.93055e-69
Transcription	1	0	0	0	0	GJ18934	-1.92768	-2.8609	0.00010669341; 0.00007977723; 0.000109498644	0.0000006230199; 0.00000035314204; 0.0000006623737					DNA-directed RNA polymerase, subunit L	Transcription	194396	194396	DNA-directed RNA polymerase, subunit L	Transcription	gm1.100696	100	327			93	419	1	327		648															rpac2_mouse; dna-directed rna polymerases i and iii subunit rpac2; rna polymerases i and iii subunit ac2; ac19; dna-directed rna polymerase i subunit d; rna polymerase i 16 kda subunit; rpa16	643	10	1.30735e-23
Transcription	1	0	0	0	0	GJ18679	-2.24216	-3.0886	0.0010200456; 0.0006459287; 0.00088584167	0.000035744473; 0.00001682102; 0.000027845177					rpb7_soybn; dna-directed rna polymerase ii subunit rpb7; rna polymerase ii subunit b7	B2G	B2G, ,																													rpb7_soybn; dna-directed rna polymerase ii subunit rpb7; rna polymerase ii subunit b7	649	7	3.83037e-61
Transcription	1	0	0	0	0	GJ20486	-2.22448	-3.15416	0.000018075878; 0.000019888219; 0.0000267533	0.000000015698147; 0.00000002052307; 0.000000043779902					rpab3_dicdi; dna-directed rna polymerases and iii subunit rpabc3; rna polymerases and iii subunit abc3; rna polymerase b subunit 8; rpb8; rpb17	B2G	B2G, 226344, 226295	226344			gm1.13100130	98.98	391	4		1	391	42	432		743	226295			gm1.13100081	98.98	391	4		1	391	42	432		743	rpab3_dicdi; dna-directed rna polymerases and iii subunit rpabc3; rna polymerases and iii subunit abc3; rna polymerase b subunit 8; rpb8; rpb17	605	6	4.41661e-27
Transcription	1	0	0	0	0	GJ13820	-2.14811	-3.1547	0.0010823119; 0.00041623635; 0.0007413924	0.00003974378; 0.0000079433885; 0.000020974157					Transcription factor, Myb superfamily	Transcription	98688	98688	Transcription factor, Myb superfamily	Transcription	fgeneshEH_pg.15__106	99.74	387	1		233	619	1018	1404		759																750
Transcription	1	0	0	0	0	GJ04355	-2.76042	-3.37925	0.00006635498; 0.008077745; 0.0010585662	0.00000025388644; 0.001049505; 0.000038152084					G10 protein/predicted nuclear transcription regulator	Transcription	436284	436284	G10 protein/predicted nuclear transcription regulator	Transcription	estExtDG_fgenesh_newKGs_kg.C_400077	100	1137			1	1137	1	1137		2254															bud31_caeel; protein bud31 homolog; protein g10 homolog	1137	10	1.04531e-45
Transcription	1	0	0	0	0	GJ13238	-2.59993	-3.60329	0.002210669; 0.0038795676; 0.0008048853	0.00013365338; 0.00033268705; 0.000023898008					G10 protein/predicted nuclear transcription regulator	Transcription	436284	436284	G10 protein/predicted nuclear transcription regulator	Transcription	estExtDG_fgenesh_newKGs_kg.C_400077	99.71	340	1		1	340	190	529		666															bud31_yeast; bud site selection protein 31	761	10	2.23546e-24
Transcription	1	0	0	0	0	GJ08642	-3.29881	-4.48531	0.0007596709; 0.0011061482; 0.0005806246	0.000021911606; 0.00004116049; 0.000014101015					RNA polymerase II general transcription factor BTF3 and related proteins	Transcription	438269	438269	RNA polymerase II general transcription factor BTF3 and related proteins	Transcription	estExtDG_fgenesh_newKGs_kg.C_730044	100	229			628	856	197	425	6e-127	454															bt3l4_danre; transcription factor btf3 homolog 4; basic transcription factor 3-like 4	856	10	6.71634e-23
Transcription	1	0	0	0	0	GJ12102	-12.9938	-23.3402	0.00042099567; 0.0005343084; 0.00037670444	0.000008176643; 0.000012348428; 0.0000067632154					Transcription coactivator	Transcription	355322	355322	Transcription coactivator	Transcription	fgenesh_newKGs_kg.36__145__2697449:1	99.22	769	6		1	769	1	769		1477	364997			fgenesh_newKGs_kg.176__35__EST_ALL.fasta.Contig2253	98.96	769	8		1	769	1	769		1461		783
ROS	1	0	0	0	0	GJ06565	3.61784	3.67502	0.0004956046; 0.00009466482; 0.0003712223	0.000011027568; 0.0000004814542; 0.000006616717					Iron/ascorbate family oxidoreductases	Secondary metabolites biosynthesis, transport and catabolism	468259	468259	Iron/ascorbate family oxidoreductases	Secondary metabolites biosynthesis, transport and catabolism	estExtDG_fgeneshEH_pg.C_1790046	99.9	953	1		1	953	1	953		1881	242716			gm1.36600040	100	92			837	928	114	205	4e-045	182	yqk1_schpo; upf0676 protein	953	10	5.28577e-14
ROS	1	0	0	0	0	GJ18693	3.09436	3.30388	0.03719367; 0.020853104; 0.020906607	0.009698158; 0.004264056; 0.004280463					Ferredoxin/adrenodoxin reductase	Nucleotide transport and metabolism	446189	446189	Ferredoxin/adrenodoxin reductase	Nucleotide transport and metabolism	estExtDG_fgenesh_newKGs_kg.C_6560007	91.81	403	31	2	27	429	418	18	2e-147	521	447160	Ferredoxin/adrenodoxin reductase	Nucleotide transport and metabolism	estExtDG_fgenesh_newKGs_kg.C_20730001	89.32	412	33	3	27	429	427	18	7e-129	460		649
ROS	1	0	0	0	0	GJ03521		1.69429	0.025603203; 0.020932134; 0.019055106	0.0057026288; 0.0042891395; 0.0037474898					Glutathione S-transferase	Posttranslational modification, protein turnover, chaperones	437897	437897	Glutathione S-transferase	Posttranslational modification, protein turnover, chaperones	estExtDG_fgenesh_newKGs_kg.C_670022	99.42	858	5		1	858	1	858		1661	255196			gm1.317300002	100	321			401	721	1	321		636	gst7_caeel; probable glutathione s-transferase 7; gst class-sigma	1220	2	1.61936e-08
ROS	1	0	0	0	0	GJ07736		1.65283	0.0358599; 0.00092854945; 0.0016765293	0.009202132; 0.000030127763; 0.00008354915					Glutathione S-transferase	Posttranslational modification, protein turnover, chaperones	439151	439151	Glutathione S-transferase	Posttranslational modification, protein turnover, chaperones	estExtDG_fgenesh_newKGs_kg.C_940016	99.77	886	1	1	1	885	1	886		1733	250104			gm1.87200006	99.76	417	1		2	418	520	936		819	bla g 5 allergen	885	10	1.45921e-36
ROS	1	0	0	0	0	GJ01130		1.61741	0.03648396; 0.030077647; 0.025082022	0.009433574; 0.007170424; 0.005535728					Peroxidase/oxygenase	General function prediction only	435213	435213	Peroxidase/oxygenase	General function prediction only	estExtDG_fgenesh_newKGs_kg.C_250128	100	171			1	171	1059	1229	4e-92	339	440969			estExtDG_fgenesh_newKGs_kg.C_1400006	100	171			1	171	1059	1229	4e-092	339		1651
ROS	1	0	0	0	0	GJ09656		-1.55314	0.000116749965; 0.0005986922; 0.0031493253	0.0000007463443; 0.000014935412; 0.00023893367					glutathione s-transferase	B2G	B2G, ,																													glutathione s-transferase	832	3	2.6608e-09
ROS	1	0	0	0	0	GJ13069		-1.60364	0.0027561442; 0.0026823168	0.00019228536; 0.00018457684					ftrc1_spiol; ferredoxin-thioredoxin reductase catalytic chloroplastic; ftr-c; b2; ferredoxin-thioredoxin reductase subunit b; ftr-b flags: precursor	B2G	B2G, ,																													ftrc1_spiol; ferredoxin-thioredoxin reductase catalytic chloroplastic; ftr-c; b2; ferredoxin-thioredoxin reductase subunit b; ftr-b flags: precursor	764	10	1.55518e-44
ROS	1	0	0	0	0	GJ15218		-1.60852	0.009410689; 0.0019812535; 0.0014777102	0.0013235648; 0.00011137714; 0.000067117246					Glutathione S-transferase	Posttranslational modification, protein turnover, chaperones	96138	96138	Glutathione S-transferase	Posttranslational modification, protein turnover, chaperones	fgeneshEH_pg.4__368	98.23	621	2	1	103	723	1	612		1152	203363			gm1.1800422	98.04	613	3	1	103	715	1	604		1128	gsta2_chick; glutathione s-transferase; class-alpha	723	10	1.78966e-20
ROS	1	0	0	0	0	GJ20529		-1.76031	0.011119264; 0.006002608; 0.022863792	0.0016934795; 0.00066364295; 0.004856682					Peroxidase/oxygenase	B2G	105121	240188			gm1.30400003	99.2	373	3		232	604	27	399		716	105121	Peroxidase/oxygenase	General function prediction only	fgeneshEH_pg.65__76	99.63	272	1		333	604	158	429	2e-150	531	selenoprotein m2	604	7	5.45765e-09
ROS	1	0	0	0	0	GJ21097		-1.7808	0.0046935896; 0.002602234; 0.0025848085	0.00045111863; 0.0001756043; 0.00017360676					ftrv_syny3; ferredoxin-thioredoxin variable chain; ftr-v; ferredoxin-thioredoxin reductase subunit a	B2G	B2G, 372787, 356644	372787			fgenesh_newKGs_kg.1034__1__2695825:1	99.59	493	2		1	493	171	663		961	356644			fgenesh_newKGs_kg.50__120__EST_ALL.fasta.Contig3900	98.99	496	2	1	1	493	174	669		940	ftrv_syny3; ferredoxin-thioredoxin variable chain; ftr-v; ferredoxin-thioredoxin reductase subunit a	589	1	2.17996e-08
ROS	1	0	0	0	0	GJ22466		-1.78775	0.019190993; 0.027396662; 0.0126320245	0.0037851667; 0.006276903; 0.0020604501					Glutaredoxin and related proteins	Posttranslational modification, protein turnover, chaperones	455951	455951	Glutaredoxin and related proteins	Posttranslational modification, protein turnover, chaperones	estExtDG_Genemark1.C_1630020	100	514			1	514	82	595		1019	455950	Glutaredoxin and related proteins	Posttranslational modification, protein turnover, chaperones	estExtDG_Genemark1.C_1630018	100	514			1	514	82	595		1019	grxc6_orysj; glutaredoxin-c6; glutaredoxin-c2 homolog 1	551	1	5.72039e-07
ROS	1	0	0	0	0	GJ26896		-1.84135	0.002218419; 0.0047780513; 0.0041521634	0.0001345818; 0.00046254185; 0.00037067695					Glutathione S-transferase	Posttranslational modification, protein turnover, chaperones	447453	447453	Glutathione S-transferase	Posttranslational modification, protein turnover, chaperones	estExtDG_Genemark1.C_10526	89.12	340	37		3	342	402	741	3e-105	381															hypothetical protein AURANDRAFT_69913 [Aureococcus anophagefferens]	342	1	1.73203e-17
ROS	1	0	0	0	0	GJ08167	-1.77712	-1.84404	0.0013386714; 0.0015395562; 0.0010691946	0.000056247492; 0.000071735885; 0.000038975115					Iron/ascorbate family oxidoreductases	Secondary metabolites biosynthesis, transport and catabolism	435374	435374	Iron/ascorbate family oxidoreductases	Secondary metabolites biosynthesis, transport and catabolism	estExtDG_fgenesh_newKGs_kg.C_270057	99.6	745	1	1	126	868	1	745		1447	459103	Iron/ascorbate family oxidoreductases	Secondary metabolites biosynthesis, transport and catabolism	estExtDG_Genemark1.C_4320015	99.34	456	1	1	417	870	630	1085		874	fls_petcr; flavonol synthase flavanone 3-hydroxylase	870	10	7.74815e-14
ROS	1	0	0	0	0	GJ10521		-1.97123	0.017468365; 0.014602889; 0.020926127	0.0033068692; 0.0025528108; 0.0042856913					fer2_spiol; ferredoxin-2; ferredoxin ii	B2G	B2G, ,																													fer2_spiol; ferredoxin-2; ferredoxin ii	813	1	7.58685e-07
ROS	1	0	0	0	0	GJ05705		-2.03554	0.006623427; 0.007347033; 0.012710824	0.00077411707; 0.0009076861; 0.0020816834					Peroxidase/oxygenase	General function prediction only	420487	420487	Peroxidase/oxygenase	General function prediction only	estExtDG_fgenesh_newKGs_pm.C_50070	100	1011			8	1018	1	1011		2004															tyr3_caeel; tyrosinase-like protein tyr-3 flags: precursor	1018	6	1.72678e-28
ROS	1	0	0	0	0	GJ18083	-1.71089	-2.03789	0.0036715795; 0.0021360286; 0.0013946273	0.0003046502; 0.00012599987; 0.00006024049					ftrv_syny3; ferredoxin-thioredoxin variable chain; ftr-v; ferredoxin-thioredoxin reductase subunit a	B2G	B2G, 372787, 356644	372787			fgenesh_newKGs_kg.1034__1__2695825:1	100	664			1	664	1	664		1316	356644			fgenesh_newKGs_kg.50__120__EST_ALL.fasta.Contig3900	98.81	670	2	2	1	664	1	670		1257	ftrv_syny3; ferredoxin-thioredoxin variable chain; ftr-v; ferredoxin-thioredoxin reductase subunit a	664	1	3.04059e-09
ROS	1	0	0	0	0	GJ04945	-1.98674	-2.07014	0.0077766255; 0.011853689; 0.010576097	0.0009893245; 0.0018698578; 0.0015709635					Glutathione peroxidase	Posttranslational modification, protein turnover, chaperones	464484	464484	Glutathione peroxidase	Posttranslational modification, protein turnover, chaperones	estExtDG_fgeneshEH_pg.C_480079	99.72	1084		1	1	1084	1	1081		2121															gpx4_spiol; probable phospholipid hydroperoxide glutathione peroxidase; phgpx	1084	10	1.63981e-14
ROS	1	0	0	0	0	GJ10166	-2.29712	-2.30531	0.0062484867; 0.0031268664; 0.0010002046	0.00070338766; 0.00023659211; 0.000034632194					Sulfite reductase (ferredoxin)	Inorganic ion transport and metabolism	454897	454897	Sulfite reductase (ferredoxin)	Inorganic ion transport and metabolism	estExtDG_Genemark1.C_1250053	100	71			751	821	805	875	1e-32	141	470997	Sulfite reductase (ferredoxin)	Inorganic ion transport and metabolism	estExtDG_fgeneshEH_pg.C_6780001	100	71			751	821	856	926	1e-032	141	sir_syne7; sulfite reductase	821	10	1.53716e-49
ROS	1	0	0	0	0	GJ13171	-2.30166	-2.49125	0.0038861579; 0.0057630893; 0.0036763095	0.0003339842; 0.00062128546; 0.0003053899					Glutaredoxin-related protein	B2G	69804	78687			e_gw1.6593.2.1	99.38	321	2		165	485	1	321	4e-177	620	69804	Glutaredoxin-related protein	Posttranslational modification, protein turnover, chaperones	e_gw1.107.46.1	98.44	321	5		165	485	1	321	5e-170	597	yc64l_syny3; uncharacterized monothiol glutaredoxin ycf64-like	763	10	9.94434e-42
ROS	1	0	0	0	0	GJ24923	-2.74232	-2.7153	0.009747062; 0.006852995; 0.006544411	0.0013938047; 0.00081552356; 0.0007597403					glutaredoxin 2	B2G	B2G, 446936, 447067	446936			estExtDG_fgenesh_newKGs_kg.C_12000005	98.81	84	1		2	85	236	319	2e-38	159	447067			estExtDG_fgenesh_newKGs_kg.C_14630001	98.81	84	1		2	85	238	321	2e-038	159	glutaredoxin 2	461	10	1.87983e-27
ROS	1	0	0	0	0	GJ25262	-1.90432	-2.79898	0.0004889948; 0.00061226136; 0.00059563963	0.000010710105; 0.000015540616; 0.000014719011					Ferredoxin	B2G	66658	257224			gm1.588000001	99.66	295	1		1	295	105	399	3e-164	577	66658	Ferredoxin	Energy production and conversion	e_gw1.52.30.1	99.32	295	2		1	295	105	399	7e-162	569	fer2_ricmo; 2fe-2s ferredoxin; adrenodoxin-like protein	446	10	1.55273e-21
ROS	1	0	0	0	0	GJ04835	-2.28791	-2.80366	0.00039422774; 0.0021847507; 0.002587909	0.0000072681114; 0.00013075465; 0.00017399782					Glutathione S-transferase	Posttranslational modification, protein turnover, chaperones	442908	442908	Glutathione S-transferase	Posttranslational modification, protein turnover, chaperones	estExtDG_fgenesh_newKGs_kg.C_2060011	98.1	1054	4	3	15	1061	11	1055		1933															gstm6_mouse; glutathione s-transferase mu 6; gst class-mu 6; glutathione-s-transferase class m5	1093	10	9.2612e-13
ROS	1	0	0	0	0	GJ07090	-2.07979	-2.80745	0.0002749199; 0.00010714657; 0.00016217261	0.00000390955; 0.0000006307455; 0.0000014637533					Glutathione S-transferase	Posttranslational modification, protein turnover, chaperones	455513	455513	Glutathione S-transferase	Posttranslational modification, protein turnover, chaperones	estExtDG_Genemark1.C_1450080	100	572			1	572	4	575		1134															glutathione s-transferase p	917	10	4.40201e-21
ROS	1	0	0	0	0	GJ09709	-3.08261	-2.91141	0.011593414; 0.010527353	0.0018057341; 0.0015603699					lactoylglutathione glyoxalase functions in: lactoylglutathione lyase metal ion binding involved in: response to carbohydrate metabolic process l	B2G	B2G, 465024, 232969	465024			estExtDG_fgeneshEH_pg.C_610059	99.73	745	2		1	745	1	745		1461	232969			gm1.18600081	99.72	721	2		52	772	1	721		1413	lactoylglutathione glyoxalase functions in: lactoylglutathione lyase metal ion binding involved in: response to carbohydrate metabolic process l	831	5	1.53755e-20
ROS	1	0	0	0	0	GJ16326	-2.04704	-2.98631	0.00090270734; 0.0008928895; 0.00013762803	0.000028715405; 0.00002824133; 0.0000010531807					Glutathione S-transferase	B2G	108521	228062			gm1.14300148	100	539			163	701	1	539		1068	108521	Glutathione S-transferase	Posttranslational modification, protein turnover, chaperones	fgeneshEH_pg.105__8	99.81	539	1		163	701	1	539		1061	hpgds_chick; hematopoietic prostaglandin d synthase; h-pgds; gst class-sigma; glutathione s-transferase; glutathione-dependent pgd synthase; glutathione-requiring prostaglandin d synthase; prostag	701	10	2.80793e-14
ROS	1	0	0	0	0	GJ20059	-2.84819	-3.26624	0.0027938753; 0.0014266971; 0.002224053	0.00019692411; 0.00006278468; 0.000135175					Glutaredoxin and related proteins	Posttranslational modification, protein turnover, chaperones	58907	58907	Glutaredoxin and related proteins	Posttranslational modification, protein turnover, chaperones	gw1.143.87.1	99.33	300	2		182	481	1	300	1e-164	579	60433			gw1.1908.5.1	99	300	3		182	481	1	300	2e-162	571	grxc8_orysj; glutaredoxin-c8; glutaredoxin-c4 homolog	615	10	5.79383e-30
ROS	1	0	0	0	0	GJ17549	-2.88755	-3.28248	0.002511673; 0.00037786702; 0.006373259	0.00016485061; 0.000006801882; 0.0007237637					Glutaredoxin and related proteins	B2G	58907	60433			gw1.1908.5.1	100	300			184	483	1	300	2e-169	595	58907	Glutaredoxin and related proteins	Posttranslational modification, protein turnover, chaperones	gw1.143.87.1	99.67	300	1		184	483	1	300	5e-167	587	grxc8_orysj; glutaredoxin-c8; glutaredoxin-c4 homolog	675	10	3.80095e-30
ROS	1	0	0	0	0	GJ28175	-4.87797	-8.57303	0.01697422; 0.033236116	0.0031741858; 0.008261216					Glutathione peroxidase	Posttranslational modification, protein turnover, chaperones	103927	103927	Glutathione peroxidase	Posttranslational modification, protein turnover, chaperones	fgeneshEH_pg.55__36	100	128			42	169	20	147	2e-67	254	214820			gm1.6200259	100	124			42	165	23	146	6e-065	246		212
ROS	1	0	0	0	0	GJ10179	-4.32987	-9.74154	0.039830994; 0.016442679; 0.01882589	0.010670398; 0.003031039; 0.0036853452					Glutaredoxin and related proteins	Posttranslational modification, protein turnover, chaperones	59118	59118	Glutaredoxin and related proteins	Posttranslational modification, protein turnover, chaperones	gw1.282.12.1	99.67	300	1		164	463	1	300	6e-167	587	58950	Glutaredoxin and related proteins	Posttranslational modification, protein turnover, chaperones	gw1.5.244.1	99.63	273	1		185	457	1	273	7e-151	533	grxc8_orysj; glutaredoxin-c8; glutaredoxin-c4 homolog	820	10	2.25136e-27
ROS	1	0	0	0	0	GJ17119	-7.71277	-16.9164	0.003362355; 0.005931998; 0.0029054794	0.0002647022; 0.0006501097; 0.00020951085					Peroxisomal membrane protein MPV17 and related proteins	General function prediction only	442561	442561	Peroxisomal membrane protein MPV17 and related proteins	General function prediction only	estExtDG_fgenesh_newKGs_kg.C_1880012	98.64	294	3	1	1	294	585	877	6e-154	543	435533	Peroxisomal membrane protein MPV17 and related proteins	General function prediction only	estExtDG_fgenesh_newKGs_kg.C_280105	97.62	294	7		1	294	584	877	4e-149	527	px24c_dicdi; pxmp2 4 family protein 3 flags: precursor	684	9	4.33307e-09
Porphyrin metabolism	1	0	0	0	0	GJ25626	-1.79731	-1.70576	0.0059700115; 0.019527422; 0.028238906	0.0006573986; 0.0038845183; 0.006553317					Coproporphyrinogen III oxidase CPO/HEM13	Coenzyme transport and metabolism	432924	432924	Coproporphyrinogen III oxidase CPO/HEM13	Coenzyme transport and metabolism	estExtDG_fgenesh_newKGs_kg.C_70197	86.97	422	55		5	426	1178	757	4e-111	400															hem6_arath; coproporphyrinogen-iii chloroplastic; coprogen oxidase; coproporphyrinogenase; protein lesion initiation 2 flags: precursor	426	10	4.73838e-44
Porphyrin metabolism	1	0	0	0	0	GJ04476		-1.71854	0.007957363; 0.01119403; 0.019471776	0.0010246242; 0.0017098064; 0.003867141					phytanoyl- dioxygenase	B2G	B2G, 435547, 442573	435547			estExtDG_fgenesh_newKGs_kg.C_280120	100	1126			1	1126	1	1126		2232	442573			estExtDG_fgenesh_newKGs_kg.C_1880026	98.4	1125	17	1	1	1124	1	1125		2079	phytanoyl- dioxygenase	1126	10	1.45716e-47
Porphyrin metabolism	1	0	0	0	0	GJ03776	-1.60618	-2.13476	0.007551339; 0.009184885; 0.015550077	0.00094414345; 0.0012752069; 0.0027975838					Protoheme ferro-lyase (ferrochelatase)	Coenzyme transport and metabolism	53434	53434	Protoheme ferro-lyase (ferrochelatase)	Coenzyme transport and metabolism	gw1.17.83.1	99.67	304	1		438	741	663	966	3e-169	595															hemh2_orysj; ferrochelatase- chloroplastic; ferrochelatase ii; heme synthase 2; protoheme ferro-lyase 2 flags: precursor	1193	10	1.88384e-89
Porphyrin metabolism	1	0	0	0	0	GJ17557	-1.56	-2.31918	0.03443895; 0.022027647; 0.0056332694	0.008689509; 0.004609829; 0.000600149					phytanoyl- dioxygenase	B2G	B2G, 442573, 435547	442573			estExtDG_fgenesh_newKGs_kg.C_1880026	99.38	645	4		31	675	15	659		1247	435547			estExtDG_fgenesh_newKGs_kg.C_280120	98.29	643	10	1	33	675	17	658		1179	phytanoyl- dioxygenase	675	10	6.85671e-25
Porphyrin metabolism	1	0	0	0	0	GJ15289	-3.02847	-3.45399	0.011277527; 0.006576735; 0.015684962	0.0017322033; 0.00076567655; 0.002834813					gun4c_arath; tetrapyrrole-binding chloroplastic; genomes uncoupled 4 flags: precursor	B2G	B2G, 434349, 418961	434349			estExtDG_fgenesh_newKGs_kg.C_180073	100	722			1	722	1004	283		1431	418961			estExtDG_Genewise1.C_2920001	98.75	722	4	2	1	722	999	283		1350	gun4c_arath; tetrapyrrole-binding chloroplastic; genomes uncoupled 4 flags: precursor	722	5	1.03932e-19
N turnover	1	0	0	0	0	GJ01289	38.0898	30.5134	0.0019949304; 0.0018207022; 0.001531071	0.00011270137; 0.0000963499; 0.00007112709					arly2_rhilo; argininosuccinate lyase 2; asal 2; arginosuccinase 2	B2G	B2G, 351211, 259307	351211			fgenesh_newKGs_kg.10__54__EST_ALL.fasta.Contig11141	99.87	1588	2		1	1588	1	1588		3132	259307			gm1.898400001	100	270			1167	1436	1	270	4e-151	535	arly2_rhilo; argininosuccinate lyase 2; asal 2; arginosuccinase 2	1588	5	1.234e-13
N turnover	1	0	0	0	0	GJ13879	11.5899	27.0803	0.0067326836; 0.0075330934; 0.006379227	0.0007926306; 0.0009403304; 0.00072465785					Gamma-butyrobetaine,2-oxoglutarate dioxygenase	Lipid transport and metabolism	313257	313257	Gamma-butyrobetaine,2-oxoglutarate dioxygenase	Lipid transport and metabolism	fgenesh_newKGs_pm.124__8	100	415			335	749	663	249		823	357110			fgenesh_newKGs_kg.55__79__2689672:3	85.6	125	18		361	485	660	536	5e-022	105	hypothetical protein AURANDRAFT_62370 [Aureococcus anophagefferens]	749	2	5.65444e-09
N turnover	1	0	0	0	0	GJ02041	20.5776	24.0349	0.0020702016; 0.0019849902; 0.0015534398	0.00011913146; 0.00011164431; 0.0000728795					amie_marav; aliphatic amidase; acylamide amidohydrolase	B2G	B2G, 217668, 217668	217668			gm1.7500031	100	393			878	1270	640	1032		779	217668			gm1.7500031	100	79			805	883	528	606	3e-037	157	amie_marav; aliphatic amidase; acylamide amidohydrolase	1421	10	2.96455e-179
N turnover	1	0	0	0	0	GJ08278	14.4704	22.1075	0.00045027726; 0.0013331091; 0.001553681	0.000009299145; 0.000055791465; 0.000072927396					gabd1_mycta; succinate-semialdehyde dehydrogenase 1; ssadh 1; ssdh 1	B2G	B2G, ,																													gabd1_mycta; succinate-semialdehyde dehydrogenase 1; ssadh 1; ssdh 1	867	10	5.97132e-30
N turnover	1	0	0	0	0	GJ00491	28.6392	21.2992	0.0005982775; 0.00044785882; 0.00043415738	0.000014902696; 0.0000092112095; 0.0000087556255					taurine catabolism family	B2G	B2G, 447233, 447233	447233			estExtDG_fgenesh_newKGs_kg.C_32390001	100	579			7	585	12	590		1148	447233			estExtDG_fgenesh_newKGs_kg.C_32390001	100	154			762	915	590	743	8e-082	305	taurine catabolism family	2066	10	6.2741e-71
N turnover	1	0	0	0	0	GJ03104	10.8218	18.4266	0.00984335; 0.008803376; 0.009386731	0.0014142551; 0.0011930123; 0.0013187086					Trypsin	B2G	433953	444563			estExtDG_fgenesh_newKGs_kg.C_3350004	100	1218			1	1218	28	1245		2415	433953	Trypsin	Amino acid transport and metabolism	estExtDG_fgenesh_newKGs_kg.C_150069	99.41	1187	5	2	32	1218	27	1211		2282	try3_aedae; trypsin 3a1 flags: precursor	1272	10	2.63566e-35
N turnover	1	0	0	0	0	GJ24570	2.19107	17.8926	0.00060085003; 0.0004956046; 0.0005585773	0.000015085933; 0.000011025258; 0.000013250766					Predicted serine protease	B2G	458072	453949			estExtDG_Genemark1.C_970016	100	478			1	478	629	152		948	458072	Predicted serine protease	Posttranslational modification, protein turnover, chaperones	estExtDG_Genemark1.C_2970015	100	74			166	239	2463	2390	1e-034	147		478
N turnover	1	0	0	0	0	GJ07263	9.69915	17.6737	0.024433615; 0.03051889; 0.01093709	0.005333104; 0.0073345955; 0.0016500725					taurine catabolism dioxygenase	B2G	B2G, 434635, 460706	434635			estExtDG_fgenesh_newKGs_kg.C_200070	99.56	909	2	1	1	907	1794	886		1766	460706			estExtDG_Genemark1.C_20080001	99.14	116	1		792	907	1000	885	1e-057	224	taurine catabolism dioxygenase	907	10	6.59918e-23
N turnover	1	0	0	0	0	GJ01767	3.74502	16.5037	0.002164381; 0.0032479705; 0.0037980897	0.00012895156; 0.0002512234; 0.0003215863					Trypsin	Amino acid transport and metabolism	350962	350962	Trypsin	Amino acid transport and metabolism	fgenesh_newKGs_kg.8__238__EST_ALL.fasta.Contig6277	98.64	1472	16	2	1	1472	1	1468		2748	98869			fgeneshEH_pg.16__95	99.7	1336	3	1	1	1336	1376	2710		2609		1472
N turnover	1	0	0	0	0	GJ01535	22.3703	14.2339	0.00017621275; 0.00027025954; 0.00025355548	0.0000017291978; 0.0000038021703; 0.0000034090983					Glutamine synthetase II cytosolic	Amino acid transport and metabolism	470023	470023	Glutamine synthetase	Amino acid transport and metabolism	estExtDG_fgeneshEH_pg.C_3610004	99.51	815	2	1	610	1424	294	1106		1578	69253	Glutamine synthetase	Amino acid transport and metabolism	e_gw1.97.36.1	92.77	719	52		445	1163	402	1120		1013	glna_lacsa; glutamine synthetase; gs; glutamate--ammonia ligase	1523	10	2.88387e-156
N turnover	1	0	0	0	0	GJ27369	33.2255	13.8247	0.020524317; 0.022752652	0.0041715708; 0.004823698					Adenine deaminase/adenosine deaminase	Nucleotide transport and metabolism	100604	100604	Adenine deaminase/adenosine deaminase	Nucleotide transport and metabolism	fgeneshEH_pg.24__190	97.34	301	8		4	304	494	794	3e-151	533	205615			gm1.2400307	99.35	155	1		150	304	1	155	7e-081	299	ade_azovd; adenine deaminase; ade; adenine aminohydrolase; aah	305	4	7.02961e-08
N turnover	1	0	0	0	0	GJ02081	5.01772	13.6973	0.008800965; 0.018969953; 0.011743273	0.0011924783; 0.0037234123; 0.0018424859					Trypsin	Amino acid transport and metabolism	349549	349549	Trypsin	Amino acid transport and metabolism	fgenesh_newKGs_kg.3__112__EST_ALL.fasta.Contig6420	100	590			1	590	27	616		1170	357329			fgenesh_newKGs_kg.57__117__2687547:1	88.66	97	11		589	685	114	18	1e-021	105	tryt_pig; tryptase flags: precursor	1415	10	1.65326e-25
N turnover	1	0	0	0	0	GJ13749	12.4608	12.153	0.00007988806; 0.00030413762; 0.000489542	0.00000035626047; 0.0000046927735; 0.000010757742					Carbon-nitrogen hydrolase	Amino acid transport and metabolism	454646	454646	Carbon-nitrogen hydrolase	Amino acid transport and metabolism	estExtDG_Genemark1.C_1180039	100	692			44	735	1	692		1372															amif_braso; formamidase; formamide amidohydrolase	751	10	1.18313e-125
N turnover	1	0	0	0	0	GJ28143	19.2518	11.5026	0.0003144746; 0.0006055406; 0.00033899766	0.0000049908363; 0.00001528448; 0.0000055993423					Short read: Glutamine synthetase!	Amino acid transport and metabolism	470023	470023	Glutamine synthetase	Amino acid transport and metabolism	estExtDG_fgeneshEH_pg.C_3610004	98.41	126	2		1	126	922	1047	2e-61	234																217
N turnover	1	0	0	0	0	GJ04658	5.849	11.0705	0.03242402; 0.026336046; 0.03183229	0.007972688; 0.0059312764; 0.007779219					Predicted E3 ubiquitin ligase	Posttranslational modification, protein turnover, chaperones	440869	440869	Predicted E3 ubiquitin ligase	Posttranslational modification, protein turnover, chaperones	estExtDG_fgenesh_newKGs_kg.C_1370057	99.7	1005	3		13	1017	13	1017		1968																1109
N turnover	1	0	0	0	0	GJ19732	7.31043	9.15488	0.0001020047; 0.00019353724; 0.00019175933	0.0000005675515; 0.0000020665907; 0.0000020318032					Copper amine oxidase	Secondary metabolites biosynthesis, transport and catabolism	111175	111175	Copper amine oxidase	Secondary metabolites biosynthesis, transport and catabolism	fgeneshEH_pg.147__21	100	185			201	385	2252	2436	7e-101	367															aoc3_rat; membrane primary amine oxidase; copper amine oxidase; semicarbazide-sensitive amine oxidase; ssao; vp97; vascular adhesion protein 1; vap-1	624	10	2.70996e-17
N turnover	1	0	0	0	0	GJ10972	5.31927	8.68576	0.019701269; 0.0032189612	0.003937424; 0.00024814587					Predicted serine protease	B2G	458072	249786			gm1.82400003	98.56	418		1	6	423	1	412		783	458072	Predicted serine protease	Posttranslational modification, protein turnover, chaperones	estExtDG_Genemark1.C_2970015	100	141			593	733	2905	2765	2e-074	280	hypothetical protein DAPPUDRAFT_64692 [Daphnia pulex]	804	2	1.00637e-07
N turnover	1	0	0	0	0	GJ03488	6.38261	7.96043	0.043357506; 0.045764312	0.011955766; 0.012905341					AAA+-type ATPase containing the peptidase M41 domain	Posttranslational modification, protein turnover, chaperones	466116	466116	AAA+-type ATPase containing the peptidase M41 domain	Posttranslational modification, protein turnover, chaperones	estExtDG_fgeneshEH_pg.C_920005	99.92	1223	1		1	1223	1026	2248		2416	416950	AAA+-type ATPase containing the peptidase M41 domain	Posttranslational modification, protein turnover, chaperones	estExtDG_Genewise1.C_790038	85.52	290	42		131	420	1235	1524	6e-063	242	ftsh3_syny3; atp-dependent zinc metalloprotease 3	1223	10	1.23632e-80
N turnover	1	0	0	0	0	GJ02309	6.90928	7.93677	0.0021827202; 0.04518869	0.00013056485; 0.012680775					FOG: Predicted E3 ubiquitin ligase	Posttranslational modification, protein turnover, chaperones	111515	111515	FOG: Predicted E3 ubiquitin ligase	Posttranslational modification, protein turnover, chaperones	fgeneshEH_pg.153__9	99.77	1322	3		58	1379	1	1322		2597	216233			gm1.6800202	98.84	692	8		688	1379	346	1037		1308		1379
N turnover	1	0	0	0	0	GJ19043		7.54954	0.0074650426; 0.019438421; 0.021049455	0.0009278023; 0.0038578885; 0.0043183835					Predicted E3 ubiquitin ligase	Posttranslational modification, protein turnover, chaperones	109772	109772	Predicted E3 ubiquitin ligase	Posttranslational modification, protein turnover, chaperones	fgeneshEH_pg.124__48	99.53	641	3		1	641	740	1380		1247	116587			fgeneshEH_pg.300__4	99.38	641	4		1	641	740	1380		1239	ari1l_danre; e3 ubiquitin-protein ligase arih1l	641	10	7.98948e-22
N turnover	1	0	0	0	0	GJ02276	3.39465	7.01806	0.0035505649; 0.003487407; 0.002239876	0.00028870537; 0.00027997623; 0.00013682006					ubb_bovin; polyubiquitin-b; ubiquitin flags: precursor	B2G	B2G, 374268,	374268			fgenesh_newKGs_kg.5734__1__2696435:13	99.84	1265	1	1	1	1264	1	1265		2484															ubb_bovin; polyubiquitin-b; ubiquitin flags: precursor	1383	10
N turnover	1	0	0	0	0	GJ02421	3.38087	6.99043	0.02530785; 0.014281723; 0.012297176	0.005608242; 0.0024758098; 0.0019757191					Meprin A metalloprotease	Posttranslational modification, protein turnover, chaperones	462342	462342	Meprin A metalloprotease	Posttranslational modification, protein turnover, chaperones	estExtDG_fgeneshEH_pg.C_130059	100	848			519	1366	558	1405		1681															nas14_caeel; zinc metalloproteinase nas-14; nematode astacin 14 flags: precursor	1366	10	3.58022e-11
N turnover	1	0	0	0	0	GJ16386	4.1166	6.81423	0.0055653034; 0.0051519214; 0.004972868	0.0005883008; 0.0005206381; 0.0004917777					FOG: Predicted E3 ubiquitin ligase	Posttranslational modification, protein turnover, chaperones	441673	441673	FOG: Predicted E3 ubiquitin ligase	Posttranslational modification, protein turnover, chaperones	estExtDG_fgenesh_newKGs_kg.C_1600038	99.24	657	5		43	699	27	683		1263	207044			gm1.2800196	98.39	496	2	1	121	610	1	496		922	zinc c3hc4 type family expressed	699	10	5.34454e-08
N turnover	1	0	0	0	0	GJ00044	5.81001	6.72699	0.048068397; 0.015998494; 0.01130188	0.013804579; 0.0029154436; 0.0017390373					NAD-specific Glutamate/leucine/phenylalanine/valine dehydrogenases	Amino acid transport and metabolism	433762	433762	Glutamate/leucine/phenylalanine/valine dehydrogenases	Amino acid transport and metabolism	estExtDG_fgenesh_newKGs_kg.C_130161	100	3560			1	3560	3560	1		7057															dhe2_schpo; nad-specific glutamate dehydrogenase; nad-gdh	3560	4	4.65636e-61
N turnover	1	0	0	0	0	GJ24707	2.02504	6.29019	0.0059340433; 0.023547644	0.0006504687; 0.005061271					pcp_bovin; lysosomal pro-x carboxypeptidase; proline carboxypeptidase; prolylcarboxypeptidase; prcp flags: precursor	B2G	B2G, ,																													pcp_bovin; lysosomal pro-x carboxypeptidase; proline carboxypeptidase; prolylcarboxypeptidase; prcp flags: precursor	471	2	6.39145e-08
N turnover	1	0	0	0	0	GJ01522		5.57954	0.008214524; 0.037676554	0.0010754962; 0.009867912					Serine carboxypeptidases	B2G	435924	440188			estExtDG_fgenesh_newKGs_kg.C_1200001	99.93	1526		1	1	1526	1	1525		3009	435924	Serine carboxypeptidases	Posttranslational modification, protein turnover, chaperones	estExtDG_fgenesh_newKGs_kg.C_360034	98.95	1526	12	2	1	1526	1	1522		2886		1526
N turnover	1	0	0	0	0	GJ07219	3.74553	5.03157	0.0018749279; 0.0009962713; 0.0014116401	0.00010149302; 0.00003423689; 0.000061642175					2-nitropropane dioxygenase npd	B2G	B2G, 250162,	250162			gm1.88100006	99.88	861	1		1	861	295	1155		1699															2-nitropropane dioxygenase npd	909	10	2.25141e-35
N turnover	1	0	0	0	0	GJ04385		4.97343	0.0041244924; 0.0052971602; 0.004410154	0.0003665093; 0.0005435543; 0.0004070544					Chaperone-dependent E3 ubiquitin protein ligase (contains TPR repeats)	Posttranslational modification, protein turnover, chaperones	454068	454068	Chaperone-dependent E3 ubiquitin protein ligase (contains TPR repeats)	Posttranslational modification, protein turnover, chaperones	estExtDG_Genemark1.C_1010029	100	1128			7	1134	312	1439		2236																1134
N turnover	1	0	0	0	0	GJ10737		4.71203	0.0040097144; 0.002056443; 0.007584018	0.00035047313; 0.00011790392; 0.0009494128					Predicted ubiquitin-conjugating enzyme	Posttranslational modification, protein turnover, chaperones	459287	459287	Predicted ubiquitin-conjugating enzyme	Posttranslational modification, protein turnover, chaperones	estExtDG_Genemark1.C_4720014	100	791			16	806	2150	1360		1568	466615	Predicted ubiquitin-conjugating enzyme	Posttranslational modification, protein turnover, chaperones	estExtDG_fgeneshEH_pg.C_1080040	99.6	753	3		54	806	2136	1384		1469	u2ql1_mouse; ubiquitin-conjugating enzyme e2q-like protein 1	809	9	1.23413e-13
N turnover	1	0	0	0	0	GJ20376		4.64673	0.0010297332; 0.001105875; 0.0009630846	0.000036341953; 0.000041102026; 0.00003228973					Serine carboxypeptidases	B2G	463777	467620			estExtDG_fgeneshEH_pg.C_1490046	99.71	343	1		1	343	209	551		672	463777	Serine carboxypeptidases	Posttranslational modification, protein turnover, chaperones	estExtDG_fgeneshEH_pg.C_320152	99.71	343	1		1	343	209	551		672		608
N turnover	1	0	0	0	0	GJ17077	3.95028	4.61521	0.009476799; 0.009387458; 0.008140679	0.0013363799; 0.0013193566; 0.0010610074					Predicted serine protease	Posttranslational modification, protein turnover, chaperones	458072	458072	Predicted serine protease	Posttranslational modification, protein turnover, chaperones	estExtDG_Genemark1.C_2970015	99.76	409	1		277	685	2905	2497		803	249786			gm1.82400003	99.68	312	1		106	417	483	794	3e-174	611		685
N turnover	1	0	0	0	0	GJ01390	4.15173	4.53007	0.0023493364; 0.0044639204; 0.005323322	0.0001479727; 0.00041521594; 0.00054824434					E3 ubiquitin-protein ligase/Putative upstream regulatory element binding protein	Transcription	434154	434154	E3 ubiquitin-protein ligase/Putative upstream regulatory element binding protein	Transcription	estExtDG_fgenesh_newKGs_kg.C_170013	100	898			650	1547	574	1471		1780	434154	E3 ubiquitin-protein ligase/Putative upstream regulatory element binding protein	Transcription	estExtDG_fgenesh_newKGs_kg.C_170013	97.91	575	1	2	4	567	1	575		1047		1560
N turnover	1	0	0	0	0	GJ06383	3.81621	4.50946	0.032388356; 0.022747602; 0.016641509	0.007958321; 0.0048221713; 0.0030831688					azob_xenaz; nad h azoreductase	B2G	B2G, 445796, 435603	445796			estExtDG_fgenesh_newKGs_kg.C_5230002	98.97	971	6	2	1	967	23	993		1834	435603			estExtDG_fgenesh_newKGs_kg.C_310056	99.68	934	1	1	36	967	6	939		1822	azob_xenaz; nad h azoreductase	967	2	9.73719e-17
N turnover	1	0	0	0	0	GJ11228	2.18369	4.50642	0.0028921096; 0.0022711868; 0.0028051932	0.0002079778; 0.00013989682; 0.00019816468					FOG: Predicted E3 ubiquitin ligase	Posttranslational modification, protein turnover, chaperones	358671	358671	FOG: Predicted E3 ubiquitin ligase	Posttranslational modification, protein turnover, chaperones	fgenesh_newKGs_kg.71__79__2687954:1	98.17	763	2	3	37	799	1	751		1396															rng1l_arath; e3 ubiquitin-protein ligase ring1-like; ring finger protein 1	799	10	7.79906e-11
N turnover	1	0	0	0	0	GJ00990	3.11792	4.41938	0.0094061615; 0.008454371; 0.009566042	0.0013226498; 0.0011232217; 0.0013551546					serine-type d-ala-d-ala carboxypeptidase	B2G	B2G, 471725, 218087	471725			estExtDG_fgeneshEH_pg.C_35510001	99.67	907	2	1	1	906	427	1333		1766	218087			gm1.7600220	99.83	588	1		1042	1629	865	1452		1158	serine-type d-ala-d-ala carboxypeptidase	1715	10	7.65827e-33
N turnover	1	0	0	0	0	GJ01796	4.10976	4.35442	0.004547762; 0.004175377; 0.0036322782	0.0004279472; 0.0003743183; 0.0002996359					E3 ubiquitin-protein ligase/Putative upstream regulatory element binding protein	B2G	434154	444344			estExtDG_fgenesh_newKGs_kg.C_3130022	100	1467			1	1467	1	1467		2908	434154	E3 ubiquitin-protein ligase/Putative upstream regulatory element binding protein	Transcription	estExtDG_fgenesh_newKGs_kg.C_170013	98.24	1477	9	5	4	1467	1	1473		2706		1467
N turnover	1	0	0	0	0	GJ11824	3.22137	4.23376	0.0149030825; 0.015079028; 0.012739386	0.0026303788; 0.0026768777; 0.002088011					Predicted E3 ubiquitin ligase	Posttranslational modification, protein turnover, chaperones	449036	449036	Predicted E3 ubiquitin ligase	Posttranslational modification, protein turnover, chaperones	estExtDG_Genemark1.C_120404	100	314			355	668	1	314	1e-177	622	458139			estExtDG_Genemark1.C_3040041	99.68	314	1		355	668	1	314	2e-175	615	rn157_human; ring finger protein 157	789	7	1.8724e-08
N turnover	1	0	0	0	0	GJ04618	2.26343	4.2227	0.033482704; 0.031216936; 0.04408316	0.008352051; 0.0075718737; 0.012248955					Chaperone-dependent E3 ubiquitin protein ligase (contains TPR repeats)	Posttranslational modification, protein turnover, chaperones	358694	358694	Chaperone-dependent E3 ubiquitin protein ligase (contains TPR repeats)	Posttranslational modification, protein turnover, chaperones	fgenesh_newKGs_kg.72__2__2688995:4	99.81	1060	1	1	26	1084	20	1079		2077															pub51_arath; u-box domain-containing protein 51; plant u-box protein 51; e3 ubiquitin ligase; serine threonine-protein kinase	1112	10	4.66116e-10
N turnover	1	0	0	0	0	GJ02694	2.23572	4.20624	0.012349662; 0.01246488; 0.011727851	0.0019872051; 0.0020174847; 0.0018381333					Ubiquitin protein ligase RSP5/NEDD4	B2G	461959	467846			estExtDG_fgeneshEH_pg.C_1600009	100	482			272	753	171	652		955	461959	Ubiquitin protein ligase RSP5/NEDD4	Posttranslational modification, protein turnover, chaperones	estExtDG_fgeneshEH_pg.C_90072	100	482			272	753	171	652		955		1328
N turnover	1	0	0	0	0	GJ02688	2.27284	4.15434	0.01665658; 0.013775668; 0.016923796	0.0030881178; 0.00234348; 0.0031591777					Ubiquitin protein ligase RSP5/NEDD4	B2G	461959	467846			estExtDG_fgeneshEH_pg.C_1600009	99.59	482	2		275	756	171	652		940	461959	Ubiquitin protein ligase RSP5/NEDD4	Posttranslational modification, protein turnover, chaperones	estExtDG_fgeneshEH_pg.C_90072	99.59	482	2		275	756	171	652		940		1328
N turnover	1	0	0	0	0	GJ02207	2.35816	4.05069	0.0076365187; 0.009792957; 0.016276902	0.00096143124; 0.0014035562; 0.0029883452					sias_human; sialic acid synthase; n-acetylneuraminate synthase; n-acetylneuraminate-9-phosphate synthase; n-acetylneuraminic acid phosphate synthase; n-acetylneuraminic acid synthase	B2G	B2G, 437804, 442445	437804			estExtDG_fgenesh_newKGs_kg.C_650040	99.68	630	2		725	1354	552	1181		1233	442445			estExtDG_fgenesh_newKGs_kg.C_1830005	100	491			890	1380	855	1345		973	sias_human; sialic acid synthase; n-acetylneuraminate synthase; n-acetylneuraminate-9-phosphate synthase; n-acetylneuraminic acid phosphate synthase; n-acetylneuraminic acid synthase	1393	2	1.9206e-19
N turnover	1	0	0	0	0	GJ25911		4.00198	0.01592237; 0.01087395; 0.043559402	0.0028959475; 0.001636194; 0.012045617					Serine carboxypeptidases	Posttranslational modification, protein turnover, chaperones	435925	435925	Serine carboxypeptidases	Posttranslational modification, protein turnover, chaperones	estExtDG_fgenesh_newKGs_kg.C_360035	89.76	410	42		1	410	3420	3011	5e-135	480																410
N turnover	1	0	0	0	0	GJ02507	3.84283	3.94267	0.001387895; 0.0017371795; 0.0021854173	0.000059851653; 0.00008865837; 0.00013083019					sia7d_mouse; alpha-n-acetyl-neuraminyl- -beta-galactosyl- -n-acetyl-galactosaminide alpha- -sialyltransferase; c-alpha- -gal-beta- - c-alpha- -sialyltransferase; st6 c iv; st6 civ; sialyltransferase 7d; siat7	B2G	B2G, 206969,	206969			gm1.2800121	100	211			540	750	348	558	5e-116	418															sia7d_mouse; alpha-n-acetyl-neuraminyl- -beta-galactosyl- -n-acetyl-galactosaminide alpha- -sialyltransferase; c-alpha- -gal-beta- - c-alpha- -sialyltransferase; st6 c iv; st6 civ; sialyltransferase 7d; siat7	1353	1	4.95828e-07
N turnover	1	0	0	0	0	GJ21012	4.34926	3.93363	0.010414579; 0.0021053858; 0.008024976	0.0015348265; 0.00012254421; 0.0010384918					Asparaginyl peptidases	Posttranslational modification, protein turnover, chaperones	455379	455379	Asparaginyl peptidases	Posttranslational modification, protein turnover, chaperones	estExtDG_Genemark1.C_1410110	94.78	479	11	2	1	472	985	514		759																592
N turnover	1	0	0	0	0	GJ28519	3.78364	3.72261	0.0071573663; 0.010299611; 0.016937071	0.0008717829; 0.0015101229; 0.003162852					Dihydroorotate dehydrogenase	Nucleotide transport and metabolism	447879	447879	Dihydroorotate dehydrogenase	Nucleotide transport and metabolism	estExtDG_Genemark1.C_40017	98.98	98	1		1	98	1283	1380	3e-47	186																157
N turnover	1	0	0	0	0	GJ18312		3.69323	0.0042672707; 0.004167293; 0.0048655965	0.0003868884; 0.00037283724; 0.00047589946					herc2_drome; probable e3 ubiquitin-protein ligase herc2; hect domain and rcc1-like domain-containing protein 2	B2G	B2G, 447212, 442960	447212			estExtDG_fgenesh_newKGs_kg.C_24090001	99.7	659	1	1	1	658	148	806		1283	442960			estExtDG_fgenesh_newKGs_kg.C_2100024	99.7	659	1	1	1	658	181	839		1283	herc2_drome; probable e3 ubiquitin-protein ligase herc2; hect domain and rcc1-like domain-containing protein 2	658	10	8.20955e-19
N turnover	1	0	0	0	0	GJ03723	3.78153	3.6866	0.011119922; 0.018314393; 0.02497539	0.0016938957; 0.0035500699; 0.0055013425					Cytosolic Ca2+-dependent cysteine protease (calpain), large subunit (EF-Hand protein superfamily)	Signal transduction mechanisms	464728	464728	Cytosolic Ca2+-dependent cysteine protease (calpain), large subunit (EF-Hand protein superfamily)	Signal transduction mechanisms	estExtDG_fgeneshEH_pg.C_550042	99.89	938	1		262	1199	1354	2291		1852	464728	Cytosolic Ca2+-dependent cysteine protease (calpain), large subunit (EF-Hand protein superfamily)	Signal transduction mechanisms	estExtDG_fgeneshEH_pg.C_550042	99.41	169	1		91	259	1194	1362	1e-088	327	y1421_metth; uncharacterized protein mth_1421	1199	2	1.78671e-15
N turnover	1	0	0	0	0	GJ17623		3.6266	0.025523871; 0.0031826415; 0.005871772	0.0056789494; 0.00024345217; 0.00063963817					Predicted E3 ubiquitin ligase	Posttranslational modification, protein turnover, chaperones	432650	432650	Predicted E3 ubiquitin ligase	Posttranslational modification, protein turnover, chaperones	estExtDG_fgenesh_newKGs_kg.C_50244	98.36	672	11		3	674	803	132		1245																674
N turnover	1	0	0	0	0	GJ09798	3.80609	3.59079	0.017706716; 0.010358227; 0.011318622	0.0033772443; 0.0015222537; 0.0017430793					Dihydroorotate dehydrogenase	Nucleotide transport and metabolism	447879	447879	Dihydroorotate dehydrogenase	Nucleotide transport and metabolism	estExtDG_Genemark1.C_40017	97.98	346	7		434	779	1008	1353	4e-180	630	447879	Dihydroorotate dehydrogenase	Nucleotide transport and metabolism	estExtDG_Genemark1.C_40017	100	66			291	356	946	1011	1e-029	131	fl3h_maldo; -oxoglutarate 3-dioxygenase; fht; flavanone-3-hydroxylase; f3h	829	10	1.1624e-14
N turnover	1	0	0	0	0	GJ22253		3.47369	0.020237852; 0.0021629387	0.0040957774; 0.00012879698					Predicted E3 ubiquitin ligase	B2G	415010	430487			estExtDG_Genewise1Plus.C_3070004	99.1	557	5		1	557	1804	1248		1065	415010	Predicted E3 ubiquitin ligase	Posttranslational modification, protein turnover, chaperones	estExtDG_Genewise1.C_120144	97.67	557	5	1	1	557	1800	1252		1007		557
N turnover	1	0	0	0	0	GJ02364	3.75012	3.38647	0.009860603; 0.00880807; 0.00927586	0.0014183961; 0.0011946855; 0.0012952635					creatininase	B2G	B2G, 455985, 211730	455985			estExtDG_Genemark1.C_1640048	99.2	1373	11		1	1373	1029	2401		2635	211730			gm1.5000057	100	626			578	1203	140	765		1241	creatininase	1373	10	8.36038e-121
N turnover	1	0	0	0	0	GJ10727	2.89424	3.20957	0.043598235; 0.047844894	0.012064056; 0.013719055					ubp12_arath; ubiquitin carboxyl-terminal hydrolase 12; deubiquitinating enzyme 12; 12; ubiquitin thiolesterase 12; ubiquitin-specific-processing protease 12	B2G	B2G, ,																													ubp12_arath; ubiquitin carboxyl-terminal hydrolase 12; deubiquitinating enzyme 12; 12; ubiquitin thiolesterase 12; ubiquitin-specific-processing protease 12	809	2	1.15502e-14
N turnover	1	0	0	0	0	GJ00376	3.55838	3.13908	0.019646294; 0.013470974; 0.0124415485	0.0039185733; 0.002262951; 0.0020105697					tpp1_rat; tripeptidyl-peptidase 1; tpp-1; tripeptidyl aminopeptidase; tripeptidyl-peptidase i; tpp-i flags: precursor	B2G	B2G, 360083, 441704	360083			fgenesh_newKGs_kg.91__51__2688463:3	100	103			2070	2172	1849	1951	2e-51	204	441704			estExtDG_fgenesh_newKGs_kg.C_1610044	99.04	104	1		2070	2173	1942	2045	1e-049	198	tpp1_rat; tripeptidyl-peptidase 1; tpp-1; tripeptidyl aminopeptidase; tripeptidyl-peptidase i; tpp-i flags: precursor	2208	10	1.71105e-78
N turnover	1	0	0	0	0	GJ10801		3.06778	0.0067304852; 0.020135375	0.0007921341; 0.004061163					Serine carboxypeptidases	Posttranslational modification, protein turnover, chaperones	467050	467050	Serine carboxypeptidases	Posttranslational modification, protein turnover, chaperones	estExtDG_fgeneshEH_pg.C_1250038	99.88	808	1		1	808	594	1401		1594																808
N turnover	1	0	0	0	0	GJ24591		3.03166	0.0011401105; 0.0012238772; 0.0012049836	0.000043287182; 0.00004851024; 0.000047225607					herc2_drome; probable e3 ubiquitin-protein ligase herc2; hect domain and rcc1-like domain-containing protein 2	B2G	B2G, ,																													herc2_drome; probable e3 ubiquitin-protein ligase herc2; hect domain and rcc1-like domain-containing protein 2	477	2	3.07739e-08
N turnover	1	0	0	0	0	GJ05313		3.01506	0.019235978; 0.01089143; 0.017026499	0.003799399; 0.0016395935; 0.003188372					Predicted E3 ubiquitin ligase	Posttranslational modification, protein turnover, chaperones	434319	434319	Predicted E3 ubiquitin ligase	Posttranslational modification, protein turnover, chaperones	estExtDG_fgenesh_newKGs_kg.C_180027	99.62	1054	1	2	1	1052	37	1089		2044	371658			fgenesh_newKGs_kg.656__1__EST_ALL.fasta.Contig5979	99.71	700		1	353	1052	372	1069		1366	predicted protein [Naegleria gruberi]	1052	1	2.04219e-07
N turnover	1	0	0	0	0	GJ00646	3.42536	2.98151	0.022880409; 0.008989478; 0.020203264	0.004862636; 0.0012340015; 0.0040843696					tpp1_rat; tripeptidyl-peptidase 1; tpp-1; tripeptidyl aminopeptidase; tripeptidyl-peptidase i; tpp-i flags: precursor	B2G	B2G, 441704, 360083	441704			estExtDG_fgenesh_newKGs_kg.C_1610044	99.79	1939	4		9	1947	106	2044		3812	360083			fgenesh_newKGs_kg.91__51__2688463:3	99.13	1951	13	2	1	1947	1	1951		3721	tpp1_rat; tripeptidyl-peptidase 1; tpp-1; tripeptidyl aminopeptidase; tripeptidyl-peptidase i; tpp-i flags: precursor	1947	10	1.69318e-71
N turnover	1	0	0	0	0	GJ00682	3.22133	2.90284	0.047441617; 0.049700774	0.013562088; 0.014456588					aminoglycoside phosphotransferase	B2G	B2G, 440358, 122064	440358			estExtDG_fgenesh_newKGs_kg.C_1240021	99.32	1916	13		1	1916	7	1922		3695	122064			fgeneshEH_pg.1106__1	99.14	348	3		1158	1505	1	348		666	aminoglycoside phosphotransferase	1916	10
N turnover	1	0	0	0	0	GJ13109	2.9313	2.83324	0.03845913; 0.029130215; 0.013942068	0.01015981; 0.006852564; 0.0023890324					Atrazine chlorohydrolase/guanine deaminase	Nucleotide transport and metabolism	469266	469266	Atrazine chlorohydrolase/guanine deaminase	Nucleotide transport and metabolism	estExtDG_fgeneshEH_pg.C_2630030	99.08	217	2		363	579	351	567	4e-115	414	224461			gm1.11700184	100	135			229	363	124	258	6e-071	268	guad_rat; guanine deaminase; guanase; guanine aminase; guanine aminohydrolase; gah	763	10	4.12842e-42
N turnover	1	0	0	0	0	GJ05276	2.4333	2.80731	0.03042779; 0.029185534	0.0072941296; 0.0068736724					azob_xenaz; nad h azoreductase	B2G	B2G, 445796, 435603	445796			estExtDG_fgenesh_newKGs_kg.C_5230002	100	1053			1	1053	21	1073		2087	435603			estExtDG_fgenesh_newKGs_kg.C_310056	99.8	1016	2		40	1055	6	1021		1998	azob_xenaz; nad h azoreductase	1055	3	1.34481e-22
N turnover	1	0	0	0	0	GJ05956		2.78583	0.027299387; 0.018959718; 0.0270668	0.0062494744; 0.003719822; 0.006163727					Predicted E3 ubiquitin ligase	Posttranslational modification, protein turnover, chaperones	415010	415010	Predicted E3 ubiquitin ligase	Posttranslational modification, protein turnover, chaperones	estExtDG_Genewise1.C_120144	99.7	999	3		1	999	1	999		1959	430487			estExtDG_Genewise1Plus.C_3070004	99.6	995	4		5	999	1	995		1943	rbra_dicdi; probable e3 ubiquitin-protein ligase rbra; ariadne-like ubiquitin ligase	999	10	3.25936e-65
N turnover	1	0	0	0	0	GJ04831		2.75693	0.019084869; 0.024625374; 0.016458942	0.0037549161; 0.005396703; 0.0030357807					Ubiquitin and ubiquitin-like proteins	Posttranslational modification, protein turnover, chaperones	436615	436615	Ubiquitin and ubiquitin-like proteins	Posttranslational modification, protein turnover, chaperones	estExtDG_fgenesh_newKGs_kg.C_460024	100	999			24	1022	209	1207		1980															ubiqp_xenla; polyubiquitin; ubiquitin flags: precursor	1093	10	3.43388e-99
N turnover	1	0	0	0	0	GJ19970		2.56331	0.0085000275; 0.018642223	0.0011319894; 0.0036346011					Ubiquitin and ubiquitin-like proteins	Posttranslational modification, protein turnover, chaperones	436615	436615	Ubiquitin and ubiquitin-like proteins	Posttranslational modification, protein turnover, chaperones	estExtDG_fgenesh_newKGs_kg.C_460024	95.95	618	25		1	618	1138	521		1027	374268			fgenesh_newKGs_kg.5734__1__2696435:13	93.2	147	10		472	618	458	312	3e-054	212	rl40_eimbo; ubiquitin-60s ribosomal protein l40; ubiquitin a-52 residue ribosomal protein fusion product 1; ubiquitin; 60s ribosomal protein l40; cep52; cep53 flags: precursor	618	10	3.45235e-27
N turnover	1	0	0	0	0	GJ25207		2.50009	0.0023119259; 0.0013240175; 0.0026760881	0.00014468854; 0.00005509482; 0.00018381006					Predicted E3 ubiquitin ligase	B2G	415010	430487			estExtDG_Genewise1Plus.C_3070004	100	72			377	448	1644	1715	1e-33	143	415010	Predicted E3 ubiquitin ligase	Posttranslational modification, protein turnover, chaperones	estExtDG_Genewise1.C_120144	100	59			377	435	1648	1706	8e-026	117	ari1_danre; e3 ubiquitin-protein ligase arih1; protein ariadne-1 homolog; ari-1	448	10	1.63173e-44
N turnover	1	0	0	0	0	GJ00126	2.74253	2.41125	0.009000698; 0.030890323; 0.019400636	0.0012360715; 0.007455123; 0.0038477401					Xanthine dehydrogenase	Nucleotide transport and metabolism	461094	461094	Xanthine dehydrogenase	Nucleotide transport and metabolism	estExtDG_fgeneshEH_pg.C_10531	99.9	2895	3		1	2895	1022	3916		5715															xdh_mouse; xanthine dehydrogenase oxidase; xanthine dehydrogenase; xd; xanthine oxidase; xo; xanthine oxidoreductase	2895	10	8.8949e-176
N turnover	1	0	0	0	0	GJ06388		2.3896	0.00024619038; 0.0001441182; 0.00017681284	0.0000032280584; 0.0000011553456; 0.0000017568669					Ubiquitin-protein ligase	B2G	122356	197584			gm1.500763	100	471			70	540	1	471		934	122356	Ubiquitin-protein ligase	Posttranslational modification, protein turnover, chaperones	fgeneshEH_pg.1233__1	100	243			70	312	1	243	3e-135	482	ubc2_wheat; ubiquitin-conjugating enzyme e2 2; ubiquitin carrier protein 2; ubiquitin-conjugating enzyme e2-16 kda; ubiquitin-protein ligase 2	967	10	2.871e-55
N turnover	1	0	0	0	0	GJ04448		2.31212	0.022956125; 0.018739052; 0.02175726	0.0048854603; 0.0036622952; 0.004528141					Predicted E3 ubiquitin ligase	B2G	434319	371658			fgenesh_newKGs_kg.656__1__EST_ALL.fasta.Contig5979	96.66	329	11		78	406	39	367	3e-160	565	434319	Predicted E3 ubiquitin ligase	Posttranslational modification, protein turnover, chaperones	estExtDG_fgenesh_newKGs_kg.C_180027	96.81	313	10		78	390	39	351	4e-153	541	predicted protein [Naegleria gruberi]	1128	1	1.84998e-07
N turnover	1	0	0	0	0	GJ03449		2.2795	0.035050664; 0.025223793	0.008908227; 0.0055823433					herc2_human; e3 ubiquitin-protein ligase herc2; hect domain and rcc1-like domain-containing protein 2	B2G	B2G, ,																													herc2_human; e3 ubiquitin-protein ligase herc2; hect domain and rcc1-like domain-containing protein 2	1229	10	3.07908e-13
N turnover	1	0	0	0	0	GJ21635	2.14139	2.23002	0.021108592; 0.039291307; 0.048524253	0.0043347403; 0.010469386; 0.013992387					dtx3l_mouse; e3 ubiquitin-protein ligase dtx3l; protein deltex-3-like	B2G	B2G, 247854,	247854			gm1.61100006	100	309			29	337	1	309	7e-175	613															dtx3l_mouse; e3 ubiquitin-protein ligase dtx3l; protein deltex-3-like	575	10	9.37181e-16
N turnover	1	0	0	0	0	GJ24155	1.64607	2.1379	0.005473237; 0.041347843; 0.049792334	0.00057251164; 0.011210128; 0.014496117					Serine carboxypeptidases	Posttranslational modification, protein turnover, chaperones	459496	459496	Serine carboxypeptidases	Posttranslational modification, protein turnover, chaperones	estExtDG_Genemark1.C_5220004	100	400			1	400	1	400		793																495
N turnover	1	0	0	0	0	GJ07493	1.67422	2.13727	0.039410423; 0.022660777; 0.026788851	0.010515509; 0.00479595; 0.0060755163					E3 ubiquitin-protein ligase/Putative upstream regulatory element binding protein	B2G	46175	239406			gm1.28800014	100	450			286	735	1	450		892	46175	E3 ubiquitin-protein ligase/Putative upstream regulatory element binding protein	Transcription	gw1.21.46.1	100	381			280	660	184	564		755	hect domain and ankyrin repeat e3 ubiquitin protein ligase isoform cra_a	895	10	8.35763e-30
N turnover	1	0	0	0	0	GJ19978	2.09966	2.10139	0.04199122; 0.0091910465; 0.015861802	0.011444053; 0.0012767116; 0.00288101					Aspartate aminotransferase/Glutamic oxaloacetic transaminase AAT1/GOT2	Amino acid transport and metabolism	467854	467854	Aspartate aminotransferase/Glutamic oxaloacetic transaminase AAT1/GOT2	Amino acid transport and metabolism	estExtDG_fgeneshEH_pg.C_1600023	97.59	622	1	5	1	617	1988	1376		1092	421493	Aspartate aminotransferase/Glutamic oxaloacetic transaminase AAT1/GOT2	Amino acid transport and metabolism	estExtDG_fgenesh_newKGs_pm.C_280025	95.56	630	3	9	1	617	2013	1396		987		617
N turnover	1	0	0	0	0	GJ11030		2.06361	0.00034620697; 0.002818795	0.0000058672067; 0.00019974248					Predicted alanine-glyoxylate aminotransferase	General function prediction only	457990	457990	Predicted alanine-glyoxylate aminotransferase	General function prediction only	estExtDG_Genemark1.C_2900038	99.45	544	3		1	544	1	544		1055															agt2l_drome; alanine--glyoxylate aminotransferase 2-like	803	10	8.15374e-66
N turnover	1	0	0	0	0	GJ15345	1.63955	2.04807	0.022543235; 0.01844191	0.0047595017; 0.0035797814					Phytoene desaturase/Amine oxidase	Secondary metabolites biosynthesis, transport and catabolism	430592	430592	Amine oxidase	Secondary metabolites biosynthesis, transport and catabolism	estExtDG_Genewise1Plus.C_3220001	96.4	667	5	4	15	680	1904	1256		1130	74977	Amine oxidase	Secondary metabolites biosynthesis, transport and catabolism	e_gw1.328.3.1	97.44	352		1	206	548	1785	1434		634	pds_syne7; 15-cis-phytoene desaturase; phytoene dehydrogenase	721	10	1.78021e-20
N turnover	1	0	0	0	0	GJ19532	5.1866	2.0476	0.033283707; 0.030505937; 0.013089141	0.008280469; 0.0073291105; 0.0021700098					FOG: Predicted E3 ubiquitin ligase	B2G	447177	447223			estExtDG_fgenesh_newKGs_kg.C_25560002	94.36	567	20	2	60	626	420	974		874	447177	FOG: Predicted E3 ubiquitin ligase	Posttranslational modification, protein turnover, chaperones	estExtDG_fgenesh_newKGs_kg.C_21420001	93.12	567	23	3	60	626	545	1095		817		629
N turnover	1	0	0	0	0	GJ10883		1.95292	0.04506573; 0.012037722	0.012632475; 0.0019107923					Serine carboxypeptidases	Posttranslational modification, protein turnover, chaperones	463917	463917	Serine carboxypeptidases	Posttranslational modification, protein turnover, chaperones	estExtDG_fgeneshEH_pg.C_350162	100	276			531	806	2801	2526	5e-155	547															hypothetical protein [Botryotinia fuckeliana]	806	10	3.6467e-25
N turnover	1	0	0	0	0	GJ01187	1.52559	1.86031	0.01687202; 0.013775668; 0.013796405	0.00314536; 0.0023425834; 0.0023492735					abdh_serp5; gamma-aminobutyraldehyde dehydrogenase; 1-pyrroline dehydrogenase; 4-aminobutanal dehydrogenase; abaldh	B2G	B2G, 434256, 445304	434256	Aldehyde dehydrogenase	Energy production and conversion	estExtDG_fgenesh_newKGs_kg.C_170151	100	484			1090	1573	1044	1527		959	445304			estExtDG_fgenesh_newKGs_kg.C_4240008	98.76	485	6		1089	1573	1013	1497		914	abdh_serp5; gamma-aminobutyraldehyde dehydrogenase; 1-pyrroline dehydrogenase; 4-aminobutanal dehydrogenase; abaldh	1627	10	2.53579e-103
N turnover	1	0	0	0	0	GJ00532	1.76857	1.8598	0.00019361338; 0.00015273165; 0.00025255315	0.000002069683; 0.0000013000198; 0.0000033835895					Predicted E3 ubiquitin ligase	Posttranslational modification, protein turnover, chaperones	422811	422811	Predicted E3 ubiquitin ligase	Posttranslational modification, protein turnover, chaperones	estExtDG_fgenesh_newKGs_pm.C_970002	99.95	2036	1		1	2036	1	2036		4028															ydt7_schpo; uncharacterized ring finger protein	2036	3	1.04624e-08
N turnover	1	0	0	0	0	GJ12728		1.85193	0.0028132994; 0.0030495452; 0.0041259914	0.00019905498; 0.00022750293; 0.00036669112					herc2_drome; probable e3 ubiquitin-protein ligase herc2; hect domain and rcc1-like domain-containing protein 2	B2G	B2G, 349842,	349842			fgenesh_newKGs_kg.4__83__2703067:1	100	771			1	771	771	1		1528															herc2_drome; probable e3 ubiquitin-protein ligase herc2; hect domain and rcc1-like domain-containing protein 2	771	2	4.04982e-07
N turnover	1	0	0	0	0	GJ10500		1.82541	0.018595742; 0.0040737344	0.003621464; 0.0003592652					N-arginine dibasic convertase NRD1 and related Zn2+-dependent endopeptidases, insulinase superfamily	Posttranslational modification, protein turnover, chaperones	457314	457314	N-arginine dibasic convertase NRD1 and related Zn2+-dependent endopeptidases, insulinase superfamily	Posttranslational modification, protein turnover, chaperones	estExtDG_Genemark1.C_2360040	95.33	214	1	1	193	406	1189	985	1e-96	353																814
N turnover	1	0	0	0	0	GJ00643	1.67494	1.81767	0.011950886; 0.0097128255; 0.013738411	0.0018909585; 0.0013845245; 0.0023319733					tpp1_bovin; tripeptidyl-peptidase 1; tpp-1; tripeptidyl aminopeptidase; tripeptidyl-peptidase i; tpp-i flags: precursor	B2G	B2G, 457066,	457066			estExtDG_Genemark1.C_2150045	98.17	654	1	4	1278	1924	1	650		1183															tpp1_bovin; tripeptidyl-peptidase 1; tpp-1; tripeptidyl aminopeptidase; tripeptidyl-peptidase i; tpp-i flags: precursor	1949	10	1.68747e-87
N turnover	1	0	0	0	0	GJ02708	2.00409	1.81088	0.040463123; 0.039252747; 0.02161153	0.010888806; 0.010451255; 0.004482546					Serine carboxypeptidases	Posttranslational modification, protein turnover, chaperones	457257	457257	Serine carboxypeptidases	Posttranslational modification, protein turnover, chaperones	estExtDG_Genemark1.C_2320018	98.33	180	3		1142	1321	1172	1351	2e-90	333																1326
N turnover	1	0	0	0	0	GJ00627	1.71542	1.7907	0.011407776; 0.016476212; 0.012217975	0.001764667; 0.0030405177; 0.001955083					psd10_human; 26s proteasome non-atpase regulatory subunit 10; 26s proteasome regulatory subunit p28; gankyrin; p28	B2G	B2G, 76754, 62696	76754			e_gw1.595.3.1	100	477			50	526	1	477		946	62696			e_gw1.11.199.1	100	477			50	526	1	477		946	psd10_human; 26s proteasome non-atpase regulatory subunit 10; 26s proteasome regulatory subunit p28; gankyrin; p28	1963	10	2.67016e-17
N turnover	1	0	0	0	0	GJ19167	1.90495	1.77935	0.01630773; 0.01938837; 0.009538311	0.002996371; 0.003843618; 0.0013498683					ubp16_xenla; ubiquitin carboxyl-terminal hydrolase 16; deubiquitinating enzyme 16; ubiquitin thiolesterase 16; ubiquitin-specific-processing protease 16	B2G	B2G, ,																													ubp16_xenla; ubiquitin carboxyl-terminal hydrolase 16; deubiquitinating enzyme 16; ubiquitin thiolesterase 16; ubiquitin-specific-processing protease 16	638	10	5.89466e-17
N turnover	1	0	0	0	0	GJ00823	1.51283	1.77509	0.03856189; 0.016973058; 0.015328754	0.010196945; 0.0031724828; 0.0027412008					Ubiquitin fusion-degradation protein	Posttranslational modification, protein turnover, chaperones	440164	440164	Ubiquitin fusion-degradation protein	Posttranslational modification, protein turnover, chaperones	estExtDG_fgenesh_newKGs_kg.C_1190024	99.7	336	1		460	795	119	454		658	362690	Ubiquitin fusion-degradation protein	Posttranslational modification, protein turnover, chaperones	fgenesh_newKGs_kg.135__3__2691793:1	99.7	331	1		460	790	114	444		648	ufd1_caeel; ubiquitin fusion degradation protein 1 homolog; ub fusion protein 1	1808	8	3.15099e-18
N turnover	1	0	0	0	0	GJ06043	1.68619	1.70334	0.005210723; 0.0075952597; 0.029547352	0.0005294091; 0.00095167645; 0.007000977					Ubiquitin-protein ligase	Posttranslational modification, protein turnover, chaperones	429395	429395	Ubiquitin-protein ligase	Posttranslational modification, protein turnover, chaperones	estExtDG_Genewise1Plus.C_1520037	98.57	980	7	2	20	992	1	980		1826	429989			estExtDG_Genewise1Plus.C_2110005	98.37	980	9	2	20	992	1	980		1810	ubc9_schpo; sumo-conjugating enzyme ubc9; sumo protein ligase; ubiquitin carrier protein 9; ubiquitin carrier protein hus5; ubiquitin-conjugating enzyme e2-18 kda; ubiquitin-protein ligase hus5	992	10	1.78726e-37
N turnover	1	0	0	0	0	GJ27950		1.69756	0.00211598; 0.0014204712; 0.001626394	0.00012376509; 0.000062376916; 0.00007890237					Aromatic amino acid aminotransferase and related proteins	Amino acid transport and metabolism	452800	452800	Aromatic amino acid aminotransferase and related proteins	Amino acid transport and metabolism	estExtDG_Genemark1.C_680237	100	149			98	246	1175	1323	8e-80	295	452800	Aromatic amino acid aminotransferase and related proteins	Amino acid transport and metabolism	estExtDG_Genemark1.C_680237	100	91			10	100	1066	1156	3e-045	180	aadat_bovin; kynurenine alpha-aminoadipate mitochondrial; 2-aminoadipate aminotransferase; 2-aminoadipate transaminase; alpha-aminoadipate aminotransferase; ; kat; kynurenine aminotransferase ii a	246	4	1.22918e-09
N turnover	1	0	0	0	0	GJ20477	1.57973	1.63402	0.033283707; 0.029243195	0.008280357; 0.0068932064					ade_rhofd; adenine deaminase; ade; adenine aminohydrolase; aah	B2G	B2G, 205683, 252057	205683			gm1.2400375	96.62	296	1	2	260	552	50	339	1e-142	505	252057			gm1.123800006	100	88			121	208	511	598	5e-043	174	ade_rhofd; adenine deaminase; ade; adenine aminohydrolase; aah	605	10	2.60691e-32
N turnover	1	0	0	0	0	GJ26247		1.62677	0.03508319; 0.021689871	0.008921037; 0.0045074993					Ubiquitin fusion-degradation protein	Posttranslational modification, protein turnover, chaperones	440164	440164	Ubiquitin fusion-degradation protein	Posttranslational modification, protein turnover, chaperones	estExtDG_fgenesh_newKGs_kg.C_1190024	100	349			1	349	1030	1378		692	362690	Ubiquitin fusion-degradation protein	Posttranslational modification, protein turnover, chaperones	fgenesh_newKGs_kg.135__3__2691793:1	98.58	351	3	1	1	349	1093	1443		650		387
N turnover	1	0	0	0	0	GJ27694	1.70895	1.61993	0.025503501; 0.022233836; 0.032768168	0.005670514; 0.0046694693; 0.0080924155					Serine carboxypeptidases	Posttranslational modification, protein turnover, chaperones	443567	443567	Serine carboxypeptidases	Posttranslational modification, protein turnover, chaperones	estExtDG_fgenesh_newKGs_kg.C_2500019	98.85	261	1	1	1	259	782	1042	1e-137	488																275
N turnover	1	0	0	0	0	GJ18845		1.61319	0.00075423496; 0.001447777; 0.0011632168	0.00002163938; 0.00006473502; 0.000044534216					E3 ubiquitin protein ligase	Posttranslational modification, protein turnover, chaperones	467204	467204	E3 ubiquitin protein ligase	Posttranslational modification, protein turnover, chaperones	estExtDG_fgeneshEH_pg.C_1320059	99.53	645	1	1	1	645	841	1483		1249	73670	E3 ubiquitin protein ligase	Posttranslational modification, protein turnover, chaperones	e_gw1.245.4.1	100	387			1	387	559	945		767	ube3b_mouse; ubiquitin-protein ligase e3b	645	10	1.35462e-61
N turnover	1	0	0	0	0	GJ25668	1.5535	1.58707	0.000289315; 0.0004596081; 0.0005951634	0.0000043275486; 0.000009626062; 0.000014693814					Trypsin	Amino acid transport and metabolism	193990	193990	Trypsin	Amino acid transport and metabolism	gm1.100290	98.68	152	2		1	152	92	243	1e-76	285	221927			gm1.9900136	99.04	104	1		141	244	548	651	3e-050	198	plmn_rat; plasminogen; plasmin heavy chain a; activation peptide; angiostatin; plasmin heavy chain short form; plasmin light chain b flags: precursor	423	7	1.46372e-07
N turnover	1	0	0	0	0	GJ19703		1.56018	0.009284452; 0.027830534; 0.02390904	0.001297215; 0.0064182472; 0.0051728315					FOG: Predicted E3 ubiquitin ligase	Posttranslational modification, protein turnover, chaperones	447177	447177	FOG: Predicted E3 ubiquitin ligase	Posttranslational modification, protein turnover, chaperones	estExtDG_fgenesh_newKGs_kg.C_21420001	100	145			432	576	1	145	5e-77	287	101254	Growth factor receptor-bound proteins (GRB7, GRB10, GRB14)	Signal transduction mechanisms	fgeneshEH_pg.28__136	95.69	116	5		461	576	108	223	1e-047	190		625
N turnover	1	0	0	0	0	GJ21706		1.55617	0.005037283; 0.0068816934; 0.005011038	0.00050129095; 0.00082082755; 0.00049754523					ub2d2_pig; ubiquitin-conjugating enzyme e2 d2; ubiquitin carrier protein d2; ubiquitin-protein ligase d2	B2G	B2G, ,																													ub2d2_pig; ubiquitin-conjugating enzyme e2 d2; ubiquitin carrier protein d2; ubiquitin-protein ligase d2	573	10	1.18404e-12
N turnover	1	0	0	0	0	GJ02893	1.59475	1.53141	0.012680773; 0.016246533	0.002073996; 0.002980892					Serine carboxypeptidases	Posttranslational modification, protein turnover, chaperones	454053	454053	Serine carboxypeptidases	Posttranslational modification, protein turnover, chaperones	estExtDG_Genemark1.C_990145	99.57	936	4		350	1285	471	1406		1824	241813			gm1.34300025	100	212			955	1166	335	546	1e-116	420	mss4_yeast; probable phosphatidylinositol-4-phosphate 5-kinase mss4; 1-phosphatidylinositol-4-phosphate kinase; diphosphoinositide kinase; pip5k	1301	1	5.6515e-11
N turnover	1	0	0	0	0	GJ10379		-1.53986	0.033337478; 0.010788679	0.0082997335; 0.0016172667					Ubiquitin-protein ligase	Posttranslational modification, protein turnover, chaperones	57828	57828	Ubiquitin-protein ligase	Posttranslational modification, protein turnover, chaperones	gw1.952.2.1	99.49	195	1		417	611	244	438	3e-104	379	57844	Ubiquitin-protein ligase	Posttranslational modification, protein turnover, chaperones	gw1.113.51.1	99.49	195	1		417	611	244	438	3e-104	379	ub2d4_human; ubiquitin-conjugating enzyme e2 d4; hbuce1; ubiquitin carrier protein d4; ubiquitin-protein ligase d4	816	10	1.21449e-33
N turnover	1	0	0	0	0	GJ14447		-1.55792	0.021893103; 0.025660845	0.004568179; 0.0057224156					Ubiquitin-conjugating enzyme E2	Posttranslational modification, protein turnover, chaperones	416247	416247	Ubiquitin-conjugating enzyme E2	Posttranslational modification, protein turnover, chaperones	estExtDG_Genewise1.C_480061	98.99	695	2	2	11	705	1	690		1312															uev1d_arath; ubiquitin-conjugating enzyme e2 variant 1d; ubc enzyme variant 1d; protein mms zwei homolog 4	743	10	1.23382e-36
N turnover	1	0	0	0	0	GJ20229		-1.56372	0.0020568934; 0.0026252582; 0.003170416	0.0001179985; 0.00017830158; 0.00024179083					pyrc_raleh; dihydroorotase; dhoase	B2G	B2G, ,																													pyrc_raleh; dihydroorotase; dhoase	611	10	2.05319e-36
N turnover	1	0	0	0	0	GJ17658		-1.58371	0.010103505; 0.0163734; 0.009536573	0.0014681669; 0.0030138344; 0.0013492957					alpha-aminoadipic semialdehyde dehydrogenase-phosphopantetheinyl transferase	B2G	B2G, 256206, 256206	256206			gm1.449000001	99.38	160	1		1	160	235	394	2e-83	309	256206			gm1.449000001	100	123			156	278	180	302	8e-064	244	alpha-aminoadipic semialdehyde dehydrogenase-phosphopantetheinyl transferase	673	4	5.13723e-11
N turnover	1	0	0	0	0	GJ05898		-1.58573	0.0033379106; 0.002431814; 0.0017427817	0.00026171678; 0.00015648858; 0.00008908642					26S proteasome regulatory complex, ATPase RPT5	B2G	428621	470356			estExtDG_fgeneshEH_pg.C_4260007	99.47	187	1		795	981	659	845	2e-99	363	428621	26S proteasome regulatory complex, ATPase RPT5	Posttranslational modification, protein turnover, chaperones	estExtDG_Genewise1Plus.C_960022	99.47	187	1		795	981	1235	1421	2e-099	363	ps6ab_arath; 26s protease regulatory subunit 6a homolog b; 26s proteasome aaa-atpase subunit rpt5b; proteasome 26s subunit 6a homolog b; regulatory particle triple-a atpase subunit 5b; tat-binding protein 1 hom	1003	10
N turnover	1	0	0	0	0	GJ02986		-1.59293	0.008669085; 0.00435527; 0.004396186	0.0011657302; 0.00039947542; 0.0004051441					26S proteasome regulatory complex, ATPase RPT6	Posttranslational modification, protein turnover, chaperones	456589	456589	26S proteasome regulatory complex, ATPase RPT6	Posttranslational modification, protein turnover, chaperones	estExtDG_Genemark1.C_1860047	99.02	817	8		1	817	1	817		1556	214492			gm1.6100151	100	353			881	1233	368	720		700	prs8b_arath; 26s protease regulatory subunit 8 homolog b; 26s proteasome aaa-atpase subunit rpt6b; 26s proteasome subunit 8 homolog b; regulatory particle triple-a atpase subunit 6b	1288	10
N turnover	1	0	0	0	0	GJ21970		-1.59462	0.0030259723; 0.0036125302; 0.0036926123	0.00022402464; 0.0002965183; 0.00030785368					asph_mouse; aspartyl asparaginyl beta-hydroxylase; aspartate beta-hydroxylase; asp beta-hydroxylase; peptide-aspartate beta-dioxygenase	B2G	B2G, 120510, 236165	120510	Aspartyl beta-hydroxylase	Posttranslational modification, protein turnover, chaperones	fgeneshEH_pg.650__2	97.44	390	1	1	5	394	319	699		702	236165			gm1.23100024	97.19	391	2	1	1	391	315	696		696	asph_mouse; aspartyl asparaginyl beta-hydroxylase; aspartate beta-hydroxylase; asp beta-hydroxylase; peptide-aspartate beta-dioxygenase	565	8	7.05305e-11
N turnover	1	0	0	0	0	GJ06547		-1.60924	0.018520687; 0.019477818; 0.028667789	0.0036016142; 0.003869147; 0.006694697					Cysteine dioxygenase CDO1	Amino acid transport and metabolism	106454	106454	Cysteine dioxygenase CDO1	Amino acid transport and metabolism	fgeneshEH_pg.78__86	99.19	370	3		429	798	654	1023		710															cdo1_rat; cysteine dioxygenase type 1; cysteine dioxygenase type i; cdo; cdo-i	954	8	9.52991e-22
N turnover	1	0	0	0	0	GJ21390		-1.6155	0.032195006; 0.018008268; 0.012010753	0.007893634; 0.0034661363; 0.0019053802					cbpx1_sulso; thermostable carboxypeptidase 1	B2G	B2G, 95635,	95635			fgeneshEH_pg.3__310	99.74	384	1		198	581	880	1263		753															cbpx1_sulso; thermostable carboxypeptidase 1	582	10	4.5153e-15
N turnover	1	0	0	0	0	GJ09398		-1.63705	0.038889453; 0.03975412	0.010316984; 0.01064198					Aspartate kinase	Amino acid transport and metabolism	456186	456186	Aspartate kinase	Amino acid transport and metabolism	estExtDG_Genemark1.C_1710098	99.6	496	2		1	496	2689	2194		967	252925			gm1.149800003	98.72	312	4		184	495	715	404	6e-167	587	akh1_maize; bifunctional aspartokinase homoserine dehydrogenase chloroplastic; ak-hd 1; ak-hsdh 1; aspartokinase; homoserine dehydrogenase flags: precursor	838	10	1.12543e-37
N turnover	1	0	0	0	0	GJ22971	-1.56763	-1.63985	0.0011986988; 0.0016277789; 0.0008343067	0.00004683156; 0.000079106816; 0.000025380541					Predicted ubiquitin regulatory protein	Posttranslational modification, protein turnover, chaperones	415365	415365	Predicted ubiquitin regulatory protein	Posttranslational modification, protein turnover, chaperones	estExtDG_Genewise1.C_190067	99.55	220	1		4	223	1	220	2e-119	428	456641	Fibrillarin and related nucleolar RNA-binding proteins	RNA processing and modification	estExtDG_Genemark1.C_1880076	98.21	56	1		429	484	560	615	1e-021	103		535
N turnover	1	0	0	0	0	GJ01996		-1.6416	0.00094799354; 0.001266344; 0.0022958766	0.000031461765; 0.000051136198; 0.00014298357					Ubiquitin fusion-degradation protein	Posttranslational modification, protein turnover, chaperones	440164	440164	Ubiquitin fusion-degradation protein	Posttranslational modification, protein turnover, chaperones	estExtDG_fgenesh_newKGs_kg.C_1190024	99.57	1410	2	2	18	1427	2746	1341		2736	440718	Ribosomal protein S5	Translation, ribosomal structure and biogenesis	estExtDG_fgenesh_newKGs_kg.C_1350002	99.79	935	2		1	935	1	935		1838	rs5_erylh; 30s ribosomal protein s5	1429	6	5.77449e-12
N turnover	1	0	0	0	0	GJ11657		-1.64494	0.0055354605; 0.010088312; 0.0019362444	0.00058286526; 0.0014654842; 0.000106900945					Dihydroorotase	Nucleotide transport and metabolism	123471	123471	Dihydroorotase	Nucleotide transport and metabolism	fgeneshEH_pg.2375__1	98.06	103	2		232	334	3	105	5e-47	188	228614			gm1.14900027	98.88	89	1		389	477	419	507	4e-041	168	pyrc_peccp; dihydroorotase; dhoase	791	10	4.52026e-58
N turnover	1	0	0	0	0	GJ10729		-1.64647	0.019478811; 0.0010139017; 0.0019028522	0.0038695736; 0.000035451525; 0.00010374388					Ubiquitin-protein ligase	Posttranslational modification, protein turnover, chaperones	445078	445078	Ubiquitin-protein ligase	Posttranslational modification, protein turnover, chaperones	estExtDG_fgenesh_newKGs_kg.C_3900017	99.74	761	1	1	31	790	1	761		1485															ubc2_dicdi; ubiquitin-conjugating enzyme e2 2; ubiquitin carrier protein ubc2; ubiquitin-protein ligase ubc2	809	10	2.92593e-90
N turnover	1	0	0	0	0	GJ03224		-1.66036	0.0067099934; 0.00500922; 0.003174587	0.0007888534; 0.0004972598; 0.00024233318					Predicted E3 ubiquitin ligase	Posttranslational modification, protein turnover, chaperones	353253	353253	Predicted E3 ubiquitin ligase	Posttranslational modification, protein turnover, chaperones	fgenesh_newKGs_kg.20__99__2689112:3	100	1259			1	1259	1	1259		2496	254077			gm1.208300002	100	741			114	854	1	741		1469	nhl1_caeel; ring finger protein nhl-1	1259	1	2.52814e-07
N turnover	1	0	0	0	0	GJ11120	-1.60863	-1.6685	0.0065348204; 0.0076475786; 0.0074866074	0.0007580272; 0.00096480444; 0.0009316756					26S proteasome regulatory complex, subunit RPN12/PSMD8	Posttranslational modification, protein turnover, chaperones	449934	449934	26S proteasome regulatory complex, subunit RPN12/PSMD8	Posttranslational modification, protein turnover, chaperones	estExtDG_Genemark1.C_210025	99.75	785	2		17	801	61	845		1540	457292			estExtDG_Genemark1.C_2350025	99.75	785	2		17	801	100	884		1540	rp12a_arath; 26s proteasome non-atpase regulatory subunit rpn12a; 26s proteasome regulatory subunit rpn12a; regulatory particle non-atpase 12a	801	10	2.68262e-56
N turnover	1	0	0	0	0	GJ07127		-1.66853	0.00030413762; 0.0007180401; 0.00020131061	0.0000046861983; 0.00001997538; 0.000002253875					20S proteasome, regulatory subunit alpha type PSMA2/PRE8	Posttranslational modification, protein turnover, chaperones	462164	462164	20S proteasome, regulatory subunit alpha type PSMA2/PRE8	Posttranslational modification, protein turnover, chaperones	estExtDG_fgeneshEH_pg.C_110102	100	81			702	782	815	895	1e-38	161	257588			gm1.640400002	100	63			77	139	1	63	7e-028	125	20s proteasome alpha subunit b	915	10	3.18794e-123
N turnover	1	0	0	0	0	GJ01138		-1.67514	0.000032210944; 0.000094651325; 0.000046322697	0.00000006067448; 0.00000047804264; 0.00000013797391					Serine carboxypeptidases	Posttranslational modification, protein turnover, chaperones	363286	363286	Serine carboxypeptidases	Posttranslational modification, protein turnover, chaperones	fgenesh_newKGs_kg.144__35__2695384:1	99.92	1183	1		1	1183	1	1183		2337	258440			gm1.764600002	100	447			9	455	1	447		886	agpd1_xenla; aminoglycoside phosphotransferase domain-containing protein 1	1646	5	1.05141e-12
N turnover	1	0	0	0	0	GJ13933	-2.34968	-1.694	0.026608387; 0.027528305	0.006017046; 0.006320326					26S proteasome regulatory complex, subunit RPN1/PSMD2	Posttranslational modification, protein turnover, chaperones	464026	464026	26S proteasome regulatory complex, subunit RPN1/PSMD2	Posttranslational modification, protein turnover, chaperones	estExtDG_fgeneshEH_pg.C_370070	98.23	396	1	1	353	748	2821	2432		731	435400	3-oxoacyl CoA thiolase	Lipid transport and metabolism	estExtDG_fgenesh_newKGs_kg.C_270088	100	359			1	359	1531	1173		712	rpn1a_arath; 26s proteasome non-atpase regulatory subunit 2 1a; 26s proteasome regulatory subunit rpn1 a; 1a; 26s proteasome regulatory subunit s2 1a	748	10	2.25111e-42
N turnover	1	0	0	0	0	GJ04847		-1.69717	0.049047805; 0.041219484	0.014188704; 0.011165532					cyns_thaps; cyanate hydratase; cyanase; cyanate hydrolase; cyanate lyase	B2G	B2G, 73978, 69646	73978			e_gw1.260.33.1	99.62	520	1	1	170	689	1	519		1007	69646			e_gw1.104.77.1	99.62	520	1	1	170	689	1	519		1007	cyns_thaps; cyanate hydratase; cyanase; cyanate hydrolase; cyanate lyase	1093	10	2.07719e-65
N turnover	1	0	0	0	0	GJ07252		-1.70629	0.018115416; 0.0061533777; 0.020714412	0.0034967845; 0.00068751234; 0.004223798					Predicted E3 ubiquitin ligase	Posttranslational modification, protein turnover, chaperones	96198	96198	Predicted E3 ubiquitin ligase	Posttranslational modification, protein turnover, chaperones	fgeneshEH_pg.4__428	98.96	288	3		1	288	635	922	5e-155	547																907
N turnover	1	0	0	0	0	GJ05592	-1.52268	-1.7064	0.002551217; 0.0028695597; 0.0039419485	0.00016948798; 0.00020533292; 0.00034105298					psb1_arath; proteasome subunit beta type-1; 20s proteasome beta subunit f-1; proteasome component 5; proteasome subunit beta type-6; tas-f22 fafp98; tas-	B2G	B2G, ,																													psb1_arath; proteasome subunit beta type-1; 20s proteasome beta subunit f-1; proteasome component 5; proteasome subunit beta type-6; tas-f22 fafp98; tas-	1028	10	6.69383e-66
N turnover	1	0	0	0	0	GJ16530	-1.69227	-1.71153	0.03412479; 0.02457911; 0.045294557	0.008578566; 0.0053830915; 0.0127259465					amidohydrolase	B2G	B2G, 460023, 463254	460023			estExtDG_Genemark1.C_7650001	99.71	697	2		1	697	1	697		1368	463254			estExtDG_fgeneshEH_pg.C_230072	99.42	687	4		11	697	1	687		1332	amidohydrolase	697	10	1.14865e-31
N turnover	1	0	0	0	0	GJ10780	-1.62435	-1.72232	0.004335773; 0.03594041; 0.011119264	0.00039699537; 0.009227445; 0.0016935276					26S proteasome regulatory complex, subunit RPN9/PSMD13	Posttranslational modification, protein turnover, chaperones	442322	442322	26S proteasome regulatory complex, subunit RPN9/PSMD13	Posttranslational modification, protein turnover, chaperones	estExtDG_fgenesh_newKGs_kg.C_1800007	99	100	1		1	100	479	578	1e-47	190															psd13_chick; 26s proteasome non-atpase regulatory subunit 13; 26s proteasome regulatory subunit rpn9; 26s proteasome regulatory subunit s11; 26s proteasome regulatory subunit	808	8	1.63591e-32
N turnover	1	0	0	0	0	GJ04604	-1.61719	-1.73509	0.0009229905; 0.0011404773; 0.00080640597	0.000029819017; 0.000043327957; 0.00002400012					20S proteasome, regulatory subunit alpha type PSMA7/PRE6	B2G	434211	445685			estExtDG_fgenesh_newKGs_kg.C_4930011	98.65	1113	15		1	1113	1	1113		2087	434211	20S proteasome, regulatory subunit alpha type PSMA7/PRE6	Posttranslational modification, protein turnover, chaperones	estExtDG_fgenesh_newKGs_kg.C_170096	99.2	879	7		235	1113	29	907		1687	psa7_dicdi; proteasome subunit alpha type-7; proteasome component dd5	1113	10	6.84296e-111
N turnover	1	0	0	0	0	GJ07743	-1.79681	-1.74981	0.0031826415; 0.0056010885; 0.0026216074	0.00024348803; 0.00059498503; 0.0001775598					Phosphoribosylamidoimidazole-succinocarboxamide synthase	Nucleotide transport and metabolism	421581	421581	Phosphoribosylamidoimidazole-succinocarboxamide synthase	Nucleotide transport and metabolism	estExtDG_fgenesh_newKGs_pm.C_340019	99.66	885		3	1	884	47	929		1707	424259			estExtDG_fgenesh_newKGs_pm.C_2330005	97.39	460		4	435	884	445	902		801	aminoimidazole ribonucleotide carboxylase	884	10	3.58996e-53
N turnover	1	0	0	0	0	GJ10146	-1.77003	-1.75622	0.018506976; 0.04068993	0.0035968423; 0.010970237					Aldehyde dehydrogenase	Energy production and conversion	450336	450336	Aldehyde dehydrogenase	Energy production and conversion	estExtDG_Genemark1.C_240408	98.32	119	1	1	6	123	1893	1775	3e-54	212	427020	Aldehyde dehydrogenase	Energy production and conversion	estExtDG_Genewise1Plus.C_240119	96.64	119	1	2	6	123	1750	1634	1e-047	190	dha2_raleh; acetaldehyde dehydrogenase 2; acetaldehyde dehydrogenase ii; acdh-ii	821	10	8.52193e-78
N turnover	1	0	0	0	0	GJ09536	-1.72299	-1.76112	0.0041137016; 0.013737642; 0.011903468	0.00036490563; 0.0023315225; 0.0018806529					psb4_arath; proteasome subunit beta type-4; 20s proteasome beta subunit g-1; proteasome component h; proteasome subunit beta type-7 flags: precursor	B2G	B2G, 218298,	218298			gm1.7800197	100	618			46	663	1	618		1225															psb4_arath; proteasome subunit beta type-4; 20s proteasome beta subunit g-1; proteasome component h; proteasome subunit beta type-7 flags: precursor	835	10	2.9148e-70
N turnover	1	0	0	0	0	GJ12073	-1.59853	-1.76297	0.00096567784; 0.0024938395; 0.001663108	0.000032420932; 0.00016317863; 0.00008242998					26S proteasome regulatory complex, subunit RPN3/PSMD3	Posttranslational modification, protein turnover, chaperones	463036	463036	26S proteasome regulatory complex, subunit RPN3/PSMD3	Posttranslational modification, protein turnover, chaperones	estExtDG_fgeneshEH_pg.C_200150	99.56	459	2		325	783	1033	1491		894															psmd3_tobac; probable 26s proteasome non-atpase regulatory subunit 3; 26s proteasome subunit s3; 26s proteasome regulatory subunit rpn3; nuclear antigen 21d7	783	10	4.78465e-38
N turnover	1	0	0	0	0	GJ05086		-1.77404	0.0053577437; 0.004824484; 0.0050556245	0.00055342936; 0.00046937677; 0.0005039696					20S proteasome, regulatory subunit alpha type PSMA4/PRE9	Posttranslational modification, protein turnover, chaperones	94882	94882	20S proteasome, regulatory subunit alpha type PSMA4/PRE9	Posttranslational modification, protein turnover, chaperones	fgeneshEH_pg.1__153	100	307			64	370	1	307	2e-173	609															psa4_human; proteasome subunit alpha type-4; macropain subunit c9; multicatalytic endopeptidase complex subunit c9; proteasome component c9; proteasome subunit l	1072	10	2.51851e-95
N turnover	1	0	0	0	0	GJ05050	-1.73653	-1.77818	0.017641263; 0.020917337; 0.039911848	0.003358322; 0.004283399; 0.010701225					26S proteasome regulatory complex, subunit RPN3/PSMD3	Posttranslational modification, protein turnover, chaperones	463036	463036	26S proteasome regulatory complex, subunit RPN3/PSMD3	Posttranslational modification, protein turnover, chaperones	estExtDG_fgeneshEH_pg.C_200150	99.78	451	1		19	469	1	451		886															psmd3_bovin; 26s proteasome non-atpase regulatory subunit 3; 26s proteasome regulatory subunit rpn3	1075	10	7.53885e-58
N turnover	1	0	0	0	0	GJ12326	-1.92222	-1.78174	0.032276824; 0.005492027; 0.025253532	0.007919774; 0.00057564094; 0.005591448					Branched chain aminotransferase BCAT1, pyridoxal phosphate enzymes type IV superfamily	Amino acid transport and metabolism	429767	429767	Branched chain aminotransferase BCAT1, pyridoxal phosphate enzymes type IV superfamily	Amino acid transport and metabolism	estExtDG_Genewise1Plus.C_1810016	100	778			1	778	1	778		1542	364663	Branched chain aminotransferase BCAT1, pyridoxal phosphate enzymes type IV superfamily	Amino acid transport and metabolism	fgenesh_newKGs_kg.169__40__EST_ALL.fasta.Contig9721	99.22	767		1	12	778	1	761		1475	ilve_haein; branched-chain-amino-acid aminotransferase; bcat	778	10	1.96266e-63
N turnover	1	0	0	0	0	GJ05311	-1.52643	-1.78506	0.004180367; 0.0030642017; 0.002677793	0.00037493082; 0.00022918111; 0.00018413247					Predicted serine protease	Posttranslational modification, protein turnover, chaperones	450620	450620	Predicted serine protease	Posttranslational modification, protein turnover, chaperones	estExtDG_Genemark1.C_280092	99.65	857	2	1	1	857	2323	3178		1667	450620	Predicted serine protease	Posttranslational modification, protein turnover, chaperones	estExtDG_Genemark1.C_280092	94.94	79	2	1	943	1021	3176	3252	5e-026	119	y4na_rhisn; uncharacterized peptidase y4na	1053	10	2.68529e-91
N turnover	1	0	0	0	0	GJ15772		-1.78838	0.00027558737; 0.0012094754; 0.00023073978	0.0000039304855; 0.000047634607; 0.000002882176					Serine protease	Posttranslational modification, protein turnover, chaperones	74740	74740	Serine protease	Posttranslational modification, protein turnover, chaperones	e_gw1.314.18.1	99.06	425	1	2	162	584	1275	1698		797	103267	Serine protease	Posttranslational modification, protein turnover, chaperones	fgeneshEH_pg.48__15	100	376			162	537	1308	1683		745	dgp10_arath; protease do-like mitochondrial flags: precursor	712	3	1.14016e-12
N turnover	1	0	0	0	0	GJ18772	-1.63962	-1.79621	0.0053256406; 0.004623135; 0.010968436	0.0005487339; 0.00043977503; 0.0016588541					spc3a_arath; signal peptidase complex subunit 3a; microsomal signal peptidase 22 kda subunit; spc22; spase 22 kda subunit	B2G	B2G, 218228,	218228			gm1.7800127	99.41	505	3		81	585	36	540		977															spc3a_arath; signal peptidase complex subunit 3a; microsomal signal peptidase 22 kda subunit; spc22; spase 22 kda subunit	647	10	4.32507e-31
N turnover	1	0	0	0	0	GJ01623	-1.74163	-1.81559	0.0027852834; 0.0023799373	0.00019572828; 0.00015117833					adenosylmethionine-8-amino-7-oxononanoate aminotransferase	Amino acid transport and metabolism	456336	456336	Acetylornithine aminotransferase	Amino acid transport and metabolism	estExtDG_Genemark1.C_1770059	99.87	1505	2		1	1505	1	1505		2968															bioa_salty; adenosylmethionine-8-amino-7-oxononanoate aminotransferase; -diamino-pelargonic acid aminotransferase; dapa at; dapa aminotransferase; -diaminononanoate synthase; dans; diaminopelargonic aci	1505	10	2.09454e-32
N turnover	1	0	0	0	0	GJ14139		-1.83045	0.00016217261; 0.00069208106; 0.00036463139	0.0000014548318; 0.000018800733; 0.0000064305555					flavodoxin nitric oxide synthase	B2G	B2G, 199862,	199862			gm1.1100034	100	327			415	741	148	474		648															flavodoxin nitric oxide synthase	744	10	1.28074e-27
N turnover	1	0	0	0	0	GJ07552	-1.61734	-1.85627	0.028267322; 0.029378958; 0.03894145	0.0065633385; 0.006943438; 0.010334446					26S proteasome regulatory complex, subunit RPN2/PSMD1	Posttranslational modification, protein turnover, chaperones	422045	422045	26S proteasome regulatory complex, subunit RPN2/PSMD1	Posttranslational modification, protein turnover, chaperones	estExtDG_fgenesh_newKGs_pm.C_530023	97.7	87	1	1	806	892	3272	3357	5e-35	149																892
N turnover	1	0	0	0	0	GJ25664	-1.9706	-1.86086	0.023956303; 0.040152404; 0.04993632	0.0051883943; 0.010783446; 0.014554497					Branched chain aminotransferase BCAT1, pyridoxal phosphate enzymes type IV superfamily	Amino acid transport and metabolism	429767	429767	Branched chain aminotransferase BCAT1, pyridoxal phosphate enzymes type IV superfamily	Amino acid transport and metabolism	estExtDG_Genewise1Plus.C_1810016	99.76	423	1		1	423	558	980		831	364663	Branched chain aminotransferase BCAT1, pyridoxal phosphate enzymes type IV superfamily	Amino acid transport and metabolism	fgenesh_newKGs_kg.169__40__EST_ALL.fasta.Contig9721	98.27	346		1	1	346	547	886		640	ilve_helpj; branched-chain-amino-acid aminotransferase; bcat	423	10	2.46863e-36
N turnover	1	0	0	0	0	GJ21369	-1.60045	-1.86377	0.0025832024; 0.008664498; 0.014231529	0.00017337725; 0.0011649368; 0.0024614106					SCF ubiquitin ligase, Rbx1 component	Posttranslational modification, protein turnover, chaperones	50030	50030	SCF ubiquitin ligase, Rbx1 component	Posttranslational modification, protein turnover, chaperones	gw1.642.2.1	100	93			261	353	184	276	5e-46	184	49116	SCF ubiquitin ligase, Rbx1 component	Posttranslational modification, protein turnover, chaperones	gw1.21.67.1	100	93			261	353	184	276	5e-046	184	rbx1a_arath; ring-box protein 1a; at-rbx1 1; protein ring of cullins 1; rbx1-2; rbx1a-at	582	10	3.69743e-11
N turnover	1	0	0	0	0	GJ13331	-1.82807	-1.86478	0.005022144; 0.0034697738; 0.003972778	0.00049920473; 0.00027789758; 0.0003454976					26S proteasome regulatory complex, subunit RPN8/PSMD7	Posttranslational modification, protein turnover, chaperones	426553	426553	26S proteasome regulatory complex, subunit RPN8/PSMD7	Posttranslational modification, protein turnover, chaperones	estExtDG_Genewise1Plus.C_150044	99.86	720	1		40	759	7	726		1419	414266	26S proteasome regulatory complex, subunit RPN8/PSMD7	Posttranslational modification, protein turnover, chaperones	estExtDG_est_orfs.C_5100001	99.32	733	4	1	27	759	1	732		1405	psd7_arath; probable 26s proteasome non-atpase regulatory subunit 7; 26s proteasome regulatory subunit rpn8; protein mov34	759	10	2.47749e-92
N turnover	1	0	0	0	0	GJ13223		-1.86771	0.007623357; 0.0068816934	0.00095797924; 0.0008207571					adenosine deaminase	B2G	B2G, 63041,	63041			e_gw1.13.55.1	100	145			316	460	183	327	7e-77	287															adenosine deaminase	761	1	3.05788e-07
N turnover	1	0	0	0	0	GJ06443	-1.75263	-1.87093	0.00015490726; 0.00014321944; 0.00013525212	0.000001345786; 0.0000011380815; 0.000001012707					probable spc2 subunit of signal peptidase complex	B2G	B2G, ,																													probable spc2 subunit of signal peptidase complex	963	2	4.53665e-10
N turnover	1	0	0	0	0	GJ00622		-1.87393	0.00017621275; 0.0009872249; 0.0017967876	0.0000017294244; 0.000033760294; 0.00009432284					Glycine/serine hydroxymethyltransferase	Amino acid transport and metabolism	433725	433725	Glycine/serine hydroxymethyltransferase	Amino acid transport and metabolism	estExtDG_fgenesh_newKGs_kg.C_130119	100	1614			1	1614	7	1620		3200	424674			estExtDG_fgenesh_newKGs_pm.C_3280004	87.41	135	17		299	433	455	589	6e-030	133	glyc2_dicdi; serine hydroxymethyltransferase 2; shmt 2; glycine hydroxymethyltransferase 2; serine methylase 2	1964	10
N turnover	1	0	0	0	0	GJ00336		-1.8938	0.015247505; 0.016050722; 0.023911597	0.0027191723; 0.0029285813; 0.005173841					Bifunctional leukotriene A4 hydrolase/aminopeptidase LTA4H	Defense mechanisms	433828	433828	Bifunctional leukotriene A4 hydrolase/aminopeptidase LTA4H	Defense mechanisms	estExtDG_fgenesh_newKGs_kg.C_140102	99.8	1520		1	33	1549	22	1541		2985															lkha4_human; leukotriene a-4 hydrolase; lta-4 hydrolase; leukotriene a hydrolase	2275	10	2.38398e-152
N turnover	1	0	0	0	0	GJ22246	-1.96667	-1.8988	0.025775123; 0.0450835; 0.035469335	0.0057574864; 0.0126390485; 0.009061402					aspartyl protease family protein	B2G	B2G, 221566,	221566			gm1.9700135	99.74	380	1		1	380	378	757		745															aspartyl protease family protein	557	10	3.43349e-12
N turnover	1	0	0	0	0	GJ04646		-1.89999	0.0010569509; 0.0018044866; 0.0009131785	0.00003802689; 0.00009510939; 0.000029345667					N-arginine dibasic convertase NRD1 and related Zn2+-dependent endopeptidases, insulinase superfamily	Posttranslational modification, protein turnover, chaperones	74380	74380	N-arginine dibasic convertase NRD1 and related Zn2+-dependent endopeptidases, insulinase superfamily	Posttranslational modification, protein turnover, chaperones	e_gw1.290.9.1	99.43	877	5		3	879	2163	3039		1699															nrdc_human; nardilysin; n-arginine dibasic convertase; nrd convertase; nrd-c flags: precursor	1110	10	4.27272e-25
N turnover	1	0	0	0	0	GJ08724	-1.78635	-1.90237	0.03715244; 0.009342402	0.009682528; 0.0013097246					26S proteasome regulatory complex, subunit RPN9/PSMD13	Posttranslational modification, protein turnover, chaperones	442322	442322	26S proteasome regulatory complex, subunit RPN9/PSMD13	Posttranslational modification, protein turnover, chaperones	estExtDG_fgenesh_newKGs_kg.C_1800007	99.77	855	1	1	1	854	1	855		1671	439065	26S proteasome regulatory complex, subunit RPN9/PSMD13	Posttranslational modification, protein turnover, chaperones	estExtDG_fgenesh_newKGs_kg.C_910063	99.83	577	1		1	577	1	577		1136	psd13_dicdi; 26s proteasome non-atpase regulatory subunit 13; 26s proteasome regulatory subunit rpn9; 26s proteasome regulatory subunit s11	854	8	7.54197e-29
N turnover	1	0	0	0	0	GJ20840	-1.532	-1.91469	0.03688906; 0.033212315; 0.0412491	0.009590607; 0.008250557; 0.011177043					FOG: Predicted E3 ubiquitin ligase	B2G	68183	78008			e_gw1.1410.1.1	99.35	155	1		380	534	1	155	1e-80	299	68183	FOG: Predicted E3 ubiquitin ligase	Posttranslational modification, protein turnover, chaperones	e_gw1.74.60.1	99.35	155	1		380	534	1	155	1e-080	299	atl8_arath; ring-h2 finger protein atl8	596	10	7.5634e-10
N turnover	1	0	0	0	0	GJ18713	-1.55544	-1.91523	0.00091698393; 0.0008992716; 0.00058690656	0.000029558187; 0.00002854259; 0.000014330467					Mitochondrial inner membrane protease, subunit IMP2	Intracellular trafficking, secretion, and vesicular transport	111161	111161	Mitochondrial inner membrane protease, subunit IMP2	Intracellular trafficking, secretion, and vesicular transport	fgeneshEH_pg.147__7	98.72	546	7		25	570	1	546		1027	71351	Mitochondrial inner membrane protease, subunit IMP2	Intracellular trafficking, secretion, and vesicular transport	e_gw1.148.13.1	98.53	546	8		25	570	1	546		1019	imp2l_schpo; mitochondrial inner membrane protease subunit 2	648	10	2.78273e-29
N turnover	1	0	0	0	0	GJ05931	-1.74453	-1.9594	0.00024228758; 0.00013238093; 0.00045440806	0.0000031271936; 0.0000009740653; 0.000009447554					Predicted serine protease	B2G	453180	458855			estExtDG_Genemark1.C_3890022	99.5	801	4		201	1001	21	821		1556	453180	Predicted serine protease	Posttranslational modification, protein turnover, chaperones	estExtDG_Genemark1.C_750100	99.5	801	4		201	1001	21	821		1556	y4na_rhisn; uncharacterized peptidase y4na	1001	10	3.40777e-93
N turnover	1	0	0	0	0	GJ03880	-1.53057	-1.96066	0.0038738735; 0.0023820663; 0.0021089618	0.00033169708; 0.00015149248; 0.00012300063					E3 ubiquitin ligase, Cullin 1 component	Posttranslational modification, protein turnover, chaperones	433569	433569	E3 ubiquitin ligase, Cullin 1 component	Posttranslational modification, protein turnover, chaperones	estExtDG_fgenesh_newKGs_kg.C_120097	100	1147			23	1169	2154	1008		2274	124731			fgeneshEH_pg.6388__1	100	400			67	466	1	400		793		1184
N turnover	1	0	0	0	0	GJ08436	-2.22074	-1.96262	0.044723578; 0.0471583	0.012499709; 0.013448896					Histidinol phosphate aminotransferase	Amino acid transport and metabolism	426690	426690	Histidinol phosphate aminotransferase	Amino acid transport and metabolism	estExtDG_Genewise1Plus.C_180062	99.3	863	5	1	1	862	1	863		1657															impl2_arath; bifunctional phosphatase chloroplastic; histidinol-phosphatase; histidinol-phosphate phosphatase; hpp; inositol-phosphate phosphatase; protein myo-inositol monophosphatase-like 2 flags: precur	862	10	2.68636e-15
N turnover	1	0	0	0	0	GJ07415	-1.8638	-1.97807	0.006576735; 0.005618652; 0.0070977025	0.00076563447; 0.0005976445; 0.00085943594					Ubiquitin and ubiquitin-like proteins	B2G	358059	374268			fgenesh_newKGs_kg.5734__1__2696435:13	99.44	360	2		313	672	693	1052		698	358059	Ubiquitin and ubiquitin-like proteins	Posttranslational modification, protein turnover, chaperones	fgenesh_newKGs_kg.65__6__2696435:12	99.56	229	1		313	541	458	686	1e-124	446	d chain crystal structure of the mouse hoil1-l-nzf in complex with linear di- ubiquitin	899	10	8.4881e-75
N turnover	1	0	0	0	0	GJ02634	-1.73898	-1.99191	0.00017265516; 0.00015863648; 0.000489542	0.0000016607694; 0.000001385765; 0.000010753092					Ubiquitin protein ligase RSP5/NEDD4	Posttranslational modification, protein turnover, chaperones	434731	434731	Ubiquitin protein ligase RSP5/NEDD4	Posttranslational modification, protein turnover, chaperones	estExtDG_fgenesh_newKGs_kg.C_210016	99.7	1335	3	1	1	1335	1	1334		2607	236456			gm1.23500020	98.73	315	1	1	186	497	46	360	2e-167	589	prp40_yeast; pre-mrna-processing protein prp40	1335	7	8.94714e-11
N turnover	1	0	0	0	0	GJ02964		-1.99543	0.02388749; 0.02697396; 0.045013756	0.0051654717; 0.006132106; 0.012606149					Alanine aminotransferase	Amino acid transport and metabolism	447795	447795	Alanine aminotransferase	Amino acid transport and metabolism	estExtDG_Genemark1.C_30645	97.97	640	1	5	648	1279	1201	1836		1140															alam_dicdi; probable alanine mitochondrial; alt; glutamate pyruvate transaminase; gpt; glutamic--alanine transaminase; glutamic--pyruvic transaminase flags: precursor	1295	10	1.66932e-86
N turnover	1	0	0	0	0	GJ02173	-1.80446	-1.99932	0.007467149; 0.0029950205; 0.004386662	0.00092859764; 0.00022016349; 0.00040374143					26S proteasome regulatory complex, subunit RPN6/PSMD11	Posttranslational modification, protein turnover, chaperones	415549	415549	26S proteasome regulatory complex, subunit RPN6/PSMD11	Posttranslational modification, protein turnover, chaperones	estExtDG_Genewise1.C_220086	98.71	1397	18		1	1397	1	1397		2627	124916			fgeneshEH_pg.7147__1	99.78	462	1		18	479	1	462		908	psd11_human; 26s proteasome non-atpase regulatory subunit 11; 26s proteasome regulatory subunit rpn6; 26s proteasome regulatory subunit s9; 26s proteasome regulatory subunit	1400	10	8.85186e-114
N turnover	1	0	0	0	0	GJ04012	-1.88335	-2.00895	0.025775123; 0.022513079; 0.046163034	0.005757581; 0.0047498485; 0.013052099					Serine carboxypeptidases	B2G	468596	469447			estExtDG_fgeneshEH_pg.C_2850004	99.32	1171	8		1	1171	4	1174		2258	468596	Serine carboxypeptidases	Posttranslational modification, protein turnover, chaperones	estExtDG_fgeneshEH_pg.C_2010016	100	1127			45	1171	1041	2167		2234	y1494_xylfa; upf0162 protein xf_1494	1171	4	2.0311e-14
N turnover	1	0	0	0	0	GJ19790		-2.02124	0.009434613; 0.010963901; 0.04630256	0.0013282056; 0.0016559887; 0.013112182					ATP-dependent Clp protease, proteolytic subunit	Posttranslational modification, protein turnover, chaperones	56641	56641	ATP-dependent Clp protease, proteolytic subunit	Posttranslational modification, protein turnover, chaperones	gw1.13.108.1	100	183			289	471	1	183	1e-99	363	248025			gm1.62500001	93.81	97	5	1	524	620	6	101	1e-031	137	clpp1_chlmu; atp-dependent clp protease proteolytic subunit 1; endopeptidase clp 1	622	10	2.79156e-11
N turnover	1	0	0	0	0	GJ01760	-2.38457	-2.02276	0.015324568; 0.008841416; 0.01932504	0.0027392865; 0.0012034175; 0.0038271956					serc_metbf; phosphoserine aminotransferase; phosphohydroxythreonine aminotransferase; psat	B2G	B2G, 452985, 255026	452985			estExtDG_Genemark1.C_720077	98.89	1258	9	3	30	1287	28	1280		2365	255026			gm1.298700001	95.31	192		1	1005	1196	1	183	1e-085	317	serc_metbf; phosphoserine aminotransferase; phosphohydroxythreonine aminotransferase; psat	1482	5	3.10936e-113
N turnover	1	0	0	0	0	GJ13702		-2.02625	0.0069344635; 0.01074655	0.000830591; 0.0016091801					y1070_deira; uncharacterized peptidase dr_1070	B2G	B2G, 100089, 444465	100089			fgeneshEH_pg.22__34	99.24	524	4		229	752	401	924		1007	444465			estExtDG_fgenesh_newKGs_kg.C_3260013	100	416			337	752	1	416		825	y1070_deira; uncharacterized peptidase dr_1070	752	9	7.94948e-10
N turnover	1	0	0	0	0	GJ00629	-1.50173	-2.03805	0.014195655; 0.010201734; 0.008988986	0.00245107; 0.0014910882; 0.001233828					26S proteasome regulatory complex, subunit RPN10/PSMD4	Posttranslational modification, protein turnover, chaperones	437409	437409	26S proteasome regulatory complex, subunit RPN10/PSMD4	Posttranslational modification, protein turnover, chaperones	estExtDG_fgenesh_newKGs_kg.C_590009	99.69	1600	5		362	1961	16	1615		3132	247317			gm1.56800002	99.55	444	2		368	811	1	444		864	psmd4_arath; 26s proteasome non-atpase regulatory subunit 4; 26s proteasome regulatory subunit rpn10; 26s proteasome regulatory subunit s5a; multiubiquitin chain-binding protein 1; 1; protein regulatory p	1961	10	2.89108e-62
N turnover	1	0	0	0	0	GJ12174	-1.75936	-2.04223	0.00454535; 0.032298714	0.00042702456; 0.007929329					ill8_orysj; iaa-amino acid hydrolase ilr1-like 8 flags: precursor	B2G	B2G, 448118,	448118			estExtDG_Genemark1.C_50131	99.57	702	3		1	702	1	702		1368															ill8_orysj; iaa-amino acid hydrolase ilr1-like 8 flags: precursor	782	10	7.95731e-62
N turnover	1	0	0	0	0	GJ01024	-1.59564	-2.05237	0.00060401845; 0.0008829921; 0.0016205154	0.000015238949; 0.000027644142; 0.00007846834					Glycine/serine hydroxymethyltransferase	B2G	422976	424674			estExtDG_fgenesh_newKGs_pm.C_3280004	99.65	1701		1	1	1695	1	1701		3326	422976	Glycine/serine hydroxymethyltransferase	Amino acid transport and metabolism	estExtDG_fgenesh_newKGs_pm.C_1050034	98.76	1699	5	4	4	1694	1	1691		3194	glyc2_dicdi; serine hydroxymethyltransferase 2; shmt 2; glycine hydroxymethyltransferase 2; serine methylase 2	1695	10
N turnover	1	0	0	0	0	GJ01353	-1.64179	-2.05964	0.010968225; 0.020144163; 0.013856832	0.0016574815; 0.004063492; 0.002364802					taurine catabolism dioxygenase	B2G	B2G, 439006, 440046	439006			estExtDG_fgenesh_newKGs_kg.C_900046	99.81	1560	3		10	1569	1	1560		3069	440046			estExtDG_fgenesh_newKGs_kg.C_1150089	98.94	1416	13	1	1	1414	1	1416		2682	taurine catabolism dioxygenase	1569	10	8.03542e-141
N turnover	1	0	0	0	0	GJ18408	-1.82922	-2.06004	0.00017681284; 0.00026469078; 0.0002615034	0.0000017567388; 0.0000036763915; 0.000003580467					AAA+-type ATPase containing the peptidase M41 domain	B2G	48132	48131			gw1.137.29.1	100	190			314	503	1	190	8e-104	377	48132	AAA+-type ATPase containing the peptidase M41 domain	Posttranslational modification, protein turnover, chaperones	gw1.89.40.1	100	190			314	503	1	190	8e-104	377	pan_methj; proteasome-activating nucleotidase; pan; proteasomal atpase; proteasome regulatory atpase; proteasome regulatory particle	656	10	1.82047e-11
N turnover	1	0	0	0	0	GJ08871	-1.81906	-2.06143	0.0002863414; 0.0014563781; 0.00079449854	0.0000042711363; 0.000065393935; 0.000023365128					ATP-dependent Clp protease, proteolytic subunit	Posttranslational modification, protein turnover, chaperones	356176	356176	ATP-dependent Clp protease, proteolytic subunit	Posttranslational modification, protein turnover, chaperones	fgenesh_newKGs_kg.45__100__2699830:1	99.76	842	2		1	842	1	842		1653	370997	ATP-dependent Clp protease, proteolytic subunit	Posttranslational modification, protein turnover, chaperones	fgenesh_newKGs_kg.522__4__2699830:1	99.39	821	5		1	821	1	821		1588	clpr_syne7; atp-dependent clp protease proteolytic subunit-like; endopeptidase clp-like	850	10	1.21375e-63
N turnover	1	0	0	0	0	GJ01128		-2.06313	0.008279668; 0.014055389; 0.013749931	0.0010879242; 0.002414826; 0.0023347035					Glutamate decarboxylase/sphingosine phosphate lyase	Amino acid transport and metabolism	415451	415451	Glutamate decarboxylase/sphingosine phosphate lyase	Amino acid transport and metabolism	estExtDG_Genewise1.C_200098	100	1638			1	1638	1	1638		3247															dceb_lisin; glutamate decarboxylase beta; gad-beta	1651	10	5.37103e-68
N turnover	1	0	0	0	0	GJ04045	-1.53327	-2.07406	0.032371204; 0.036560066; 0.04560988	0.007953223; 0.009460569; 0.012841388					Cysteine desulfurase NFS1	Amino acid transport and metabolism	424605	424605	Cysteine desulfurase NFS1	Amino acid transport and metabolism	estExtDG_fgenesh_newKGs_pm.C_3090007	100	1168			1	1168	174	1341		2315															iscs_clob1; cysteine desulfurase	1168	10	1.91219e-51
N turnover	1	0	0	0	0	GJ04077	-1.8181	-2.11232	0.007387907; 0.013738984	0.00091499725; 0.0023323528					Acetylglutamate kinase/acetylglutamate synthase	Amino acid transport and metabolism	434520	434520	Acetylglutamate kinase/acetylglutamate synthase	Amino acid transport and metabolism	estExtDG_fgenesh_newKGs_kg.C_190123	98.96	1152	5	1	1	1145	1	1152		2192															argb_rhocs; acetylglutamate kinase; n-acetyl-l-glutamate 5-phosphotransferase; nag kinase; agk	1165	10	9.85379e-73
N turnover	1	0	0	0	0	GJ06439	-2.08337	-2.12228	0.0027417566; 0.0029140266; 0.0031826415	0.00019076515; 0.00021058704; 0.00024351005					20S proteasome, regulatory subunit beta type PSMB6/PSMB9/PRE3	Posttranslational modification, protein turnover, chaperones	432777	432777	20S proteasome, regulatory subunit beta type PSMB6/PSMB9/PRE3	Posttranslational modification, protein turnover, chaperones	estExtDG_fgenesh_newKGs_kg.C_50391	99.79	962	2		1	962	9	970		1891															psb6_dicdi; proteasome subunit beta type-6; differentiation-associated proteasome subunit 1; daps-1 flags: precursor	962	10	2.4867e-92
N turnover	1	0	0	0	0	GJ25024	-3.04908	-2.12587	0.018338269; 0.010919735	0.0035562092; 0.0016457352					Threonine/serine dehydratases	B2G	454560	455163			estExtDG_Genemark1.C_1340132	87.75	457	56		1	457	2147	1691	1e-129	462	454560	Threonine/serine dehydratases	Amino acid transport and metabolism	estExtDG_Genemark1.C_1150029	87.14	412	53		46	457	2078	1667	6e-110	396	thdh_yeast; threonine mitochondrial; threonine deaminase flags: precursor	457	6	3.97689e-14
N turnover	1	0	0	0	0	GJ16513	-1.71674	-2.13588	0.0008477997; 0.0010956967; 0.0016457266	0.000026080463; 0.000040452844; 0.000080929116					Spermidine synthase	Amino acid transport and metabolism	461445	461445	Spermidine synthase	Amino acid transport and metabolism	estExtDG_fgeneshEH_pg.C_40362	99.81	529	1		13	541	397	925		1041	124884			fgeneshEH_pg.6997__1	100	97			445	541	1	97	3e-048	192	spee_mouse; spermidine synthase; spdsy; putrescine aminopropyltransferase	697	10	4.25901e-44
N turnover	1	0	0	0	0	GJ13295	-1.88618	-2.16275	0.005082829; 0.007731348; 0.0130919535	0.0005090548; 0.0009808338; 0.0021707665					Glycinamide ribonucleotide synthetase (GARS)/Aminoimidazole ribonucleotide synthetase (AIRS)	Nucleotide transport and metabolism	455883	455883	Glycinamide ribonucleotide synthetase (GARS)/Aminoimidazole ribonucleotide synthetase (AIRS)	Nucleotide transport and metabolism	estExtDG_Genemark1.C_1600058	99.47	760	3	1	1	760	3191	2433		1467	450639	Glycinamide ribonucleotide synthetase (GARS)/Aminoimidazole ribonucleotide synthetase (AIRS)	Nucleotide transport and metabolism	estExtDG_Genemark1.C_280165	99.47	760	3	1	1	760	3191	2433		1467	pur5_agrvs; phosphoribosylformylglycinamidine cyclo-ligase; air synthase; airs; phosphoribosyl-aminoimidazole synthetase	760	10	1.47068e-32
N turnover	1	0	0	0	0	GJ05759	-1.83616	-2.17328	0.043976497; 0.040376764	0.012212213; 0.010859387					kat_dicdi; kynurenine--oxoglutarate transaminase; glutamine transaminase k; glutamine--phenylpyruvate transaminase; kynurenine aminotransferase	B2G	B2G, ,																													kat_dicdi; kynurenine--oxoglutarate transaminase; glutamine transaminase k; glutamine--phenylpyruvate transaminase; kynurenine aminotransferase	1014	10	1.20907e-63
N turnover	1	0	0	0	0	GJ04882	-1.92461	-2.17791	0.00019168429; 0.000146949; 0.0004339111	0.0000020187751; 0.0000011937086; 0.00000873452					ATP-dependent Clp protease, proteolytic subunit	Posttranslational modification, protein turnover, chaperones	433678	433678	ATP-dependent Clp protease, proteolytic subunit	Posttranslational modification, protein turnover, chaperones	estExtDG_fgenesh_newKGs_kg.C_130030	100	1074			1	1074	5	1078		2129															clpp2_theeb; atp-dependent clp protease proteolytic subunit 2; endopeptidase clp 2	1089	10	5.41879e-69
N turnover	1	0	0	0	0	GJ01169	-1.89258	-2.21931	0.013215921; 0.015637308; 0.008660417	0.00220019; 0.002821641; 0.0011642587					Mitochondrial processing peptidase, beta subunit, and related enzymes (insulinase superfamily)	B2G	438040	446942			estExtDG_fgenesh_newKGs_kg.C_12110001	99.94	1632	1		1	1632	1	1632		3227	438040	Mitochondrial processing peptidase, beta subunit, and related enzymes (insulinase superfamily)	Posttranslational modification, protein turnover, chaperones	estExtDG_fgenesh_newKGs_kg.C_690036	99.88	1604	2		29	1632	14	1617		3164	mppb_arath; probable mitochondrial-processing peptidase subunit beta; beta-mpp flags: precursor	1632	10	5.5467e-136
N turnover	1	0	0	0	0	GJ01711	-1.88797	-2.24425	0.0002608388; 0.00062777865; 0.00044923107	0.0000035599292; 0.000016148813; 0.000009255299					serc_metbf; phosphoserine aminotransferase; phosphohydroxythreonine aminotransferase; psat	B2G	B2G, 435273, 438446	435273			estExtDG_fgenesh_newKGs_kg.C_260061	100	1469			1	1469	11	1479		2912	438446			estExtDG_fgenesh_newKGs_kg.C_760030	99.25	1465	10	1	1	1464	11	1475		2809	serc_metbf; phosphoserine aminotransferase; phosphohydroxythreonine aminotransferase; psat	1484	10	1.2031e-152
N turnover	1	0	0	0	0	GJ15015	-2.52165	-2.24612	0.014659964; 0.0032848576; 0.015887583	0.0025667578; 0.00025539138; 0.0028877251					sohb_haein; probable protease sohb	B2G	B2G, 456568,	456568			estExtDG_Genemark1.C_1850073	99.86	722	1		6	727	328	1049		1423															sohb_haein; probable protease sohb	727	6	2.14049e-25
N turnover	1	0	0	0	0	GJ27397	-2.24148	-2.25325	0.04633592; 0.028892709; 0.03419531	0.013127084; 0.0067740274; 0.008604686					csd_syny3; probable cysteine desulfurase	B2G	B2G, ,																													csd_syny3; probable cysteine desulfurase	303	10	3.04787e-22
N turnover	1	0	0	0	0	GJ06369	-1.56001	-2.26505	0.00029166383; 0.00030698057; 0.00033609848	0.0000043882974; 0.000004756083; 0.000005527714					Metallopeptidase	General function prediction only	459102	459102	Metallopeptidase	General function prediction only	estExtDG_Genemark1.C_4320012	100	327			17	343	46	372		648	427101	Metallopeptidase	General function prediction only	estExtDG_Genewise1Plus.C_270038	100	327			17	343	352	678		648	amp2b_arath; methionine aminopeptidase 2b; map 2b; 2b; peptidase m 2b	968	10	7.8238e-160
N turnover	1	0	0	0	0	GJ07001	-1.6211	-2.27403	0.027071014; 0.0102573605; 0.017758626	0.00616628; 0.0015016338; 0.003391954					Dipeptidyl aminopeptidase	B2G	434404	444787			estExtDG_fgenesh_newKGs_kg.C_3600012	100	682			242	923	1	682		1352	434404	Dipeptidyl aminopeptidase	Posttranslational modification, protein turnover, chaperones	estExtDG_fgenesh_newKGs_kg.C_180143	98.83	682	2	1	242	923	1	676		1291	peptidase s9 prolyl oligopeptidase active site domain protein	923	10	3.97622e-16
N turnover	1	0	0	0	0	GJ23894	-1.98529	-2.2954	0.0003347084; 0.00066219247; 0.00035164983	0.00000548909; 0.000017509616; 0.0000060568605					serc_metma; phosphoserine aminotransferase; phosphohydroxythreonine aminotransferase; psat	B2G	B2G, 435273, 435273	435273			estExtDG_fgenesh_newKGs_kg.C_260061	98.38	308	5		1	308	787	1094	2e-162	571	435273			estExtDG_fgenesh_newKGs_kg.C_260061	97.89	190	3	1	303	492	1286	1474	5e-092	337	serc_metma; phosphoserine aminotransferase; phosphohydroxythreonine aminotransferase; psat	504	3	1.9153e-18
N turnover	1	0	0	0	0	GJ07406	-1.92544	-2.30003	0.00846781; 0.008371411; 0.009468584	0.0011261854; 0.0011058924; 0.0013350508					Serine carboxypeptidases	B2G	468596	469447			estExtDG_fgeneshEH_pg.C_2850004	100	899			1	899	4	902		1782	468596	Serine carboxypeptidases	Posttranslational modification, protein turnover, chaperones	estExtDG_fgeneshEH_pg.C_2010016	99.3	855	6		45	899	1041	1895		1647	tpr domain protein	899	10	5.6865e-23
N turnover	1	0	0	0	0	GJ16546	-1.65549	-2.30714	0.006742454; 0.016889827; 0.009505874	0.0007945747; 0.0031501849; 0.0013422964					asml_human; n-acetylserotonin o-methyltransferase-like protein; asmtl	B2G	B2G, 206589, 250125	206589			gm1.2700110	99.85	667	1		21	687	1	667		1314	250125			gm1.87600001	99.7	667	2		21	687	1	667		1306	asml_human; n-acetylserotonin o-methyltransferase-like protein; asmtl	696	10	2.66246e-49
N turnover	1	0	0	0	0	GJ05171	-2.1394	-2.30795	0.0008899553; 0.0007558604; 0.0007526064	0.000028037348; 0.000021766104; 0.000021564314					E3 ubiquitin ligase, Cullin 1 component	Posttranslational modification, protein turnover, chaperones	433569	433569	E3 ubiquitin ligase, Cullin 1 component	Posttranslational modification, protein turnover, chaperones	estExtDG_fgenesh_newKGs_kg.C_120097	99.43	1046	4	1	20	1063	1	1046		2020															predicted protein [Micromonas pusilla CCMP1545]	1063	1	3.94185e-07
N turnover	1	0	0	0	0	GJ05238	-2.04374	-2.34058	0.0068400432; 0.029841024	0.0008126784; 0.00709445					Adenylosuccinate lyase	Nucleotide transport and metabolism	458298	458298	Adenylosuccinate lyase	Nucleotide transport and metabolism	estExtDG_Genemark1.C_3180035	95.13	431	7	5	624	1044	99	525		666															pur8_haein; adenylosuccinate lyase; asl; adenylosuccinase; asase	1057	9	3.47835e-107
N turnover	1	0	0	0	0	GJ21303	-2.35513	-2.35467	0.023502272; 0.013751205	0.0050473674; 0.0023352813					Chaperone-dependent E3 ubiquitin protein ligase (contains TPR repeats)	Posttranslational modification, protein turnover, chaperones	454472	454472	Chaperone-dependent E3 ubiquitin protein ligase (contains TPR repeats)	Posttranslational modification, protein turnover, chaperones	estExtDG_Genemark1.C_1110097	93.79	499	27	2	8	504	899	403		731	422129	Chaperone-dependent E3 ubiquitin protein ligase (contains TPR repeats)	Posttranslational modification, protein turnover, chaperones	estExtDG_fgenesh_newKGs_pm.C_580008	96.05	405	16		8	412	890	486		676	chip_human; e3 ubiquitin-protein ligase chip; antigen ny-co-7; cll-associated antigen kw-8; carboxy terminus of hsp70-interacting protein; stip1 homology and u box-containing protein 1	584	5	1.38621e-15
N turnover	1	0	0	0	0	GJ15653	-2.01505	-2.3551	0.033323426; 0.04290353; 0.042010956	0.00829545; 0.011782717; 0.011452722					Ubiquitin and ubiquitin-like proteins	B2G	436615	63003			e_gw1.13.17.1	100	235			27	261	1	235	1e-130	466	436615	Ubiquitin and ubiquitin-like proteins	Posttranslational modification, protein turnover, chaperones	estExtDG_fgenesh_newKGs_kg.C_460024	96.51	229	8		23	251	218	446	6e-108	391	ubiq_enccu; ubiquitin flags: precursor	714	10	5.87786e-46
N turnover	1	0	0	0	0	GJ03455	-3.11285	-2.38637	0.013369256; 0.007438001; 0.006838485	0.0022361132; 0.0009233906; 0.00081233226					his8_moota; histidinol-phosphate aminotransferase; imidazole acetol-phosphate transaminase	B2G	B2G, 73406, 63449	73406	Histidinol phosphate aminotransferase	Amino acid transport and metabolism	e_gw1.230.1.1	99.32	1177	8		8	1184	1	1177		2270	63449			e_gw1.16.85.1	99.15	1180	10		8	1187	1	1180		2260	his8_moota; histidinol-phosphate aminotransferase; imidazole acetol-phosphate transaminase	1228	10	1.76449e-51
N turnover	1	0	0	0	0	GJ04304	-1.78069	-2.40236	0.00010714657; 0.00037732814; 0.00016896879	0.00000063323455; 0.0000067832975; 0.0000015937662					yfhc_bacsu; nad h nitroreductase yfhc	B2G	B2G, 466458,	466458			estExtDG_fgeneshEH_pg.C_1030047	100	1143			1	1143	1	1143		2266															yfhc_bacsu; nad h nitroreductase yfhc	1143	2	2.3322e-10
N turnover	1	0	0	0	0	GJ24386	-1.63857	-2.41772	0.006070299; 0.009041894; 0.005300104	0.00067455677; 0.0012452641; 0.000544106					Trypsin	B2G	194015	254306			gm1.226500001	97.65	213	2	1	28	240	1	210	1e-104	379	194015	Trypsin	Amino acid transport and metabolism	gm1.100315	95.41	109	2	1	118	223	160	268	2e-042	172		486
N turnover	1	0	0	0	0	GJ10276	-2.35564	-2.4284	0.009130802; 0.03550132; 0.0026270307	0.0012642583; 0.009071011; 0.00017847153					carbamoyl-phophate synthetase	General function prediction only	463837	463837	Multifunctional pyrimidine synthesis protein CAD (includes carbamoyl-phophate synthetase, aspartate transcarbamylase, and glutamine amidotransferase)	General function prediction only	estExtDG_fgeneshEH_pg.C_340119	99.76	818	2		1	818	5144	4327		1606															pyr1_drome; cad protein; protein rudimentary; glutamine-dependent carbamoyl-phosphate synthase; aspartate carbamoyltransferase; dihydroorotase	818	10	9.15546e-24
N turnover	1	0	0	0	0	GJ16816	-2.07488	-2.45867	0.006834472; 0.01053685; 0.0073113707	0.00081145327; 0.0015625218; 0.0008994929					Mitochondrial processing peptidase, beta subunit, and related enzymes (insulinase superfamily)	Posttranslational modification, protein turnover, chaperones	438040	438040	Mitochondrial processing peptidase, beta subunit, and related enzymes (insulinase superfamily)	Posttranslational modification, protein turnover, chaperones	estExtDG_fgenesh_newKGs_kg.C_690036	99.57	690	3		1	690	301	990		1344	446942			estExtDG_fgenesh_newKGs_kg.C_12110001	99.57	690	3		1	690	316	1005		1344	mppb_neucr; mitochondrial-processing peptidase subunit beta; beta-mpp; ubiquinol-cytochrome-c reductase complex core protein i flags: precursor	690	10	5.81055e-58
N turnover	1	0	0	0	0	GJ15604	-1.9017	-2.49537	0.00025880735; 0.0006585617; 0.0024335657	0.0000035252717; 0.000017390352; 0.00015671732					glyc2_dicdi; serine hydroxymethyltransferase 2; shmt 2; glycine hydroxymethyltransferase 2; serine methylase 2	B2G	B2G, 422976, 424674	422976	Glycine/serine hydroxymethyltransferase	Amino acid transport and metabolism	estExtDG_fgenesh_newKGs_pm.C_1050034	98.21	168	2	1	548	715	1456	1622	4e-81	301	424674			estExtDG_fgenesh_newKGs_pm.C_3280004	93.71	175	3	2	548	715	1459	1632	2e-067	256	glyc2_dicdi; serine hydroxymethyltransferase 2; shmt 2; glycine hydroxymethyltransferase 2; serine methylase 2	715	10	1.02443e-63
N turnover	1	0	0	0	0	GJ04666		-2.50871	0.01224875; 0.035753034	0.0019621707; 0.009165027					Serine carboxypeptidases	Posttranslational modification, protein turnover, chaperones	469367	469367	Serine carboxypeptidases	Posttranslational modification, protein turnover, chaperones	estExtDG_fgeneshEH_pg.C_2760019	100	75			1021	1095	607	681	6e-35	149																1109
N turnover	1	0	0	0	0	GJ14109	-1.69216	-2.55613	0.008702389; 0.019410906; 0.015010681	0.0011733846; 0.0038507571; 0.002658969					Cysteine desulfurase NFS1	Amino acid transport and metabolism	424605	424605	Cysteine desulfurase NFS1	Amino acid transport and metabolism	estExtDG_fgenesh_newKGs_pm.C_3090007	99.73	375	1		252	626	297	671		735															iscs_rumfl; cysteine desulfurase	745	10	1.56131e-24
N turnover	1	0	0	0	0	GJ04218	-1.97047	-2.57614	0.00033790356; 0.001859513; 0.00121586	0.000005564964; 0.000100241086; 0.000047995414					Proteasome activator subunit	Posttranslational modification, protein turnover, chaperones	414292	414292	Proteasome activator subunit	Posttranslational modification, protein turnover, chaperones	estExtDG_est_orfs.C_9240001	99.83	1151	1	1	1	1150	3	1153		2258															psme1_bovin; proteasome activator complex subunit 1; proteasome activator 28 subunit alpha; pa28a; pa28alpha	1150	1	4.61535e-11
N turnover	1	0	0	0	0	GJ00974	-2.9436	-2.58981	0.003141676; 0.0036199572; 0.0034759024	0.0002381935; 0.000297753; 0.00027885358					Ornithine decarboxylase	Amino acid transport and metabolism	438904	438904	Ornithine decarboxylase	Amino acid transport and metabolism	estExtDG_fgenesh_newKGs_kg.C_880045	99.1	1108	5	1	1	1108	1	1103		2117	228381			gm1.14700036	96.83	63	2		1091	1153	1040	978	8e-023	109	dcda_ecoli; diaminopimelate decarboxylase; dap decarboxylase; dapdc	1720	10	2.3443e-46
N turnover	1	0	0	0	0	GJ17039	-2.97997	-2.61051	0.011844838; 0.009379734; 0.011471643	0.0018677642; 0.001317586; 0.0017774489					Ubiquitin C-terminal hydrolase	B2G	434457	446640			estExtDG_fgenesh_newKGs_kg.C_9320004	100	686			1	686	2	687		1360	434457	Ubiquitin C-terminal hydrolase	Posttranslational modification, protein turnover, chaperones	estExtDG_fgenesh_newKGs_kg.C_190016	99.71	681	2		1	681	2	682		1334	rl18_solue; 50s ribosomal protein l18	686	10	2.3805e-20
N turnover	1	0	0	0	0	GJ03076	-2.02112	-2.61585	0.0026004093; 0.0035231754; 0.0026504162	0.00017538933; 0.0002851037; 0.00018067396					Mitochondrial processing peptidase, alpha subunit	Posttranslational modification, protein turnover, chaperones	443369	443369	Mitochondrial processing peptidase, alpha subunit	Posttranslational modification, protein turnover, chaperones	estExtDG_fgenesh_newKGs_kg.C_2350020	99.92	1277	1		1	1277	1	1277		2524	254142			gm1.212700001	100	108			1	108	214	321	1e-054	214	mppa_soltu; mitochondrial-processing peptidase subunit alpha; alpha-mpp; ubiquinol-cytochrome-c reductase subunit ii flags: precursor	1277	10	4.21703e-72
N turnover	1	0	0	0	0	GJ01481	-2.65556	-2.6333	0.006942978; 0.011530639; 0.011471161	0.00083239324; 0.0017917483; 0.0017772391					Serine carboxypeptidases	Posttranslational modification, protein turnover, chaperones	463777	463777	Serine carboxypeptidases	Posttranslational modification, protein turnover, chaperones	estExtDG_fgeneshEH_pg.C_320152	99.93	1536	1		1	1536	1	1536		3037	467620			estExtDG_fgeneshEH_pg.C_1490046	99.74	1536	4		1	1536	1	1536		3013		1536
N turnover	1	0	0	0	0	GJ00085	-2.61649	-2.63879	0.009252299; 0.0034085189; 0.005465776	0.0012904565; 0.00027046324; 0.0005712808					Phosphoribosylformylglycinamidine synthase	Nucleotide transport and metabolism	470643	470643	Phosphoribosylformylglycinamidine synthase	Nucleotide transport and metabolism	estExtDG_fgeneshEH_pg.C_5060011	99.04	624	6		179	802	196	819		1189															pur4_arath; probable phosphoribosylformylglycinamidine chloroplastic mitochondrial; fgam synthase; fgams; formylglycinamide ribotide amidotransferase; fgarat; formylglycinamide ribotide synthetase flags: precursor	3207	10
N turnover	1	0	0	0	0	GJ14778	-2.03913	-2.66003	0.043299165; 0.0061999797	0.011933383; 0.00069514493					argi2_rat; arginase- mitochondrial; kidney-type arginase; non-hepatic arginase; type ii arginase flags: precursor	B2G, 102483	B2G, ,																													argi2_rat; arginase- mitochondrial; kidney-type arginase; non-hepatic arginase; type ii arginase flags: precursor	732	1	6.70044e-07
N turnover	1	0	0	0	0	GJ17272		-2.77408	0.0019368422; 0.0021338535; 0.017664187	0.00010705636; 0.00012553262; 0.0033645576					ugl_burm1; ureidoglycolate lyase; ugl; ureidoglycolase; ureidoglycolatase; ureidoglycolate hydrolase	B2G	B2G, 251873, 206656	251873			gm1.119800003	99.22	128	1		554	681	424	551	2e-64	246	206656			gm1.2700177	99.22	128	1		554	681	424	551	2e-064	246	ugl_burm1; ureidoglycolate lyase; ugl; ureidoglycolase; ureidoglycolatase; ureidoglycolate hydrolase	681	10	6.53058e-12
N turnover	1	0	0	0	0	GJ06014	-2.29759	-2.8164	0.0010442443; 0.001108506; 0.0008535103	0.000037164038; 0.00004129117; 0.00002634657					psa5_orysj; proteasome subunit alpha type-5; 20s proteasome alpha subunit e; 20s proteasome subunit alpha-5	B2G	B2G, 460811,	460811			estExtDG_Genemark1.C_44590001	100	154			842	995	109	262	4e-82	305															psa5_orysj; proteasome subunit alpha type-5; 20s proteasome alpha subunit e; 20s proteasome subunit alpha-5	995	10	2.26022e-91
N turnover	1	0	0	0	0	GJ16575	-2.86786	-2.83875	0.0141963875; 0.019603318; 0.008728445	0.0024519984; 0.0039046942; 0.0011781309					Ubiquitin C-terminal hydrolase	B2G	434457	446640			estExtDG_fgenesh_newKGs_kg.C_9320004	99.85	669	1		27	695	1	669		1318	434457	Ubiquitin C-terminal hydrolase	Posttranslational modification, protein turnover, chaperones	estExtDG_fgenesh_newKGs_kg.C_190016	99.85	669	1		27	695	1	669		1318	rl18_solue; 50s ribosomal protein l18	695	10	1.29266e-20
N turnover	1	0	0	0	0	GJ05194	-2.63501	-2.91514	0.0013990997; 0.0009234883; 0.0011375296	0.00006071369; 0.000029854828; 0.000043055268					20S proteasome, regulatory subunit beta type PSMB5/PSMB8/PRE2	B2G	364946	443537			estExtDG_fgenesh_newKGs_kg.C_2480012	100	1062			1	1062	1	1062		2105	364946	20S proteasome, regulatory subunit beta type PSMB5/PSMB8/PRE2	Posttranslational modification, protein turnover, chaperones	fgenesh_newKGs_kg.175__43__EST_ALL.fasta.Contig5900	99.7	1004	3		19	1022	1	1004		1966	psb5_mouse; proteasome subunit beta type-5; macropain epsilon chain; multicatalytic endopeptidase complex epsilon chain; proteasome chain 6; proteasome epsilon chain; proteasome subunit x flags: precur	1062	10	9.89685e-100
N turnover	1	0	0	0	0	GJ10063	-2.63737	-2.92387	0.001153234; 0.003575703; 0.0016759929	0.000044016255; 0.00029202213; 0.00008348201					CTP synthase (UTP-ammonia lyase)	Nucleotide transport and metabolism	431101	431101	CTP synthase (UTP-ammonia lyase)	Nucleotide transport and metabolism	estExtDG_Genewise1Plus.C_5180002	100	90			614	703	614	703	5e-44	178	73959			e_gw1.259.23.1	100	72			752	823	337	408	3e-033	143	pyrg_dicdi; ctp synthase; ctp synthetase; utp--ammonia ligase	823	10	1.49926e-44
N turnover	1	0	0	0	0	GJ16545	-2.8155	-2.97853	0.0023472896; 0.0020094549; 0.0017371795	0.00014778852; 0.00011405072; 0.00008867814					20S proteasome, regulatory subunit beta type PSMB5/PSMB8/PRE2	Posttranslational modification, protein turnover, chaperones	364946	364946	20S proteasome, regulatory subunit beta type PSMB5/PSMB8/PRE2	Posttranslational modification, protein turnover, chaperones	fgenesh_newKGs_kg.175__43__EST_ALL.fasta.Contig5900	99.22	128	1		569	696	811	938	2e-64	246	443537			estExtDG_fgenesh_newKGs_kg.C_2480012	99.22	128	1		569	696	829	956	2e-064	246	psb5_mouse; proteasome subunit beta type-5; macropain epsilon chain; multicatalytic endopeptidase complex epsilon chain; proteasome chain 6; proteasome epsilon chain; proteasome subunit x flags: precur	696	10	1.16817e-89
N turnover	1	0	0	0	0	GJ02409	-2.89197	-3.08653	0.005786049; 0.000018075878; 0.0005142337	0.00062491867; 0.000000014400751; 0.000011629754					Glutamine phosphoribosylpyrophosphate amidotransferase	Nucleotide transport and metabolism	421791	421791	Glutamine phosphoribosylpyrophosphate amidotransferase	Nucleotide transport and metabolism	estExtDG_fgenesh_newKGs_pm.C_410037	100	478			890	1367	2014	2491		948	420443	Glutamine phosphoribosylpyrophosphate amidotransferase	Nucleotide transport and metabolism	estExtDG_fgenesh_newKGs_pm.C_40137	99.79	478	1		890	1367	2017	2494		940	pur1_pasmu; amidophosphoribosyltransferase; atase; glutamine phosphoribosylpyrophosphate amidotransferase; gpatase	1367	7	1.17804e-19
N turnover	1	0	0	0	0	GJ00207	-2.80317	-3.13977	0.039965987; 0.0052395477; 0.007338597	0.010722089; 0.0005331459; 0.0009056935					carbamoyl-phophate synthetase	General function prediction only	463837	463837	Multifunctional pyrimidine synthesis protein CAD (includes carbamoyl-phophate synthetase, aspartate transcarbamylase, and glutamine amidotransferase)	General function prediction only	estExtDG_fgeneshEH_pg.C_340119	99.88	1651	2		1	1651	1	1651		3257															pyr1_dicdi; protein pyr1-3; glutamine-dependent carbamoyl-phosphate synthase; aspartate carbamoyltransferase; dihydroorotase	2585	10
N turnover	1	0	0	0	0	GJ11018	-3.18819	-3.25847	0.009777007; 0.0046193535; 0.003190512	0.0014003492; 0.0004390928; 0.0002444503					Homoserine dehydrogenase	Amino acid transport and metabolism	427030	427030	Homoserine dehydrogenase	Amino acid transport and metabolism	estExtDG_Genewise1Plus.C_240162	100	162			2	163	576	737	5e-87	321	427023			estExtDG_Genewise1Plus.C_240136	100	162			2	163	576	737	5e-087	321	dhom_bacsu; homoserine dehydrogenase; hdh	803	10	1.12111e-48
N turnover	1	0	0	0	0	GJ18373	-2.93235	-3.3825	0.00717082; 0.009763862	0.0008758826; 0.0013981217					Acetylornithine aminotransferase	Amino acid transport and metabolism	437052	437052	Acetylornithine aminotransferase	Amino acid transport and metabolism	estExtDG_fgenesh_newKGs_kg.C_520085	97.25	655	12	3	4	657	1666	1017		1138															gsa_soybn; glutamate-1-semialdehyde - chloroplastic; gsa; glutamate-1-semialdehyde aminotransferase; gsa-at flags: precursor	657	10	1.29998e-52
N turnover	1	0	0	0	0	GJ28328	-2.89715	-3.39766	0.0012071193; 0.0014119949; 0.0008992716	0.000047403835; 0.00006173873; 0.00002853798					Signal peptidase subunit	Intracellular trafficking, secretion, and vesicular transport	49531	49531	Signal peptidase subunit	Intracellular trafficking, secretion, and vesicular transport	gw1.26.27.1	97.58	124	3		65	188	3	126	8e-58	222	49768			gw1.203.11.1	96.77	124	4		65	188	3	126	2e-055	214		188
N turnover	1	0	0	0	0	GJ02569	-2.24377	-3.47527	0.0015552281; 0.0006683254; 0.0011640151	0.00007312818; 0.000017711123; 0.00004459219					otc_pea; ornithine chloroplastic; ornithine transcarbamylase; otcase flags: precursor	B2G	B2G, 236460, 204139	236460			gm1.23500024	100	202			885	1086	870	1071	1e-110	400	204139			gm1.2100026	100	202			885	1086	870	1071	1e-110	400	otc_pea; ornithine chloroplastic; ornithine transcarbamylase; otcase flags: precursor	1343	10	3.04116e-119
N turnover	1	0	0	0	0	GJ05919	-2.55366	-3.49396	0.0055056596; 0.009139299	0.00057806016; 0.0012661188					Phosphoribosylformylglycinamidine synthase	Nucleotide transport and metabolism	456050	456050	Phosphoribosylformylglycinamidine synthase	Nucleotide transport and metabolism	estExtDG_Genemark1.C_1660064	98.27	982	8	3	29	1002	1549	569		1800	77799	Phosphoribosylformylglycinamidine synthase	Nucleotide transport and metabolism	e_gw1.1143.1.1	100	216			209	424	216	1	4e-119	428	pur4_arath; probable phosphoribosylformylglycinamidine chloroplastic mitochondrial; fgam synthase; fgams; formylglycinamide ribotide amidotransferase; fgarat; formylglycinamide ribotide synthetase flags: precursor	1002	10	1.74239e-110
N turnover	1	0	0	0	0	GJ06695	-3.52541	-3.51036	0.0035095662; 0.0045774495; 0.0044818707	0.000283522; 0.00043200087; 0.00041812134					yfhc_bacsu; nad h nitroreductase yfhc	B2G	B2G, 352067, 373449	352067			fgenesh_newKGs_kg.14__111__2696125:1	99.78	898	2		46	943	17	914		1764	373449			fgenesh_newKGs_kg.1557__2__2696125:1	99.67	898	3		46	943	17	914		1756	yfhc_bacsu; nad h nitroreductase yfhc	943	1	1.5678e-13
N turnover	1	0	0	0	0	GJ06054	-2.98129	-3.51663	0.000083617866; 0.0001703279; 0.00022119304	0.00000038016861; 0.0000016182363; 0.0000026900132					Dipeptidyl aminopeptidase	Posttranslational modification, protein turnover, chaperones	107292	107292	Dipeptidyl aminopeptidase	Posttranslational modification, protein turnover, chaperones	fgeneshEH_pg.89__68	98.92	464	5		36	499	692	1155		880															dpf6_caeel; dipeptidyl peptidase family member 6	992	9	6.52162e-64
N turnover	1	0	0	0	0	GJ05786	-2.47792	-3.52315	0.012675161; 0.016041862	0.0020724821; 0.0029256127					Predicted spermine/spermidine synthase	Amino acid transport and metabolism	468221	468221	Predicted spermine/spermidine synthase	Amino acid transport and metabolism	estExtDG_fgeneshEH_pg.C_1770057	99.9	1013	1		1	1013	1	1013		2000	471518			estExtDG_fgeneshEH_pg.C_12680002	99.61	1013	4		1	1013	1	1013		1976	spermine spermidine synthase family protein	1013	10	1.61231e-20
N turnover	1	0	0	0	0	GJ02807	-2.78004	-3.52718	0.00523732; 0.005574536; 0.008288266	0.0005325313; 0.0005902799; 0.0010900298					Asparagine synthase (glutamine-hydrolyzing)	Amino acid transport and metabolism	66467	66467	Asparagine synthase (glutamine-hydrolyzing)	Amino acid transport and metabolism	e_gw1.50.53.1	97.91	911	19		122	1032	809	1719		1655	66467	Asparagine synthase (glutamine-hydrolyzing)	Amino acid transport and metabolism	e_gw1.50.53.1	99.07	108	1		1	108	703	810	3e-052	206	asns_aspof; asparagine synthetase; as	1314	10	1.95026e-118
N turnover	1	0	0	0	0	GJ10215	-2.54528	-3.53988	0.0012071193; 0.0004844255; 0.0003470085	0.00004739695; 0.000010556405; 0.0000059251306					Argininosuccinate lyase	Amino acid transport and metabolism	456474	456474	Argininosuccinate lyase	Amino acid transport and metabolism	estExtDG_Genemark1.C_1820027	100	99			694	792	733	831	2e-49	196	465437	Argininosuccinate lyase	Amino acid transport and metabolism	estExtDG_fgeneshEH_pg.C_710002	98.99	99	1		694	792	1362	1460	5e-047	188	arly_mouse; argininosuccinate lyase; asal; arginosuccinase	820	10	4.88476e-108
N turnover	1	0	0	0	0	GJ14012	-3.27314	-3.5646	0.00434365; 0.0044883974; 0.0027553188	0.00039805242; 0.00041903192; 0.00019196827					Homoserine dehydrogenase	Amino acid transport and metabolism	427030	427030	Homoserine dehydrogenase	Amino acid transport and metabolism	estExtDG_Genewise1Plus.C_240162	100	747			1	747	1	747		1481	427023			estExtDG_Genewise1Plus.C_240136	100	747			1	747	1	747		1481	dhom_corgl; homoserine dehydrogenase; hdh	747	10	6.91526e-32
N turnover	1	0	0	0	0	GJ13479	-1.84265	-3.57399	0.04065183; 0.010274554; 0.042002644	0.01095586; 0.0015048765; 0.011449467					Predicted E3 ubiquitin ligase	Posttranslational modification, protein turnover, chaperones	195497	195497	Predicted E3 ubiquitin ligase	Posttranslational modification, protein turnover, chaperones	gm1.300548	99.57	705	3		52	756	1	705		1374																756
N turnover	1	0	0	0	0	GJ10009	-3.43088	-3.58078	0.04007663; 0.048477203	0.0107579045; 0.013968941					Ornithine aminotransferase	Amino acid transport and metabolism	417313	417313	Ornithine aminotransferase	Amino acid transport and metabolism	estExtDG_Genewise1.C_1030017	99.88	824	1		1	824	1	824		1626	259534			gm1.934700001	100	219			57	275	1	219	5e-121	434	oat_bovin; ornithine mitochondrial; ornithine--oxo-acid aminotransferase flags: precursor	824	10	4.77013e-100
N turnover	1	0	0	0	0	GJ01984	-2.8696	-3.65515	0.001524024; 0.001395015; 0.019669548	0.00007054852; 0.000060302053; 0.0039273794					Metallopeptidase	General function prediction only	433309	433309	Metallopeptidase	General function prediction only	estExtDG_fgenesh_newKGs_kg.C_100121	100	1412			1	1412	1	1412		2799	123442			fgeneshEH_pg.2326__1	100	489			1	489	85	573		969	pa2g4_human; proliferation-associated protein 2g4; cell cycle protein p38-2g4 homolog; hg4-1; 3-binding protein 1	1431	10	1.11615e-98
N turnover	1	0	0	0	0	GJ22665	-2.84513	-3.90193	0.004514968; 0.0065001897; 0.0038471324	0.0004229477; 0.000751073; 0.0003282751					3-isopropylmalate dehydrogenase	Amino acid transport and metabolism	468689	468689	3-isopropylmalate dehydrogenase	Amino acid transport and metabolism	estExtDG_fgeneshEH_pg.C_2090017	97.67	429	2	1	124	544	851	1279		777															leu3_chrsd; 3-isopropylmalate dehydrogenase; 3-ipm-dh; beta-ipm dehydrogenase; imdh	544	10	5.48552e-35
N turnover	1	0	0	0	0	GJ12591	-2.57024	-4.01269	0.000034717257; 0.000070181; 0.00021285666	0.000000073970405; 0.00000028364693; 0.0000024533126					Histidinol dehydrogenase	Amino acid transport and metabolism	57193	57193	Histidinol dehydrogenase	Amino acid transport and metabolism	gw1.115.43.1	100	357			211	567	1	357		708	57192			gw1.134.47.1	99.44	357	2		211	567	1	357		692	his3_chlch; phosphoribosyl-amp cyclohydrolase; pra-ch	773	10	3.25402e-22
N turnover	1	0	0	0	0	GJ01406	-2.87562	-4.09324	0.0035692551; 0.005754619; 0.0048204088	0.00029089788; 0.0006196948; 0.0004683017					Amine oxidase	Secondary metabolites biosynthesis, transport and catabolism	421941	421941	Amine oxidase	Secondary metabolites biosynthesis, transport and catabolism	estExtDG_fgenesh_newKGs_pm.C_480046	99.54	863	3	1	695	1557	1037	1898		1671	258445			gm1.765700001	99.52	207	1		1	207	364	570	3e-111	402	zds_noss1; zeta-carotene desaturase; -di-cis-zeta-carotene desaturase; carotene -desaturase	1557	10	8.53522e-169
N turnover	1	0	0	0	0	GJ04986		-4.23168	0.0073202816; 0.002464442; 0.0038317575	0.00090093387; 0.00015989371; 0.00032597073					Argininosuccinate lyase	Amino acid transport and metabolism	465437	465437	Argininosuccinate lyase	Amino acid transport and metabolism	estExtDG_fgeneshEH_pg.C_710002	99.62	531	2		550	1080	1	531		1037																1080
N turnover	1	0	0	0	0	GJ00157	-3.4754	-4.31679	0.007024173; 0.0070822537; 0.005452886	0.0008472075; 0.00085696427; 0.00056878314					leuc_rhipu; 3-isopropylmalate dehydratase; alpha-ipm isomerase; ipmi; isopropylmalate isomerase	B2G	B2G, 259023,	259023			gm1.852800001	100	169			32	200	259	427	1e-90	335															leuc_rhipu; 3-isopropylmalate dehydratase; alpha-ipm isomerase; ipmi; isopropylmalate isomerase	2749	10
N turnover	1	0	0	0	0	GJ07918	-2.57601	-4.4395	0.00029285025; 0.00040331183; 0.00036936498	0.0000044199387; 0.0000075634152; 0.000006548824					AICAR transformylase/IMP cyclohydrolase/methylglyoxal synthase	Nucleotide transport and metabolism	424199	424199	AICAR transformylase/IMP cyclohydrolase/methylglyoxal synthase	Nucleotide transport and metabolism	estExtDG_fgenesh_newKGs_pm.C_2230002	99.88	832	1		1	832	1103	1934		1641															bifunctional purine biosynthesis	878	10	4.74678e-83
N turnover	1	0	0	0	0	GJ20321	-3.26501	-4.56425	0.008772154; 0.010920328; 0.017760461	0.0011860973; 0.0016463866; 0.0033925134					Mitochondrial inner membrane protease, subunit IMP2	B2G	58435	222574			gm1.10400020	99.8	501	1		1	501	204	704		985	58435	Mitochondrial inner membrane protease, subunit IMP2	Intracellular trafficking, secretion, and vesicular transport	gw1.87.39.1	99.32	295	2		1	295	63	357	1e-161	569	imp1l_mouse; mitochondrial inner membrane protease subunit 1; imp1-like protein	609	10	5.94005e-13
N turnover	1	0	0	0	0	GJ11436	-2.84661	-4.63842	0.02097386; 0.0033655188	0.0042994176; 0.0002651816					Ornithine decarboxylase	Amino acid transport and metabolism	363027	363027	Ornithine decarboxylase	Amino acid transport and metabolism	fgenesh_newKGs_kg.140__5__2704795:1	100	796			1	796	1	796		1578	435210	Ornithine decarboxylase	Amino acid transport and metabolism	estExtDG_fgenesh_newKGs_kg.C_250125	99.09	551	2	1	1	551	6	553		1049	dcor_trybb; ornithine decarboxylase; odc	796	10	1.4468e-19
N turnover	1	0	0	0	0	GJ05646	-1.83282	-4.68445	0.028623683; 0.031128692; 0.031010423	0.0066800164; 0.007537643; 0.0074940366					Meprin A metalloprotease	B2G	435734	443662			estExtDG_fgenesh_newKGs_kg.C_2570002	100	1011			1	1011	1	1011		2004	435734	Meprin A metalloprotease	Posttranslational modification, protein turnover, chaperones	estExtDG_fgenesh_newKGs_kg.C_340007	99.11	1013	7	1	1	1011	1	1013		1931	tyr3_caeel; tyrosinase-like protein tyr-3 flags: precursor	1023	7	3.30802e-28
N turnover	1	0	0	0	0	GJ00351		-4.74988	0.002458879; 0.0032685327	0.00015938815; 0.00025377583					Tripeptidyl peptidase II	B2G	121183	123369			fgeneshEH_pg.2195__2	99.47	375	2		1503	1877	1	375		728	121183	Tripeptidyl peptidase II	Posttranslational modification, protein turnover, chaperones	fgeneshEH_pg.809__1	99.72	353	1		99	451	1717	2069		692	s20a1_felca; sodium-dependent phosphate transporter 1; feline leukemia virus subtype-b receptor; phosphate transporter 1; -1; solute carrier family 20 member 1	2252	10	2.66047e-34
N turnover	1	0	0	0	0	GJ07250	-3.00829	-4.95258	0.0008341595; 0.0014383933; 0.0017656717	0.000025366242; 0.00006382435; 0.00009150453					Alpha-isopropylmalate synthase/homocitrate synthase	Amino acid transport and metabolism	427029	427029	Alpha-isopropylmalate synthase/homocitrate synthase	Amino acid transport and metabolism	estExtDG_Genewise1Plus.C_240151	95.6	91	2	2	818	907	797	886	7e-31	135	429366	Alpha-isopropylmalate synthase/homocitrate synthase	Amino acid transport and metabolism	estExtDG_Genewise1Plus.C_1510003	95.6	91	2	2	818	907	797	886	7e-031	135	2-isopropylmalate synthase	907	10	6.73088e-116
N turnover	1	0	0	0	0	GJ10819	-3.75697	-5.6603	0.0097560845; 0.011758678	0.0013955185; 0.0018457335					Kynurenine 3-monooxygenase and related flavoprotein monooxygenases	Energy production and conversion	466479	466479	Kynurenine 3-monooxygenase and related flavoprotein monooxygenases	Energy production and conversion	estExtDG_fgeneshEH_pg.C_1030090	100	808			1	808	417	1224		1602															protein	808	8	1.29395e-38
N turnover	1	0	0	0	0	GJ07852	-4.76285	-7.07135	0.041988477; 0.04465018	0.011442145; 0.012471835					Nitrite reductase (ferredoxin)	B2G	428968	430293			estExtDG_Genewise1Plus.C_2630004	99.89	881	1		1	881	64	944		1739	428968	Sulfite reductase (ferredoxin)	Inorganic ion transport and metabolism	estExtDG_Genewise1Plus.C_1170030	99.77	881	2		1	881	73	953		1731	nitrite reductase	881	10	1.18358e-82
N turnover	1	0	0	0	0	GJ26563	-3.70861	-7.16107	0.017597988; 0.028376529; 0.025299013	0.0033469761; 0.006603295; 0.005604615					Serine carboxypeptidases	Posttranslational modification, protein turnover, chaperones	103645	103645	Serine carboxypeptidases	Posttranslational modification, protein turnover, chaperones	fgeneshEH_pg.52__24	100	222			1	222	394	615	4e-123	440																366
N turnover	1	0	0	0	0	GJ01010	-7.29406	-10.4931	0.009539505; 0.026302127; 0.018179929	0.0013502721; 0.0059202528; 0.0035148019					GSA, glutamate 1-semialdehyde 2,1-aminomutase (JGI)	Amino acid transport and metabolism	437052	437052	Acetylornithine aminotransferase	Amino acid transport and metabolism	estExtDG_fgenesh_newKGs_kg.C_520085	100	1634			1	1634	8	1641		3239															gsa_syne7; glutamate-1-semialdehyde -aminomutase; gsa; glutamate-1-semialdehyde aminotransferase; gsa-at	1700	10
N turnover	1	0	0	0	0	GJ08284	-11.6797	-12.5865	0.0004686345; 0.000058399964; 0.0005962118	0.00000996076; 0.00000020532518; 0.000014740171					Trypsin	Amino acid transport and metabolism	349444	349444	Trypsin	Amino acid transport and metabolism	fgenesh_newKGs_kg.3__7__2704310:1	99.8	490	1		378	867	40	529		963															broj_npvld; uncharacterized bro-n domain-containing protein j; ld-bro-j	867	1	8.71465e-08
N turnover	1	0	0	0	0	GJ07654	-22.338	-20.4164	0.020493714; 0.012549421; 0.0018312006	0.004164174; 0.0020400325; 0.00009758065					d-amino acid dehydrogenase small subunit	B2G	B2G, 453035,	453035			estExtDG_Genemark1.C_730096	99.88	854	1		2	855	8	861		1685															d-amino acid dehydrogenase small subunit	888	10	1.52572e-120
Misc	1	0	0	0	0	GJ07827		-2.46492	0.037923966; 0.036159378	0.009955929; 0.009312186					Purple acid phosphatase	Carbohydrate transport and metabolism	462501	462501	Purple acid phosphatase	Carbohydrate transport and metabolism	estExtDG_fgeneshEH_pg.C_150008	99.54	862	2	2	21	881	1351	2211		1661	451170	Purple acid phosphatase	Carbohydrate transport and metabolism	estExtDG_Genemark1.C_370258	99.6	501	2		21	521	235	735		977	purple acid phosphatase	881	10	8.47149e-32
Lipid metabolism	1	0	0	0	0	GJ04287	16.1664	17.8279	0.00025446425; 0.000338884; 0.00011188904	0.0000034421473; 0.000005586557; 0.00000069287665					Mitochondrial/plastidial beta-ketoacyl-ACP reductase	Lipid transport and metabolism	433820	433820	Mitochondrial/plastidial beta-ketoacyl-ACP reductase	Lipid transport and metabolism	estExtDG_fgenesh_newKGs_kg.C_140090	99.91	1130	1		1	1130	8	1137		2232	446175			estExtDG_fgenesh_newKGs_kg.C_6520001	98.66	1122	7	5	1	1117	6	1124		2072	fabg_vibch; 3-oxoacyl- reductase; 3-ketoacyl-acyl carrier protein reductase; beta-ketoacyl-acyl carrier protein reductase; beta-ketoacyl-acp reductase	1144	10	1.135e-37
Lipid metabolism	1	0	0	0	0	GJ22571	12.6937	7.37376	0.00018443634; 0.000167485; 0.00012947674	0.0000018803861; 0.0000015595728; 0.0000009100154					acyltransferase domain protein	B2G	B2G, 225389,	225389			gm1.12400082	99.78	463	1		1	463	220	682		910															acyltransferase domain protein	547	6	5.32277e-09
Lipid metabolism	1	0	0	0	0	GJ12819	2.31537	4.28081	0.011055465; 0.009624889; 0.007776622	0.0016776932; 0.0013659259; 0.0009892326					Peroxisomal multifunctional beta-oxidation protein and related enzymes	Lipid transport and metabolism	454374	454374	Peroxisomal multifunctional beta-oxidation protein and related enzymes	Lipid transport and metabolism	estExtDG_Genemark1.C_1080155	99.87	769	1		1	769	1	769		1516	444937	Peroxisomal multifunctional beta-oxidation protein and related enzymes	Lipid transport and metabolism	estExtDG_fgenesh_newKGs_kg.C_3770010	98.09	680	10	2	1	677	1	680		1231	ech2_arath; enoyl- hydratase peroxisomal	769	8	2.15702e-22
Lipid metabolism	1	0	0	0	0	GJ14662	3.51631	3.69582	0.043729056; 0.026790982; 0.043548476	0.012114669; 0.00607663; 0.012040033					3-hydroxyacyl-CoA dehydrogenase	Lipid transport and metabolism	66662	66662	3-hydroxyacyl-CoA dehydrogenase	Lipid transport and metabolism	e_gw1.52.14.1	99.83	584		1	152	735	990	408		1142															hcdh_human; hydroxyacyl-coenzyme a mitochondrial; hcdh; medium and short-chain l-3-hydroxyacyl-coenzyme a dehydrogenase; short-chain 3-hydroxyacyl- dehydrogenase flags: precursor	735	10	1.2581e-13
Lipid metabolism	1	0	0	0	0	GJ03551	3.78362	3.36483	0.007114626; 0.03178872	0.0008640284; 0.00776483					kcs17_arath; 3-ketoacyl- synthase 17; kcs-17; very long-chain fatty acid condensing enzyme 17; vlcfa condensing enzyme 17	B2G	B2G, 439552, 418258	439552			estExtDG_fgenesh_newKGs_kg.C_1030042	100	107			21	127	2286	2180	5e-54	212	418258			estExtDG_Genewise1.C_1740030	87.88	99	12		1059	1157	1243	1145	1e-020	101	kcs17_arath; 3-ketoacyl- synthase 17; kcs-17; very long-chain fatty acid condensing enzyme 17; vlcfa condensing enzyme 17	1218	10	7.70983e-36
Lipid metabolism	1	0	0	0	0	GJ01349	2.60053	3.1433	0.03232164; 0.045055058; 0.04960362	0.0079368595; 0.012626276; 0.014411393					fatty acid desaturase	B2G	B2G, 435830, 457951	435830			estExtDG_fgenesh_newKGs_kg.C_350027	97.77	1568	12	5	15	1570	14	1570		2827	457951			estExtDG_Genemark1.C_2870054	100	751			820	1570	712	1462		1489	fatty acid desaturase	1570	10	8.46944e-18
Lipid metabolism	1	0	0	0	0	GJ00296	2.35633	3.05254	0.005654757; 0.0057162372; 0.0047400496	0.00060334895; 0.0006128025; 0.00045720235					kcs17_arath; 3-ketoacyl- synthase 17; kcs-17; very long-chain fatty acid condensing enzyme 17; vlcfa condensing enzyme 17	B2G	B2G, 439552,	439552			estExtDG_fgenesh_newKGs_kg.C_1030042	99.35	2163	6	3	18	2179	25	2180		4163															kcs17_arath; 3-ketoacyl- synthase 17; kcs-17; very long-chain fatty acid condensing enzyme 17; vlcfa condensing enzyme 17	2345	10	2.38567e-106
Lipid metabolism	1	0	0	0	0	GJ01534	1.87426	2.54044	0.0115370685; 0.013059603; 0.010568003	0.001793155; 0.0021624812; 0.0015688833					Fatty acid desaturase	Lipid transport and metabolism	444795	444795	Fatty acid desaturase	Lipid transport and metabolism	estExtDG_fgenesh_newKGs_kg.C_3610005	99.48	1524	3	3	1	1523	3	1522		2938															ads32_arath; probable lipid desaturase chloroplastic flags: precursor	1523	2	6.03768e-07
Lipid metabolism	1	0	0	0	0	GJ02973	1.7902	2.36459	0.007837194; 0.003713532; 0.0034759024	0.0010011819; 0.00031076855; 0.00027875777					Delta 6-fatty acid desaturase/delta-8 sphingolipid desaturase	Lipid transport and metabolism	72565	72565	Delta 6-fatty acid desaturase/delta-8 sphingolipid desaturase	Lipid transport and metabolism	e_gw1.183.25.1	99.68	313	1		954	1266	912	600	2e-174	613															fads3_rat; fatty acid desaturase 3	1291	7	6.12507e-09
Lipid metabolism	1	0	0	0	0	GJ26294	1.67589	2.01163	0.049188152; 0.039869387	0.014244939; 0.010686316					Acyl-CoA:diacylglycerol acyltransferase (DGAT)	Lipid transport and metabolism	452421	452421	Acyl-CoA:diacylglycerol acyltransferase (DGAT)	Lipid transport and metabolism	estExtDG_Genemark1.C_620013	99.7	333	1		21	353	748	1080		652	226507			gm1.13200158	100	313			7	319	800	1112	2e-177	620	awat1_human; acyl- wax alcohol acyltransferase 1; diacylglycerol o-acyltransferase 2-like protein 3; diacylglycerol acyltransferase 2; long-chain-alcohol o-fatty-acyltransferase 1	384	10	4.86631e-17
Lipid metabolism	1	0	0	0	0	GJ20496	2.03623	1.78312	0.008154432; 0.012722216	0.0010635422; 0.0020844478					Long-chain acyl-CoA synthetases (AMP-forming)	Lipid transport and metabolism	418537	418537	Long-chain acyl-CoA synthetases (AMP-forming)	Lipid transport and metabolism	estExtDG_Genewise1.C_2070009	90.5	484	46		9	492	2178	1695	2e-169	595	418537	Long-chain acyl-CoA synthetases (AMP-forming)	Lipid transport and metabolism	estExtDG_Genewise1.C_2070009	92.23	103	8		495	597	1680	1578	8e-033	141	fcsa_dicdi; fatty acyl- synthetase a; long chain fatty acyl coenzyme a-synthetase 1; lc-facs 1; long-chain-fatty-acid-- synthetase 1	605	10	1.46938e-29
Lipid metabolism	1	0	0	0	0	GJ23416		1.67798	0.016161721; 0.009331531; 0.005301051	0.0029607082; 0.0013067725; 0.0005442835					abd12_bovin; monoacylglycerol lipase abhd12; 2-arachidonoylglycerol hydrolase; abhydrolase domain-containing protein 12	B2G	B2G, ,																													abd12_bovin; monoacylglycerol lipase abhd12; 2-arachidonoylglycerol hydrolase; abhydrolase domain-containing protein 12	521	9	2.56814e-10
Lipid metabolism	1	0	0	0	0	GJ04137		-1.50121	0.03848328; 0.04328112; 0.04200822	0.0101707205; 0.011926371; 0.011451482					Enoyl-CoA hydratase	Lipid transport and metabolism	464150	464150	Enoyl-CoA hydratase	Lipid transport and metabolism	estExtDG_fgeneshEH_pg.C_400083	100	1159			1	1159	1	1159		2298	444275			estExtDG_fgenesh_newKGs_kg.C_3060012	99.65	1159	1	1	1	1159	1	1156		2262	crtl_dicdi; 3-hydroxybutyryl- dehydratase-like mitochondrial flags: precursor	1159	10	6.67663e-45
Lipid metabolism	1	0	0	0	0	GJ03637		-1.55275	0.0014423158; 0.0011643361; 0.0022142874	0.0000640833; 0.000044618195; 0.00013413638					Flavonol reductase/cinnamoyl-CoA reductase	Defense mechanisms	73363	73363	Flavonol reductase/cinnamoyl-CoA reductase	Defense mechanisms	e_gw1.228.24.1	100	440			729	1168	570	1009		872	308453	Flavonol reductase/cinnamoyl-CoA reductase	Defense mechanisms	fgenesh_newKGs_pm.3__131	100	251			729	979	564	814	6e-140	498	grp2_canal; nadph-dependent methylglyoxal reductase grp2; cytoplasmic antigenic protein 2	1208	10	9.21544e-34
Lipid metabolism	1	0	0	0	0	GJ16107	-1.5333	-1.59115	0.0054875338; 0.012292483; 0.018526774	0.00057458854; 0.0019739824; 0.0036032342					Acetyl-CoA carboxylase	Lipid transport and metabolism	455280	455280	Acetyl-CoA carboxylase	Lipid transport and metabolism	estExtDG_Genemark1.C_1380097	98.9	362	4		131	492	2594	2955		686	109490	DNA polymerase theta/eta, DEAD-box superfamily	General function prediction only	fgeneshEH_pg.120__8	100	223			483	705	2473	2695	2e-123	442	acac_schpo; acetyl- carboxylase; acc; cell untimely torn protein 6; biotin carboxylase	705	10	1.75028e-20
Lipid metabolism	1	0	0	0	0	GJ01274	-1.73147	-1.66657	0.0349911; 0.030077647; 0.037244394	0.008888558; 0.007170534; 0.009716138					Dihydrolipoamide transacylase (alpha-keto acid dehydrogenase E2 subunit)	Energy production and conversion	426762	426762	Dihydrolipoamide transacylase (alpha-keto acid dehydrogenase E2 subunit)	Energy production and conversion	estExtDG_Genewise1Plus.C_190046	99.94	1590	1		4	1593	1	1590		3144	243293			gm1.38300033	100	378			65	442	1	378		749	odb2_human; lipoamide acyltransferase component of branched-chain alpha-keto acid dehydrogenase mitochondrial; branched-chain alpha-keto acid dehydrogenase complex component e2; bckad-e2; bckade2; dihydrolipoamide acet	1593	10	2.09772e-100
Lipid metabolism	1	0	0	0	0	GJ05942	-1.60794	-1.81732	0.0075112567; 0.0044835554; 0.008427307	0.0009361105; 0.00041847432; 0.001118634					3-hydroxyacyl-CoA dehydrogenase	Lipid transport and metabolism	434981	434981	3-hydroxyacyl-CoA dehydrogenase	Lipid transport and metabolism	estExtDG_fgenesh_newKGs_kg.C_230097	99.9	986	1		1	986	1	986		1947	45524			gw1.1093.2.1	99.24	660	5		1	660	7	666		1269	hbd_bacsu; probable 3-hydroxybutyryl- dehydrogenase; beta-hydroxybutyryl- dehydrogenase; bhbd	1000	10	1.33884e-87
Lipid metabolism	1	0	0	0	0	GJ07715	-1.65443	-1.85279	0.01771967; 0.017091382; 0.01605604	0.003381175; 0.0032070992; 0.002930089					Mitochondrial/plastidial beta-ketoacyl-ACP reductase	Lipid transport and metabolism	427430	427430	Mitochondrial/plastidial beta-ketoacyl-ACP reductase	Lipid transport and metabolism	estExtDG_Genewise1Plus.C_400050	99.63	802	3		16	817	27	828		1566	430474			estExtDG_Genewise1Plus.C_3060002	99.25	802	6		16	817	27	828		1542	short-chain dehydrogenase reductase sdr	885	10	2.66661e-74
Lipid metabolism	1	0	0	0	0	GJ05761		-1.87572	0.010547536; 0.013775668	0.001564479; 0.0023432374					Long-chain acyl-CoA synthetases (AMP-forming)	Lipid transport and metabolism	418537	418537	Long-chain acyl-CoA synthetases (AMP-forming)	Lipid transport and metabolism	estExtDG_Genewise1.C_2070009	99.86	716	1		299	1014	1693	2408		1411	418537	Long-chain acyl-CoA synthetases (AMP-forming)	Lipid transport and metabolism	estExtDG_Genewise1.C_2070009	100	172			127	298	1509	1680	7e-093	341	fcsa_dicdi; fatty acyl- synthetase a; long chain fatty acyl coenzyme a-synthetase 1; lc-facs 1; long-chain-fatty-acid-- synthetase 1	1014	10	7.40219e-60
Lipid metabolism	1	0	0	0	0	GJ06358		-1.97679	0.014837466; 0.01958157; 0.012500966	0.002614256; 0.0038992085; 0.002027299					Long-chain acyl-CoA synthetases (AMP-forming)	B2G	465241	469039			estExtDG_fgeneshEH_pg.C_2430008	100	72			3	74	744	815	3e-33	143	465241	Long-chain acyl-CoA synthetases (AMP-forming)	Lipid transport and metabolism	estExtDG_fgeneshEH_pg.C_660026	100	72			3	74	744	815	3e-033	143	acbg2_chick; long-chain-fatty-acid-- ligase acsbg2; acyl- synthetase bubblegum family member 2	969	10	2.49379e-52
Lipid metabolism	1	0	0	0	0	GJ20354		-1.99589	0.0007208689; 0.0004472224; 0.0010213571	0.000020147429; 0.000009171795; 0.00003583245					Acetyl-CoA acetyltransferase	Lipid transport and metabolism	429040	429040	Acetyl-CoA acetyltransferase	Lipid transport and metabolism	estExtDG_Genewise1Plus.C_1210026	99.56	458	2		1	458	130	587		892															thil_schpo; acetyl- acetyltransferase; acetoacetyl- thiolase; ergosterol biosynthesis protein 10	608	10	3.85346e-54
Lipid metabolism	1	0	0	0	0	GJ01189	-1.7266	-2.07874	0.013226565; 0.018813051; 0.02058271	0.0022027406; 0.0036812816; 0.004187735					3-oxoacyl CoA thiolase	Lipid transport and metabolism	435400	435400	3-oxoacyl CoA thiolase	Lipid transport and metabolism	estExtDG_fgenesh_newKGs_kg.C_270088	99.93	1526	1		84	1609	11	1536		3017	247701			gm1.59900011	100	130			1443	1572	135	264	1e-067	258	fada_bacsu; 3-ketoacyl- thiolase; acetyl- acyltransferase; beta-ketothiolase	1626	10	1.35777e-94
Lipid metabolism	1	0	0	0	0	GJ16911	-2.05629	-2.12121	0.0026751074; 0.0017460666; 0.0025481351	0.00018370282; 0.00008936724; 0.00016919369					kcs4_arath; 3-ketoacyl- synthase 4; kcs-4; very long-chain fatty acid condensing enzyme 4; vlcfa condensing enzyme 4	B2G	B2G, 418258, 439552	418258			estExtDG_Genewise1.C_1740030	98.27	637	7	1	1	637	1979	1347		1174	439552			estExtDG_fgenesh_newKGs_kg.C_1030042	86.83	205	27		403	607	1782	1578	3e-048	192	kcs4_arath; 3-ketoacyl- synthase 4; kcs-4; very long-chain fatty acid condensing enzyme 4; vlcfa condensing enzyme 4	688	10	7.23662e-30
Lipid metabolism	1	0	0	0	0	GJ24607	-1.79289	-2.23243	0.008538979; 0.015360601; 0.020699212	0.0011397874; 0.002750734; 0.004218018					y2012_dicdi; elongation of fatty acids protein ddb_g0272012; 3-keto acyl- synthase ddb_g0272012	B2G	B2G, 64239,	64239			e_gw1.21.37.1	99.37	476	3		1	476	111	586		920															y2012_dicdi; elongation of fatty acids protein ddb_g0272012; 3-keto acyl- synthase ddb_g0272012	476	10	1.29765e-15
Lipid metabolism	1	0	0	0	0	GJ07949	-2.05615	-2.31666	0.0043995734; 0.003442322; 0.007649001	0.0004055509; 0.00027455066; 0.0009650947					1-acyl-sn-glycerol-3-phosphate acyltransferase	Lipid transport and metabolism	450766	450766	1-acyl-sn-glycerol-3-phosphate acyltransferase	Lipid transport and metabolism	estExtDG_Genemark1.C_310318	99.61	773		1	3	775	1	770		1505	450766	1-acyl-sn-glycerol-3-phosphate acyltransferase	Lipid transport and metabolism	estExtDG_Genemark1.C_310318	100	106			773	878	840	945	1e-053	210	1-acyl-sn-glycerol-3-phosphate acyltransferase chloroplastic-like	878	10	1.9765e-59
Lipid metabolism	1	0	0	0	0	GJ03326	-1.58534	-2.80738	0.00022008357; 0.000097518874; 0.0004921013	0.0000026635655; 0.0000005197382; 0.000010891683					fabd_mouse; malonyl- -acyl carrier protein mitochondrial; mct; mitochondrial malonyltransferase; malonyltransferase flags: precursor	B2G	B2G, 373070, 62772	373070			fgenesh_newKGs_kg.1184__1__EVC01421_Malonyl	99.57	468		1	772	1237	53	520		906	62772			e_gw1.12.111.1	99.77	441	1		334	774	1	441		866	fabd_mouse; malonyl- -acyl carrier protein mitochondrial; mct; mitochondrial malonyltransferase; malonyltransferase flags: precursor	1245	10	1.41976e-13
Lipid metabolism	1	0	0	0	0	GJ02771	-2.04662	-3.06944	0.000005186247; 0.000005186247; 0.000005186247	0.00000000014293067; 0.00000000039583398; 0.0000000005004127					Enoyl-CoA hydratase	Lipid transport and metabolism	426375	426375	Enoyl-CoA hydratase	Lipid transport and metabolism	estExtDG_Genewise1Plus.C_120075	99.92	1319	1		1	1319	1	1319		2607															hibch_mouse; 3-hydroxyisobutyryl- mitochondrial; 3-hydroxyisobutyryl-coenzyme a hydrolase; hib- hydrolase; hibyl- -h flags: precursor	1320	10	8.3805e-79
Lipid metabolism	1	0	0	0	0	GJ11770	-2.14151	-3.47419	0.013757929; 0.002215941; 0.0021584427	0.002338043; 0.00013430104; 0.00012827515					Long chain fatty acid elongase	B2G	66051	237636			gm1.25300044	99.44	712	4		78	789	1	712		1380	66051	Long chain fatty acid elongase	Lipid transport and metabolism	e_gw1.43.27.1	99.44	712	4		78	789	1	712		1380	elo3_caeel; fatty acid elongation protein 3; 3-keto acyl- synthase elo-3	789	10	5.83287e-27
Lipid metabolism	1	0	0	0	0	GJ12905		-3.57719	0.00032589165; 0.0073210066; 0.0017209221	0.000005277749; 0.00090119545; 0.000087544344					phospholipid glycerol acyltransferase	B2G	B2G, 100696,	100696			fgeneshEH_pg.25__71	99.86	690	1		78	767	1	690		1360															phospholipid glycerol acyltransferase	767	5	2.31772e-08
Lipid metabolism	1	0	0	0	0	GJ04010	-5.67909	-6.04777	0.00018422403; 0.00042963357; 0.0005053083	0.0000018760527; 0.000008531567; 0.000011320818					Mitochondrial/plastidial beta-ketoacyl-ACP reductase	B2G	434881	438770			estExtDG_fgenesh_newKGs_kg.C_860030	99.32	1171	2	1	1	1171	28	1192		2260	434881	Mitochondrial/plastidial beta-ketoacyl-ACP reductase	Lipid transport and metabolism	estExtDG_fgenesh_newKGs_kg.C_220060	100	660			1	660	27	686		1308	fabg_cupla; 3-oxoacyl- chloroplastic; 3-ketoacyl-acyl carrier protein reductase flags: precursor	1171	10	1.78302e-83
Lipid metabolism	1	0	0	0	0	GJ21310	-4.58757	-7.9457	0.0054217754; 0.0043928083; 0.006493437	0.0005638733; 0.0004047294; 0.0007484461					pds_syne7; 15-cis-phytoene desaturase; phytoene dehydrogenase	B2G	B2G, ,																													pds_syne7; 15-cis-phytoene desaturase; phytoene dehydrogenase	583	9	8.94142e-32
Lipid metabolism	1	0	0	0	0	GJ04276	-6.34359	-8.3526	0.020085707; 0.029430972; 0.031805143	0.00404547; 0.006963204; 0.007772211					3-oxoacyl-(acyl-carrier-protein) synthase (I and II)	Lipid transport and metabolism	415523	415523	3-oxoacyl-(acyl-carrier-protein) synthase (I and II)	Lipid transport and metabolism	estExtDG_Genewise1.C_220006	100	1144			1	1144	412	1555		2268	373551			fgenesh_newKGs_kg.1805__1__2685643:1	95.67	208	9		795	1002	182	389	8e-093	341	fabf_bacsu; 3-oxoacyl- synthase ii; beta-ketoacyl-acp synthase ii; kas ii	1145	10	6.35803e-108
Light reactions	1	0	0	0	0	GJ00550	16.2049	43.5905	0.000115919094; 0.0001404594; 0.00013161034	0.0000007328446; 0.0000010962328; 0.0000009544505					pas pac sensor protein	B2G	B2G, 364328, 364328	364328			fgenesh_newKGs_kg.164__62__2698203:1	100	479			1535	2013	288	766		950	364328			fgenesh_newKGs_kg.164__62__2698203:1	100	219			1318	1536	1	219	1e-120	434	pas pac sensor protein	2019	10	1.08599e-10
Light reactions	1	0	0	0	0	GJ04295		11.522	0.006374114; 0.0057625053; 0.0054479935	0.000724002; 0.0006211547; 0.0005680752					fcp_isoga; fucoxanthin-chlorophyll a-c binding chloroplastic; fcp flags: precursor	B2G	B2G, 417267, 419203	417267			estExtDG_Genewise1.C_990044	99.91	1109	1		1	1109	1	1109		2190	419203			estExtDG_Genewise1.C_3430033	99.55	1113	2	1	1	1110	1	1113		2163	fcp_isoga; fucoxanthin-chlorophyll a-c binding chloroplastic; fcp flags: precursor	1143	10	5.08792e-71
Light reactions	1	0	0	0	0	GJ26033		9.2102	0.0015258975; 0.00057979376; 0.0005804647	0.000070778966; 0.00001403985; 0.000014077073					fcp_isoga; fucoxanthin-chlorophyll a-c binding chloroplastic; fcp flags: precursor	B2G	B2G, 419207, 419203	419207			estExtDG_Genewise1.C_3430037	97.03	101	3		301	401	987	1087	9e-44	176	419203			estExtDG_Genewise1.C_3430033	100	59			200	258	909	967	7e-026	117	fcp_isoga; fucoxanthin-chlorophyll a-c binding chloroplastic; fcp flags: precursor	401	2	7.46313e-20
Light reactions	1	0	0	0	0	GJ16863		3.9651	0.01406055; 0.011800564; 0.02338885	0.0024159562; 0.0018556425; 0.0050095166					fcp_isoga; fucoxanthin-chlorophyll a-c binding chloroplastic; fcp flags: precursor	B2G	B2G, ,																													fcp_isoga; fucoxanthin-chlorophyll a-c binding chloroplastic; fcp flags: precursor	689	2	1.78848e-22
Light reactions	1	0	0	0	0	GJ20677	-1.55737	-1.55907	0.03936963; 0.026497902; 0.033236116	0.010499527; 0.0059792716; 0.008261468					Chloride ion current inducer protein	Inorganic ion transport and metabolism	466304	466304	Chloride ion current inducer protein	Inorganic ion transport and metabolism	estExtDG_fgeneshEH_pg.C_980013	98.22	225	4		12	236	410	634	3e-115	414	457453	Chloride ion current inducer protein	Inorganic ion transport and metabolism	estExtDG_Genemark1.C_2470002	98.22	225	4		12	236	410	634	3e-115	414		600
Light reactions	1	0	0	0	0	GJ11555	-1.97123	-1.96758	0.028996393; 0.018316958; 0.03209476	0.006806204; 0.0035509984; 0.007861767					porb_arath; protochlorophyllide reductase chloroplastic	Secondary metabolites biosynthesis, transport and catabolism	104745	104745	Dehydrogenases with different specificities (related to short-chain alcohol dehydrogenases)	Secondary metabolites biosynthesis, transport and catabolism	fgeneshEH_pg.62__22	99.08	325	3		1	325	634	958	4e-177	620															porb_arath; protochlorophyllide reductase chloroplastic; pcr b; nadph-protochlorophyllide oxidoreductase b; por b flags: precursor	793	10	3.2519e-23
Light reactions	1	0	0	0	0	GJ03354	-1.56758	-2.09088	0.027654335; 0.023892725; 0.023080565	0.006360357; 0.005167789; 0.004919847					fcpb_macpy; fucoxanthin-chlorophyll a-c binding protein chloroplastic flags: precursor	B2G	B2G, 417035, 312310	417035			estExtDG_Genewise1.C_840036	99.85	662	1		40	701	18	679		1304	312310			fgenesh_newKGs_pm.84__19	100	382			44	425	1	382		757	fcpb_macpy; fucoxanthin-chlorophyll a-c binding protein chloroplastic flags: precursor	1241	10	2.41758e-28
Light reactions	1	0	0	0	0	GJ02035	-1.83562	-2.11638	0.0051841; 0.014868789; 0.014476122	0.0005253005; 0.0026217005; 0.0025229808					fcpb_phatr; fucoxanthin-chlorophyll a-c binding protein chloroplastic flags: precursor	B2G	B2G, 467616, 420185	467616			estExtDG_fgeneshEH_pg.C_1490038	100	708			715	1422	1057	1764		1403	420185			estExtDG_Genewise1.C_96240002	100	472			2	473	1	472		936	fcpb_phatr; fucoxanthin-chlorophyll a-c binding protein chloroplastic flags: precursor	1422	10	7.57006e-22
Light reactions	1	0	0	0	0	GJ02541	-2.05786	-2.23194	0.001165269; 0.00019069988; 0.00013692578	0.00004471484; 0.0000019913916; 0.0000010361671					vde_spiol; violaxanthin de- chloroplastic flags: precursor	B2G	B2G, 445463, 434525	445463			estExtDG_fgenesh_newKGs_kg.C_4530023	97.93	676	8	3	666	1335	868	1543		1211	434525			estExtDG_fgenesh_newKGs_kg.C_190128	100	517			664	1180	866	1382		1025	vde_spiol; violaxanthin de- chloroplastic flags: precursor	1349	4	1.63348e-20
Light reactions	1	0	0	0	0	GJ08995	-2.06789	-2.72104	0.0132556595; 0.009631004; 0.021893103	0.0022096147; 0.0013672231; 0.0045687845					pap12_arath; probable plastid-lipid-associated protein chloroplastic; fibrillin-12 flags: precursor	B2G	B2G, 238400, 106570	238400			gm1.27000013	100	708			27	734	1	708		1403	106570			fgeneshEH_pg.79__90	100	708			27	734	1	708		1403	pap12_arath; probable plastid-lipid-associated protein chloroplastic; fibrillin-12 flags: precursor	847	1	2.13809e-14
Light reactions	1	0	0	0	0	GJ14860	-2.2005	-2.89785	0.01647664; 0.014507386; 0.017135486	0.0030407908; 0.0025301375; 0.0032176569					psb28_odosi; photosystem ii reaction center psb28 protein; photosystem ii 13 kda protein; photosystem ii reaction center w protein	B2G	B2G, 206437,	206437			gm1.2600326	93.94	99		1	632	730	352	260	1e-35	151															psb28_odosi; photosystem ii reaction center psb28 protein; photosystem ii 13 kda protein; photosystem ii reaction center w protein	730	10	2.33557e-39
Light reactions	1	0	0	0	0	GJ11083	-2.08526	-3.04588	0.0005578605; 0.00058696547; 0.0002879406	0.000013194355; 0.000014338815; 0.00000430177					pap4_arath; probable plastid-lipid-associated protein chloroplastic; fibrillin-4; 25 flags: precursor	B2G	B2G, 209627, 202026	209627			gm1.4000015	99.81	524	1		150	673	2	525		1031	202026			gm1.1500262	99.81	524	1		150	673	2	525		1031	pap4_arath; probable plastid-lipid-associated protein chloroplastic; fibrillin-4; 25 flags: precursor	802	6	1.72132e-19
Light reactions	1	0	0	0	0	GJ10268	-2.47424	-3.06503	0.023678992; 0.015313192	0.0051020463; 0.0027357594					zeaxanthin deepoxidase	Energy production and conversion	462793	462793	Kynurenine 3-monooxygenase and related flavoprotein monooxygenases	Energy production and conversion	estExtDG_fgeneshEH_pg.C_180034	99.88	819		1	1	818	1	819		1608	124246			fgeneshEH_pg.4583__1	100	674			19	692	1	674		1336	zep_orysj; zeaxanthin chloroplastic; 1; protein aba deficient 1; 1 flags: precursor	818	7	9.03102e-22
Light reactions	1	0	0	0	0	GJ07458	-2.51656	-3.13159	0.0042658662; 0.002329042	0.00038660527; 0.00014600897					precursor of protein violaxanthin deepoxidase-like protein	B2G	B2G, 445463, 434525	445463			estExtDG_fgenesh_newKGs_kg.C_4530023	99.87	765		1	1	765	1	764		1501	434525			estExtDG_fgenesh_newKGs_kg.C_190128	99.74	765	1	1	1	765	1	764		1493	precursor of protein violaxanthin deepoxidase-like protein	896	9	3.15576e-34
Light reactions	1	0	0	0	0	GJ08220	-2.66305	-3.57083	0.0113544185; 0.008194316; 0.0092721535	0.0017519338; 0.001071114; 0.0012946367					cb12_sollc; chlorophyll a-b binding protein chloroplastic; lhci type ii cab-7 flags: precursor	B2G	B2G, 356951,	356951			fgenesh_newKGs_kg.53__22__2697811:1	100	868			1	868	1	868		1721															cb12_sollc; chlorophyll a-b binding protein chloroplastic; lhci type ii cab-7 flags: precursor	868	3	4.28518e-12
Light reactions	1	0	0	0	0	GJ15360	-3.42718	-3.60067	0.011112473; 0.015703335; 0.013669769	0.0016918391; 0.0028394712; 0.002313405					photosystem ii oxygen evolving complex protein	B2G	B2G, 432299,	432299			estExtDG_fgenesh_newKGs_kg.C_40124	97.45	432	4	2	287	718	615	1039		763															photosystem ii oxygen evolving complex protein	720	10	3.94588e-37
Light reactions	1	0	0	0	0	GJ01253	-4.25676	-3.87348	0.015684962; 0.012292483	0.0028348565; 0.0019742416					chld_syny3; magnesium-chelatase subunit; mg-chelatase subunit d; mg-protoporphyrin ix chelatase	B2G	420555	420555	Casein kinase (serine/threonine/tyrosine protein kinase)	Signal transduction mechanisms	estExtDG_fgenesh_newKGs_pm.C_70010	100	772			829	1600	694	1465		1530															chld_syny3; magnesium-chelatase subunit; mg-chelatase subunit d; mg-protoporphyrin ix chelatase	1600	10	5.82482e-128
Light reactions	1	0	0	0	0	GJ08946	-2.91192	-3.903	0.000024268313; 0.00003319408; 0.000022188442	0.00000003514207; 0.00000006643427; 0.000000027551126					tl15b_arath; thylakoid lumenal kda protein chloroplastic flags: precursor	B2G	B2G, 440267,	440267			estExtDG_fgenesh_newKGs_kg.C_1210031	99.76	832	1	1	1	832	1	831		1626															tl15b_arath; thylakoid lumenal kda protein chloroplastic flags: precursor	848	1	3.27792e-41
Light reactions	1	0	0	0	0	GJ19333	-3.37249	-3.92459	0.006368588; 0.004481442; 0.008355919	0.0007229245; 0.00041780222; 0.0011029604					tl17_arath; thylakoid lumenal kda chloroplastic; flags: precursor	B2G	B2G, 442035, 419713	442035			estExtDG_fgenesh_newKGs_kg.C_1700007	99.8	505	1		130	634	1	505		993	419713			estExtDG_Genewise1.C_5670002	99.77	432	1		203	634	1	432		848	tl17_arath; thylakoid lumenal kda chloroplastic; flags: precursor	634	3	1.15066e-30
Light reactions	1	0	0	0	0	GJ17955	-2.80851	-4.44772	0.0017641286; 0.0011677974; 0.0010001215	0.00009138303; 0.000044902063; 0.00003460469					psae_anasp; photosystem i reaction center subunit iv	B2G	B2G, 449561, 49896	449561			estExtDG_Genemark1.C_170362	98.76	565	6	1	1	565	1	564		1057	49896			gw1.424.7.1	100	127			120	246	1	127	3e-066	252	psae_anasp; photosystem i reaction center subunit iv	667	10	2.00058e-24
Light reactions	1	0	0	0	0	GJ16768	-4.4516	-5.69291	0.0037702343; 0.0044816155; 0.0033684839	0.00031794055; 0.00041795667; 0.00026566055					ps11_syny3; photosystem ii 11 kda protein flags: precursor	B2G	B2G, 451669,	451669			estExtDG_Genemark1.C_470120	99.68	634	1	1	1	634	421	1053		1233															ps11_syny3; photosystem ii 11 kda protein flags: precursor	691	2	2.14768e-18
Light reactions	1	0	0	0	0	GJ23074	-6.41156	-13.6852	0.009906679; 0.0011940657; 0.011903468	0.0014297686; 0.0000464041; 0.0018806203					chloroplast light harvesting protein isoform 12	B2G	B2G, 64682,	64682			e_gw1.25.32.1	89.39	264	28		164	427	794	531	3e-81	301															chloroplast light harvesting protein isoform 12	532	10	2.0022e-25
Energy	1	0	0	0	0	GJ04844	2.46916	5.54871	0.004953369; 0.006493437; 0.0034073994	0.00048867916; 0.0007484061; 0.0002700936					Cytochrome b	Energy production and conversion	440801	440801	Cytochrome b	Energy production and conversion	estExtDG_fgenesh_newKGs_kg.C_1360038	99.78	905	2		1	905	2	906		1778	421980	Cytochrome b	Energy production and conversion	estExtDG_fgenesh_newKGs_pm.C_510002	99.85	648	1		1	648	2	649		1277	cy561_xenla; cytochrome b561; cytochrome b-561	1093	1	2.38202e-07
Energy	1	0	0	0	0	GJ03744	1.79745	2.84589	0.009539167; 0.009018988; 0.0031842485	0.0013501121; 0.0012412377; 0.0002437548					mitochondrial electron transport, succinate to ubiquinone	Function unknown	434617	434617	Uncharacterized conserved protein	Function unknown	estExtDG_fgenesh_newKGs_kg.C_200048	97.76	357	2	3	294	648	334	686	1e-178	626															sdhf2_dicdi; succinate dehydrogenase assembly factor mitochondrial; sdh assembly factor 2; succinate dehydrogenase subunit mitochondrial flags: precursor	1201	10	3.53734e-11
Energy	1	0	0	0	0	GJ21962		1.63246	0.0320699; 0.019235842; 0.022441335	0.007853422; 0.0037986184; 0.0047299564					NADH-cytochrome b-5 reductase	Energy production and conversion	434183	434183	NADH-cytochrome b-5 reductase	Energy production and conversion	estExtDG_fgenesh_newKGs_kg.C_170054	99.12	566	4	1	1	565	527	1092		1074																565
Energy	1	0	0	0	0	GJ13575	1.56989	1.6265	0.016975386; 0.016110683; 0.01767897	0.003174936; 0.0029458096; 0.0033683367					succinate dehydrogenase subunit 4	B2G	B2G, 431979,	431979			estExtDG_fgenesh_newKGs_kg.C_10382	100	754			1	754	9	762		1495															succinate dehydrogenase subunit 4	754	10	1.83276e-17
Energy	1	0	0	0	0	GJ11336		-1.53611	0.0043885913; 0.0038320103; 0.0023799373	0.00040405482; 0.00032608246; 0.00015102126					NADH-ubiquinone oxidoreductase, NDUFS3/30 kDa subunit	B2G	450770	451965			estExtDG_Genemark1.C_530117	98.81	756	2	3	49	798	1	755		1411	450770	NADH-ubiquinone oxidoreductase, NDUFS3/30 kDa subunit	Energy production and conversion	estExtDG_Genemark1.C_310334	98.54	756	4	3	49	798	1	755		1396	nuoc_magmm; nadh-quinone oxidoreductase subunit c; nadh dehydrogenase i subunit c; ndh-1 subunit c	798	10	1.59577e-49
Energy	1	0	0	0	0	GJ16883		-1.54395	0.03333423; 0.016159208; 0.029131753	0.008298532; 0.0029599501; 0.006854807					NADH:ubiquinone oxidoreductase, B16.6 subunit/cell death-regulatory protein	Cell cycle control, cell division, chromosome partitioning	448690	448690	NADH:ubiquinone oxidoreductase, B16.6 subunit/cell death-regulatory protein	Cell cycle control, cell division, chromosome partitioning	estExtDG_Genemark1.C_100017	98.76	643	2	1	46	688	1	637		1213	100956			fgeneshEH_pg.27__1	98.2	444	2	1	46	489	1	438		819	ndadb_arath; nadh dehydrogenase 1 alpha subcomplex subunit 13-b	688	9	9.28614e-24
Energy	1	0	0	0	0	GJ14395	-1.5909	-1.54859	0.004581187; 0.0063686566; 0.0058870493	0.00043281837; 0.0007230072; 0.0006429658					NADH:ubiquinone oxidoreductase, NDUFB9/B22 subunit	Energy production and conversion	443372	443372	NADH:ubiquinone oxidoreductase, NDUFB9/B22 subunit	Energy production and conversion	estExtDG_fgenesh_newKGs_kg.C_2360001	100	351			366	716	154	504		696															ndub9_arath; nadh dehydrogenase 1 beta subcomplex subunit 9; b22 subunit of eukaryotic mitochondrial complex i; complex i-b22; 22; ci-b22; nadh-ubiquinone oxidoreductase b22 subunit	739	1	1.03537e-07
Energy	1	0	0	0	0	GJ08490		-1.69875	0.0073838187; 0.009994104; 0.003404385	0.00091396936; 0.00144521; 0.00026970814					neufc_xentr; neuferricin; cytochrome b5 domain-containing protein 2 flags: precursor	B2G	B2G, 197879,	197879			gm1.700189	100	724			138	861	1	724		1435															neufc_xentr; neuferricin; cytochrome b5 domain-containing protein 2 flags: precursor	861	10	5.79049e-19
Energy	1	0	0	0	0	GJ10418		-1.70562	0.007580479; 0.0074193766; 0.0089037	0.00094875356; 0.0009205544; 0.0012169854					cytochrome b561 domain-containing	B2G	B2G, 206407,	206407			gm1.2600296	98.58	351	5		465	815	398	748		656															cytochrome b561 domain-containing	815	3	2.33945e-13
Energy	1	0	0	0	0	GJ07292		-1.72448	0.0004021744; 0.0002094882; 0.00012439526	0.0000075048024; 0.0000023873579; 0.0000008297112					Holocytochrome c synthase/heme-lyase	Posttranslational modification, protein turnover, chaperones	435905	435905	Holocytochrome c synthase/heme-lyase	Posttranslational modification, protein turnover, chaperones	estExtDG_fgenesh_newKGs_kg.C_360013	100	905			1	905	1	905		1794	440203			estExtDG_fgenesh_newKGs_kg.C_1200018	99.67	905	3		1	905	1	905		1770	cytochrome c-type heme lyase-like	905	10	2.60573e-56
Energy	1	0	0	0	0	GJ20240		-1.72842	0.023611177; 0.0153807	0.005081626; 0.002755963					F1-ATP synthase assembly protein	Energy production and conversion	452992	452992	F1-ATP synthase assembly protein	Energy production and conversion	estExtDG_Genemark1.C_720124	90.38	156	4	2	448	594	834	987	2e-48	192															conserved unknown protein [Ectocarpus siliculosus]	611	6	1.86824e-25
Energy	1	0	0	0	0	GJ07981	-1.5914	-1.74872	0.0009541166; 0.0026611637; 0.00028411948	0.000031788535; 0.00018183673; 0.000004178107					Holocytochrome c synthase/heme-lyase	B2G	435905	440203			estExtDG_fgenesh_newKGs_kg.C_1200018	100	181			210	390	446	626	3e-98	359	435905	Holocytochrome c synthase/heme-lyase	Posttranslational modification, protein turnover, chaperones	estExtDG_fgenesh_newKGs_kg.C_360013	100	181			210	390	446	626	3e-098	359	cytochrome c heme lyase	876	10	3.76636e-35
Energy	1	0	0	0	0	GJ22134		-1.77198	0.002841505; 0.006923251; 0.0054479935	0.0002025895; 0.00082809496; 0.0005680551					nds5a_arath; nadh dehydrogenase iron-sulfur protein 5-a	B2G	B2G, 450743,	450743			estExtDG_Genemark1.C_310240	99	200	2		1	200	89	288	4e-105	381															nds5a_arath; nadh dehydrogenase iron-sulfur protein 5-a	560	2	5.30111e-14
Energy	1	0	0	0	0	GJ15869	-1.51041	-1.87192	0.0062694754; 0.0069122007; 0.0046415534	0.00070672855; 0.00082645967; 0.00044280055					NADH:ubiquinone oxidoreductase, NDUFS4/18 kDa subunit	B2G	449695	459809			estExtDG_Genemark1.C_6390003	99.42	688	4		23	710	1	688		1332	449695	NADH:ubiquinone oxidoreductase, NDUFS4/18 kDa subunit	Energy production and conversion	estExtDG_Genemark1.C_180391	99.42	688	4		23	710	1	688		1332	ndus4_mouse; nadh dehydrogenase iron-sulfur protein mitochondrial; complex i-18 kda; ci-18 kda; complex i-aqdq; ci-aqdq; nadh-ubiquinone oxidoreductase 18 kda subunit flags: precursor	711	9	5.65054e-21
Energy	1	0	0	0	0	GJ14659	-1.81936	-1.94323	0.009817762; 0.0007984953; 0.034050588	0.0014088451; 0.00002353907; 0.008550229					Cytochrome c oxidase, subunit Vb/COX4	B2G	449596	421851			estExtDG_fgenesh_newKGs_pm.C_460001	100	708			29	736	1	708		1403	449596	Cytochrome c oxidase, subunit Vb/COX4	Energy production and conversion	estExtDG_Genemark1.C_180029	100	708			29	736	1	708		1403	loc733498 protein	736	6	6.06795e-09
Energy	1	0	0	0	0	GJ05756	-1.96818	-1.9751	0.03446398; 0.029510597; 0.027187757	0.008700287; 0.00698745; 0.0062069553					Cytochrome P450 CYP4/CYP19/CYP26 subfamilies	Lipid transport and metabolism	471046	471046	Cytochrome P450 CYP4/CYP19/CYP26 subfamilies	Lipid transport and metabolism	estExtDG_fgeneshEH_pg.C_7140001	100	212			216	427	153	364	9e-117	420	463287	Cytochrome P450 CYP4/CYP19/CYP26 subfamilies	Lipid transport and metabolism	estExtDG_fgeneshEH_pg.C_230139	99.06	212	2		216	427	1235	1446	6e-112	404	c97b2_soybn; cytochrome p450 chloroplastic flags: precursor	1015	10	1.52295e-49
Energy	1	0	0	0	0	GJ22038	-1.57935	-2.03797	0.01867156; 0.03828119	0.0036415048; 0.010094683					Ubiquinol-cytochrome c reductase hinge protein	Energy production and conversion	75509	75509	Ubiquinol-cytochrome c reductase hinge protein	Energy production and conversion	e_gw1.379.7.1	97.65	213	2	1	325	537	210	1	2e-104	379	73196	Ubiquinol-cytochrome c reductase hinge protein	Energy production and conversion	e_gw1.214.13.1	97.65	213	2	1	325	537	210	1	2e-104	379	qcr6_soltu; cytochrome b-c1 complex subunit 6; cr7; complex iii subunit 6; complex iii subunit vi; mitochondrial hinge protein; ubiquinol-cytochrome c reductase complex kda protein	563	2	1.574e-14
Energy	1	0	0	0	0	GJ25981	-1.93907	-2.49688	0.005398658; 0.0070396713	0.0005602615; 0.0008499056					NADH-dehydrogenase (ubiquinone)	Energy production and conversion	461368	461368	NADH-dehydrogenase (ubiquinone)	Energy production and conversion	estExtDG_fgeneshEH_pg.C_40217	100	405			1	405	1	405		803	470045			estExtDG_fgeneshEH_pg.C_3640012	100	380			26	405	1	380		753	dhna_arath; nadh dehydrogenase chloroplastic mitochondrial flags: precursor	405	1	7.81257e-19
Energy	1	0	0	0	0	GJ23587		-2.57935	0.036991682; 0.04217869	0.009628323; 0.011517319					pnta_ecoli; nad transhydrogenase subunit alpha; nicotinamide nucleotide transhydrogenase subunit alpha; pyridine nucleotide transhydrogenase subunit alpha	B2G	B2G, 464280,	464280			estExtDG_fgeneshEH_pg.C_430095	85.64	188	27		328	515	517	704	3e-38	159															pnta_ecoli; nad transhydrogenase subunit alpha; nicotinamide nucleotide transhydrogenase subunit alpha; pyridine nucleotide transhydrogenase subunit alpha	515	7	4.33884e-32
Energy	1	0	0	0	0	GJ04060	-2.20714	-2.6651	0.009072473; 0.027798787; 0.01930217	0.0012528175; 0.0064092893; 0.0038210757					Ubiquinone biosynthesis methyltransferase COQ5	Coenzyme transport and metabolism	426057	426057	Ubiquinone biosynthesis methyltransferase COQ5	Coenzyme transport and metabolism	estExtDG_Genewise1Plus.C_50194	99.66	1167	3	1	1	1166	1	1167		2274															as3mt_rat; arsenite methyltransferase; methylarsonite methyltransferase; s-adenosyl-l-methionine:arsenic methyltransferase	1166	10	1.52024e-54
Energy	1	0	0	0	0	GJ16747	-2.45234	-3.90723	0.0021109933; 0.006514174; 0.009460623	0.00012324337; 0.0007540217; 0.0013335239					mcr1_cocim; nadh-cytochrome b5 reductase 2; mitochondrial cytochrome b reductase	B2G	B2G, 245144, 62515	245144			gm1.44800010	100	579			1	579	64	642		1148	62515			e_gw1.10.37.1	100	579			1	579	238	816		1148	mcr1_cocim; nadh-cytochrome b5 reductase 2; mitochondrial cytochrome b reductase	692	10	1.89601e-28
Energy	1	0	0	0	0	GJ09995	-3.88486	-4.35726	0.010158467; 0.016116915; 0.012875934	0.0014796186; 0.002947839; 0.002118363					nb5r1_bovin; nadh-cytochrome b5 reductase 1;	B2G	B2G, 76556, 62759	76556			e_gw1.539.3.1	100	166			428	593	343	508	2e-89	329	62759			e_gw1.11.36.1	100	166			428	593	343	508	2e-089	329	nb5r1_bovin; nadh-cytochrome b5 reductase 1;	824	10	1.28209e-76
Energy	1	0	0	0	0	GJ03828	-2.88813	-5.44482	0.000514698; 0.00029845655; 0.00026758653	0.000011652372; 0.0000045326633; 0.0000037487894					NADH-cytochrome b-5 reductase	Energy production and conversion	373005	373005	NADH-cytochrome b-5 reductase	Energy production and conversion	fgenesh_newKGs_kg.1142__1__2696565:1	98.82	1190	4	2	4	1189	1	1184		2248															ncb5r_arath; nadh-cytochrome b5 reductase-like protein; b5r	1189	10	1.43267e-83
Energy	1	0	0	0	0	GJ22356	-4.34512	-7.53219	0.00022668847; 0.0002476016; 0.00023044851	0.0000027915394; 0.000003274462; 0.0000028676855					cyc6_cyame; cytochrome c6; cytochrome c-553; cytochrome c553; soluble cytochrome f flags: precursor	B2G	B2G, 49132, 49162	49132			gw1.315.7.1	99.64	276	1		96	371	1	276	8e-153	539	49162			gw1.53.66.1	99.64	276	1		96	371	1	276	8e-153	539	cyc6_cyame; cytochrome c6; cytochrome c-553; cytochrome c553; soluble cytochrome f flags: precursor	554	10	1.39678e-17
Channels	1	0	0	0	0	GJ06005	1198.4	900.312	0.00015090185; 0.00021734265; 0.00023839368	0.0000012632845; 0.0000025598822; 0.0000030331596					Amino acid transporter protein	Amino acid transport and metabolism	453598	453598	Amino acid transporter protein	Amino acid transport and metabolism	estExtDG_Genemark1.C_880019	99.64	276	1		721	996	543	818	1e-152	539	467017			estExtDG_fgeneshEH_pg.C_1240007	99.25	134	1		667	800	978	1111	8e-068	258		996
Channels	1	0	0	0	0	GJ14941	88.939	79.0836	0.00055827555; 0.00041623635; 0.0003591181	0.000013223889; 0.000007948286; 0.000006280986					Ammonia permease	Inorganic ion transport and metabolism	452779	452779	Ammonia permease	Inorganic ion transport and metabolism	estExtDG_Genemark1.C_680137	98.96	96	1		484	579	2095	2190	3e-45	182	451136	Ammonia permease	Inorganic ion transport and metabolism	estExtDG_Genemark1.C_370125	97.92	96	2		484	579	1351	1446	7e-043	174	y108_syny3; ammonium transporter sll0108	729	10	4.18758e-27
Channels	1	0	0	0	0	GJ05042	61.0304	47.1019	0.0009473627; 0.0020014313; 0.0005253033	0.00003134108; 0.000113289; 0.000012029789					Mitochondrial aspartate/glutamate carrier protein Aralar/Citrin (contains EF-hand Ca2+-binding domains)	B2G	434013	460467			estExtDG_Genemark1.C_11910002	100	1076			1	1076	1	1076		2133	434013	Mitochondrial aspartate/glutamate carrier protein Aralar/Citrin (contains EF-hand Ca2+-binding domains)	Energy production and conversion	estExtDG_fgenesh_newKGs_kg.C_160032	99.91	1076	1		1	1076	1	1076		2125	mcfe_dicdi; mitochondrial substrate carrier family protein e	1076	10	6.68407e-29
Channels	1	0	0	0	0	GJ01641	20.5441	41.941	0.009840362; 0.0092509175; 0.009944301	0.0014134783; 0.0012899291; 0.0014368375					Ammonia permease	B2G	464017	432660			estExtDG_fgenesh_newKGs_kg.C_50254	99.73	1501	1	1	1	1501	12	1509		2940	464017	Ammonia permease	Inorganic ion transport and metabolism	estExtDG_fgeneshEH_pg.C_370043	99.93	1428	1		74	1501	2130	3557		2823		1501
Channels	1	0	0	0	0	GJ25487	31.8591	37.5784	0.00009591349; 0.0001441182; 0.00006154126	0.0000005036133; 0.0000011520079; 0.00000022460048					Ammonia permease	Inorganic ion transport and metabolism	451136	451136	Ammonia permease	Inorganic ion transport and metabolism	estExtDG_Genemark1.C_370125	99.08	434	4		1	434	910	1343		829	452779	Ammonia permease	Inorganic ion transport and metabolism	estExtDG_Genemark1.C_680137	99.08	434	4		1	434	1654	2087		829	amt13_orysj; ammonium transporter 1 member 3; 1 3	434	7	9.32853e-11
Channels	1	0	0	0	0	GJ09969	36.6729	30.5725	0.0064765727; 0.016102923	0.0007445088; 0.0029431465					Transporter, ABC superfamily (Breast cancer resistance protein)	Secondary metabolites biosynthesis, transport and catabolism	430087	430087	Transporter, ABC superfamily (Breast cancer resistance protein)	Secondary metabolites biosynthesis, transport and catabolism	estExtDG_Genewise1Plus.C_2290011	99.76	825	2		1	825	2274	1450		1620	116881	Transporter, ABC superfamily (Breast cancer resistance protein)	Secondary metabolites biosynthesis, transport and catabolism	fgeneshEH_pg.312__8	99.63	536	2		1	536	1533	998		1047	abc transporter family protein	825	2	5.53026e-08
Channels	1	0	0	0	0	GJ18449	44.5724	26.4916	0.000022092485; 0.000028451626; 0.000023932997	0.000000026789488; 0.00000004911622; 0.000000034092988					Urea transporter	Amino acid transport and metabolism	440751	440751	Urea transporter	Amino acid transport and metabolism	estExtDG_fgenesh_newKGs_kg.C_1350043	93.44	655	43		11	665	2087	1433		957	440179	Urea transporter	Amino acid transport and metabolism	estExtDG_fgenesh_newKGs_kg.C_1190056	93.44	655	43		11	665	2766	2112		957	predicted protein [Physcomitrella patens subsp. patens]	665	1	8.39773e-07
Channels	1	0	0	0	0	GJ04779	15.2526	25.4006	0.004595786; 0.0043716417; 0.004296898	0.00043595547; 0.0004018013; 0.00039132626					Predicted transporter (major facilitator superfamily)	General function prediction only	432500	432500	Predicted transporter (major facilitator superfamily)	General function prediction only	estExtDG_fgenesh_newKGs_kg.C_50065	100	121			1	121	854	974	2e-62	240	443968			estExtDG_fgenesh_newKGs_kg.C_2820004	100	121			1	121	854	974	2e-062	240	rgt2_yeast; high-affinity glucose transporter rgt2	1099	2	9.78475e-08
Channels	1	0	0	0	0	GJ00920	14.0827	24.5166	0.0042080795; 0.0044411817; 0.0043893433	0.00037928746; 0.0004118005; 0.00040435843					Predicted transporter (major facilitator superfamily)	B2G	432500	443968			estExtDG_fgenesh_newKGs_kg.C_2820004	99.94	1753	1		1	1753	1	1753		3467	432500	Predicted transporter (major facilitator superfamily)	General function prediction only	estExtDG_fgenesh_newKGs_kg.C_50065	99.66	1753	6		1	1753	1	1753		3427	hup3_chlke; h(+) hexose cotransporter 3	1753	10	8.5034e-31
Channels	1	0	0	0	0	GJ02765	7.6362	15.354	0.01359928; 0.02021981; 0.0149784	0.0022935139; 0.0040900954; 0.0026505496					Sucrose transporter and related proteins	Carbohydrate transport and metabolism	453165	453165	Sucrose transporter and related proteins	Carbohydrate transport and metabolism	estExtDG_Genemark1.C_750053	100	1320			1	1320	1041	2360		2617																1320
Channels	1	0	0	0	0	GJ03489	12.1928	11.3307	0.000852435; 0.001255746; 0.0014116401	0.000026283271; 0.000050399434; 0.00006168997					azg1_arath; adenine guanine permease azg1; -homolog protein; protein azaguanine resistant 1; zg1	B2G	B2G, 223534,	223534			gm1.11000070	87.1	155	20		621	775	364	518	6e-35	149															azg1_arath; adenine guanine permease azg1; -homolog protein; protein azaguanine resistant 1; zg1	1223	10	9.96679e-40
Channels	1	0	0	0	0	GJ08396	10.9881	11.1336	0.0005524783; 0.0008048853; 0.0005024888	0.000013021528; 0.0000238844; 0.0000112339885					azg1_arath; adenine guanine permease azg1; -homolog protein; protein azaguanine resistant 1; zg1	B2G	B2G, 223534,	223534			gm1.11000070	100	156			454	609	364	519	2e-83	309															azg1_arath; adenine guanine permease azg1; -homolog protein; protein azaguanine resistant 1; zg1	863	10	4.57615e-41
Channels	1	0	0	0	0	GJ02573	3.05573	10.1972	0.0038840878; 0.029311769; 0.008572755	0.00033357638; 0.006917551; 0.0011454804					Na+-independent Cl/HCO3 exchanger AE1 and related transporters (SLC4 family)	Inorganic ion transport and metabolism	466232	466232	Na+-independent Cl/HCO3 exchanger AE1 and related transporters (SLC4 family)	Inorganic ion transport and metabolism	estExtDG_fgeneshEH_pg.C_950065	100	1007			1	1007	1	1007		1996																1342
Channels	1	0	0	0	0	GJ00055	4.79146	9.42198	0.0028731148; 0.0034085189; 0.0033025017	0.0002056695; 0.00027045773; 0.00025745985					ab7g_arath; abc transporter g family member 7; abc transporter; 7; white-brown complex homolog protein 7; 7	B2G	B2G, 470304,	470304			estExtDG_fgeneshEH_pg.C_4130005	98.96	2010	21		1424	3433	2638	4647		3818															ab7g_arath; abc transporter g family member 7; abc transporter; 7; white-brown complex homolog protein 7; 7	3433	10	7.51016e-51
Channels	1	0	0	0	0	GJ00593	6.88851	9.29218	0.016408248; 0.017345706; 0.015948884	0.0030227653; 0.0032746934; 0.0029030233					Transporter, ABC superfamily (Breast cancer resistance protein)	B2G	454294	442986			estExtDG_fgenesh_newKGs_kg.C_2110046	99.85	1985	3		1	1985	11	1995		3911	454294	Transporter, ABC superfamily (Breast cancer resistance protein)	Secondary metabolites biosynthesis, transport and catabolism	estExtDG_Genemark1.C_1070014	99.87	744	1		1137	1880	393	1136		1467	ab16g_arath; abc transporter g family member 16; abc transporter; 16; probable white-brown complex homolog protein 16; 16	1985	10	3.25084e-60
Channels	1	0	0	0	0	GJ23270	4.17276	8.70578	0.008660417; 0.044604678	0.0011642133; 0.0124544					Predicted transporter (major facilitator superfamily)	General function prediction only	432500	432500	Predicted transporter (major facilitator superfamily)	General function prediction only	estExtDG_fgenesh_newKGs_kg.C_50065	97.53	486	12		41	526	1754	1269		868	443968			estExtDG_fgenesh_newKGs_kg.C_2820004	97.33	486	13		41	526	1754	1269		860		526
Channels	1	0	0	0	0	GJ11831	3.92767	8.39194	0.0119387545; 0.011807185; 0.0111428695	0.0018883361; 0.0018569616; 0.0016994841					Putative zinc transporter	Inorganic ion transport and metabolism	103004	103004	Putative zinc transporter	Inorganic ion transport and metabolism	fgeneshEH_pg.46__13	99.86	731	1		58	788	1	731		1441	247219			gm1.55900009	100	461			328	788	106	566		914		788
Channels	1	0	0	0	0	GJ11354	5.00596	7.84307	0.006178435; 0.0058331536; 0.0037719745	0.00069188344; 0.000632547; 0.0003181317					Mitochondrial carrier protein CGI-69	B2G	471020	436123			estExtDG_fgenesh_newKGs_kg.C_390007	97.77	674	6	3	43	716	1	665		1205	471020	Mitochondrial carrier protein CGI-69	Energy production and conversion	estExtDG_fgeneshEH_pg.C_6940002	98.26	631	11		167	797	624	1254		1164		797
Channels	1	0	0	0	0	GJ20070		6.49126	0.0029133656; 0.004621971; 0.00802606	0.00021045681; 0.00043955547; 0.0010389156					K+-channel ERG and related proteins, contain PAS/PAC sensor domain	Signal transduction mechanisms	370706	370706	K+-channel ERG and related proteins, contain PAS/PAC sensor domain	Signal transduction mechanisms	fgenesh_newKGs_kg.481__10__2686134:1	88.61	158	18		1	158	1303	1460	9e-42	170	356013	Transcription factor TCF20	Transcription	fgenesh_newKGs_kg.43__66__2686134:1	87.97	158	19		1	158	970	1127	2e-039	163	y045_metma; ankyrin repeat protein mm_0045	615	1	1.1767e-07
Channels	1	0	0	0	0	GJ21731		5.98982	0.048614323; 0.048477203	0.014025531; 0.0139685925					ATPase component of ABC transporters with duplicated ATPase domains/Translation elongation factor EF-3b	Translation, ribosomal structure and biogenesis	460993	460993	ATPase component of ABC transporters with duplicated ATPase domains/Translation elongation factor EF-3b	Translation, ribosomal structure and biogenesis	estExtDG_fgeneshEH_pg.C_10277	99.77	428	1		145	572	1	428		841															ef3_schpo; elongation factor 3; ef-3	572	2	3.78409e-07
Channels	1	0	0	0	0	GJ00394		5.61294	0.005077839; 0.006591338; 0.006372253	0.0005081366; 0.0007687735; 0.0007234905					kup_zymmo; probable potassium transport system protein kup	B2G	B2G, 427627, 103236	427627			estExtDG_Genewise1Plus.C_470042	99.68	2167	7		15	2181	391	2557		4240	103236			fgeneshEH_pg.47__103	99.89	1760	2		10	1769	1967	3726		3473	kup_zymmo; probable potassium transport system protein kup	2181	10	1.05418e-80
Channels	1	0	0	0	0	GJ00469	6.6419	5.42456	0.01242871; 0.015414055; 0.016164783	0.0020066556; 0.0027648641; 0.0029615422					K+-channel ERG and related proteins, contain PAS/PAC sensor domain	Signal transduction mechanisms	351378	351378	K+-channel ERG and related proteins, contain PAS/PAC sensor domain	Signal transduction mechanisms	fgenesh_newKGs_kg.11__7__EST_ALL.fasta.Contig10775	99.59	740	3		1330	2069	918	1657		1443																2097
Channels	1	0	0	0	0	GJ03178	2.03953	5.41523	0.014200872; 0.011546615	0.0024529402; 0.0017953184					Multidrug/pheromone exporter, ABC superfamily	Secondary metabolites biosynthesis, transport and catabolism	471075	471075	Multidrug/pheromone exporter, ABC superfamily	Secondary metabolites biosynthesis, transport and catabolism	estExtDG_fgeneshEH_pg.C_7340001	100	325			941	1265	4560	4236		644	465929	Multidrug/pheromone exporter, ABC superfamily	Secondary metabolites biosynthesis, transport and catabolism	estExtDG_fgeneshEH_pg.C_860069	100	325			941	1265	4574	4250		644	mdr1_human; multidrug resistance protein 1; atp-binding cassette sub-family b member 1; p-glycoprotein 1; cd_antigen=cd243	1265	10	1.42385e-58
Channels	1	0	0	0	0	GJ20724	3.26425	5.34113	0.030604487; 0.048642512	0.0073627895; 0.014035954					Na+-independent Cl/HCO3 exchanger AE1 and related transporters (SLC4 family)	Inorganic ion transport and metabolism	466232	466232	Na+-independent Cl/HCO3 exchanger AE1 and related transporters (SLC4 family)	Inorganic ion transport and metabolism	estExtDG_fgeneshEH_pg.C_950065	97.88	425	9		175	599	1007	583		771																599
Channels	1	0	0	0	0	GJ14115	4.08257	5.19126	0.046127804; 0.036875468	0.013040427; 0.0095860325					Transporter, ABC superfamily (Breast cancer resistance protein)	Secondary metabolites biosynthesis, transport and catabolism	454294	454294	Transporter, ABC superfamily (Breast cancer resistance protein)	Secondary metabolites biosynthesis, transport and catabolism	estExtDG_Genemark1.C_1070014	100	734			12	745	1210	477		1455	442986			estExtDG_fgenesh_newKGs_kg.C_2110046	100	660			86	745	1890	1231		1308	abcg4_human; atp-binding cassette sub-family g member 4	745	10	7.89992e-16
Channels	1	0	0	0	0	GJ00062	3.08639	5.13565	0.015799817; 0.034751907	0.0028645433; 0.008806931					Vacuolar H+-ATPase V0 sector, subunit d	Energy production and conversion	413949	413949	Vacuolar H+-ATPase V0 sector, subunit d	Energy production and conversion	estExtDG_est_orfs.C_750003	99.92	1268	1		370	1637	16	1283		2506															va0d_dicdi; v-type proton atpase subunit d; v-atpase subunit d; dva41; v-atpase 41 kda accessory protein; vacuolar proton pump subunit d	3376	10	1.69954e-150
Channels	1	0	0	0	0	GJ03000		5.07573	0.01496552; 0.013088537; 0.015839584	0.0026473894; 0.0021697378; 0.0028756694					Predicted mechanosensitive ion channel	Cell wall/membrane/envelope biogenesis	358242	358242	Predicted mechanosensitive ion channel	Cell wall/membrane/envelope biogenesis	fgenesh_newKGs_kg.67__12__EST_ALL.fasta.Contig9839	100	1284			4	1287	1155	2438		2545	358244	Predicted mechanosensitive ion channel	Cell wall/membrane/envelope biogenesis	fgenesh_newKGs_kg.67__14__EST_ALL.fasta.Contig9839	100	1245			4	1248	1155	2399		2468	y1861_arath; uncharacterized mscs family protein at1g78610	1287	3	1.18034e-08
Channels	1	0	0	0	0	GJ24381	4.30808	4.9341	0.0006198676; 0.0014924388; 0.001464832	0.000015807367; 0.00006827297; 0.0000662219					Ammonia permease	Inorganic ion transport and metabolism	61319	61319	Ammonia permease	Inorganic ion transport and metabolism	e_gw1.3.159.1	99.79	486	1		1	486	103	588		955	444314	Ammonia permease	Inorganic ion transport and metabolism	estExtDG_fgenesh_newKGs_kg.C_3100010	87.89	479	58		8	486	265	743	6e-138	490	amt12_arath; ammonium transporter 1 member 2; 1 2	486	10	8.11475e-46
Channels	1	0	0	0	0	GJ08662	1.88698	4.66997	0.012661008; 0.014918962	0.0020675627; 0.002636045					proton amino acid transporter	B2G	B2G, 433590,	433590			estExtDG_fgenesh_newKGs_kg.C_120121	100	645			212	856	1031	387		1279															proton amino acid transporter	856	1	1.00012e-26
Channels	1	0	0	0	0	GJ11156	1.93852	3.7818	0.0197517; 0.017527388; 0.018738387	0.003951456; 0.0033263266; 0.003661818					UDP-galactose transporter related protein	Carbohydrate transport and metabolism	106524	106524	UDP-galactose transporter related protein	Carbohydrate transport and metabolism	fgeneshEH_pg.79__44	100	751			51	801	1	751		1489															ups2_arath; ureide permease 2; 2	801	6	1.26686e-23
Channels	1	0	0	0	0	GJ00572	4.2252	3.44808	0.012076724; 0.008752423; 0.011853689	0.0019198268; 0.001182604; 0.0018698226					Sulfate/bicarbonate/oxalate exchanger SAT-1 and related transporters (SLC26 family)	Inorganic ion transport and metabolism	441761	441761	Sulfate/bicarbonate/oxalate exchanger SAT-1 and related transporters (SLC26 family)	Inorganic ion transport and metabolism	estExtDG_fgenesh_newKGs_kg.C_1630030	99.64	1939	5	1	1	1939	1	1937		3782	363809	Sulfate/bicarbonate/oxalate exchanger SAT-1 and related transporters (SLC26 family)	Inorganic ion transport and metabolism	fgenesh_newKGs_kg.155__16__2687264:1	84.78	900	134	1	638	1534	17	916		694	yvdb_bacsu; sulfate transporter yvdb	2004	10	6.03343e-31
Channels	1	0	0	0	0	GJ09403		3.27721	0.014804569; 0.025305329	0.0026053225; 0.005607262					abcc3_dicdi; abc transporter c family member 3; abc transporter	B2G	B2G, ,																													abcc3_dicdi; abc transporter c family member 3; abc transporter	838	10	4.80554e-20
Channels	1	0	0	0	0	GJ00448	2.07795	3.27247	0.0002235833; 0.000039350954; 0.00027030503	0.000002732243; 0.00000009694834; 0.0000038059927					Na+/Pi symporter	Inorganic ion transport and metabolism	462214	462214	Na+/Pi symporter	Inorganic ion transport and metabolism	estExtDG_fgeneshEH_pg.C_110229	100	2121			1	2121	1	2121		4205	67879	Na+/Pi symporter	Inorganic ion transport and metabolism	e_gw1.69.4.1	84.44	135	21		296	430	94	228	2e-020	101	s20ab_xenla; sodium-dependent phosphate transporter 1-b; solute carrier family 20 member 1-b	2121	10	9.18303e-32
Channels	1	0	0	0	0	GJ02907	2.65196	3.21591	0.016324408; 0.01786909; 0.01627898	0.0030003963; 0.0034275684; 0.0029889804					Na+-bile acid cotransporter	Inorganic ion transport and metabolism	437762	437762	Na+-bile acid cotransporter	Inorganic ion transport and metabolism	estExtDG_fgenesh_newKGs_kg.C_640056	100	1295			1	1295	17	1311		2567	444675			estExtDG_fgenesh_newKGs_kg.C_3490018	99.76	1266	2	1	31	1295	34	1299		2478	bile acid:sodium symporter	1299	3	3.78818e-07
Channels	1	0	0	0	0	GJ02814	2.42284	3.12142	0.018928567; 0.019687647; 0.01773718	0.003712353; 0.0039326157; 0.003385978					Na+-bile acid cotransporter	B2G	437762	444675			estExtDG_fgenesh_newKGs_kg.C_3490018	99.92	1299	1		1	1299	7	1305		2567	437762	Na+-bile acid cotransporter	Inorganic ion transport and metabolism	estExtDG_fgenesh_newKGs_kg.C_640056	99.69	1272	3	1	28	1299	47	1317		2482	bile acid:sodium symporter	1314	3	3.8795e-07
Channels	1	0	0	0	0	GJ26680	2.59383	3.07085	0.0008802523; 0.0016327797; 0.001361734	0.000027482947; 0.00007977344; 0.000057793655					Na+-bile acid cotransporter	B2G	437762	444675			estExtDG_fgenesh_newKGs_kg.C_3490018	99.43	176	1		1	176	97	272	2e-93	341	437762	Na+-bile acid cotransporter	Inorganic ion transport and metabolism	estExtDG_fgenesh_newKGs_kg.C_640056	99.43	176	1		1	176	109	284	2e-093	341		357
Channels	1	0	0	0	0	GJ18548	2.8841	2.92527	0.0060070134; 0.005845086; 0.006483436	0.00066446845; 0.00063452916; 0.000746113					Predicted transporter (major facilitator superfamily)	General function prediction only	457240	457240	Predicted transporter (major facilitator superfamily)	General function prediction only	estExtDG_Genemark1.C_2310012	96.53	346	3	1	1	346	261	597	1e-170	599	470505	Predicted transporter (major facilitator superfamily)	General function prediction only	estExtDG_fgeneshEH_pg.C_4670003	96.24	346	4	1	1	346	1310	1646	3e-168	591	tret1_apili; facilitated trehalose transporter tret1; 1	652	9	2.67227e-11
Channels	1	0	0	0	0	GJ02132		2.84836	0.048266135; 0.029414613	0.013880754; 0.006954635					Transporter, ABC superfamily (Breast cancer resistance protein)	Secondary metabolites biosynthesis, transport and catabolism	447414	447414	Transporter, ABC superfamily (Breast cancer resistance protein)	Secondary metabolites biosynthesis, transport and catabolism	estExtDG_Genemark1.C_10344	99.77	1288	3		1	1288	2	1289		2529															white_drome; protein white	1407	10	2.46107e-33
Channels	1	0	0	0	0	GJ12789	1.7274	2.83579	0.009548899; 0.009811661	0.0013518266; 0.0014072765					hcn4_rabit; potassium sodium hyperpolarization-activated cyclic nucleotide-gated channel 4; hyperpolarization-activated cation channel 4; hac-4	B2G	B2G, ,																													hcn4_rabit; potassium sodium hyperpolarization-activated cyclic nucleotide-gated channel 4; hyperpolarization-activated cation channel 4; hac-4	769	10	2.76955e-20
Channels	1	0	0	0	0	GJ13239	2.24185	2.61383	0.025892586; 0.0085957255	0.005796652; 0.0011513117					Sodium/hydrogen exchanger protein	Inorganic ion transport and metabolism	119699	119699	Sodium/hydrogen exchanger protein	Inorganic ion transport and metabolism	fgeneshEH_pg.516__7	99.17	483	4		20	502	2276	2758		926															unnamed protein product [Hyphomonas neptunium ATCC 15444]	761	4	5.6916e-09
Channels	1	0	0	0	0	GJ13081		2.49426	0.015597245; 0.030610973	0.0028109231; 0.007365122					K+-channel ERG and related proteins, contain PAS/PAC sensor domain	B2G	444804	355499			fgenesh_newKGs_kg.39__13__EST_ALL.fasta.Contig9400	98.03	761	11	3	8	764	1	761		1368	444804	K+-channel ERG and related proteins, contain PAS/PAC sensor domain	Signal transduction mechanisms	estExtDG_fgenesh_newKGs_kg.C_3610020	97.77	763	8	4	5	764	1	757		1356		764
Channels	1	0	0	0	0	GJ04358		2.47236	0.049166616; 0.0030436143	0.014236965; 0.00022662674					K+-channel ERG and related proteins, contain PAS/PAC sensor domain	Signal transduction mechanisms	452107	452107	K+-channel ERG and related proteins, contain PAS/PAC sensor domain	Signal transduction mechanisms	estExtDG_Genemark1.C_560162	99.9	972	1		1	972	1	972		1919															kcnh3_mouse; potassium voltage-gated channel subfamily h member 3; ether-a-go-go-like potassium channel 2; elk channel 2; melk2; voltage-gated potassium channel subunit	1137	4	3.19106e-11
Channels	1	0	0	0	0	GJ02532	1.6647	2.443	0.027403658; 0.028231137; 0.043764334	0.006281087; 0.006551182; 0.012132687					magnesium ion transport activity	Function unknown	358812	358812	Uncharacterized conserved protein	Function unknown	fgenesh_newKGs_kg.73__39__2693688:1	99.41	1349	5	1	1	1349	1	1346		2607	417622	Uncharacterized conserved protein	Function unknown	estExtDG_Genewise1.C_1210009	97.92	1349	25	1	1	1349	1	1346		2448	nipa3_mouse; magnesium transporter nipa3; nipa-like protein 1; non-imprinted in prader-willi angelman syndrome region protein 3 homolog	1349	10	1.17738e-64
Channels	1	0	0	0	0	GJ00710		2.21791	0.0031236666; 0.002943048; 0.0031408204	0.00023612936; 0.00021353652; 0.00023805468					Sugar transporter/spinster transmembrane protein	Carbohydrate transport and metabolism	456983	456983	Sugar transporter/spinster transmembrane protein	Carbohydrate transport and metabolism	estExtDG_Genemark1.C_2110014	100	1442			1	1442	104	1545		2859	456983	Sugar transporter/spinster transmembrane protein	Carbohydrate transport and metabolism	estExtDG_Genemark1.C_2110014	99.77	427	1		1456	1882	1543	1969		839	spin_drome; protein spinster; protein benchwarmer; protein diphthong	1896	1	9.9405e-07
Channels	1	0	0	0	0	GJ07685		2.15054	0.00093834; 0.0016195206; 0.0008136621	0.0000307216; 0.00007828817; 0.000024378922					K+-channel ERG and related proteins, contain PAS/PAC sensor domain	Signal transduction mechanisms	437625	437625	K+-channel ERG and related proteins, contain PAS/PAC sensor domain	Signal transduction mechanisms	estExtDG_fgenesh_newKGs_kg.C_620056	99.41	338	2		26	363	133	470		654	368852	Wiskott Aldrich syndrome proteins	Cytoskeleton	fgenesh_newKGs_kg.332__15__EST_ALL.fasta.Contig201	98.81	337	4		27	363	269	605		636		887
Channels	1	0	0	0	0	GJ09437	2.30619	2.10796	0.009538311; 0.0138230035	0.0013498785; 0.002356425					Voltage-gated Ca2+ channels, alpha1 subunits	Signal transduction mechanisms	448907	448907	Voltage-gated Ca2+ channels, alpha1 subunits	Signal transduction mechanisms	estExtDG_Genemark1.C_110388	100	432			66	497	1603	2034		856															cac1b_disom; probable voltage-dependent n-type calcium channel subunit alpha-1b; doe-4; voltage-gated calcium channel subunit alpha	837	10	1.52837e-20
Channels	1	0	0	0	0	GJ20009	1.91973	2.0323	0.010626626; 0.0071057393; 0.014624581	0.0015815897; 0.0008620833; 0.0025583245					K+-channel ERG and related proteins, contain PAS/PAC sensor domain	B2G	435347	444988	Rho GTPase effector BNI1 and related formins	Signal transduction mechanisms	estExtDG_fgenesh_newKGs_kg.C_3800010	99.83	603	1		15	617	873	271		1187	435347	K+-channel ERG and related proteins, contain PAS/PAC sensor domain	Signal transduction mechanisms	estExtDG_fgenesh_newKGs_kg.C_270030	97.19	604	4	5	15	617	878	287		1039		617
Channels	1	0	0	0	0	GJ25096	2.46234	2.02491	0.0012734017; 0.0016069238; 0.00060085003	0.000051618506; 0.00007726429; 0.000015088274					Mitochondrial tricarboxylate/dicarboxylate carrier proteins	Energy production and conversion	432033	432033	Mitochondrial tricarboxylate/dicarboxylate carrier proteins	Energy production and conversion	estExtDG_fgenesh_newKGs_kg.C_30068	99.53	429	2		21	449	1	429		835	443991			estExtDG_fgenesh_newKGs_kg.C_2840001	99.3	429	3		21	449	1	429		827	yg1d_schpo; uncharacterized mitochondrial carrier	453	2	5.32599e-10
Channels	1	0	0	0	0	GJ00695		1.99445	0.021632938; 0.035205804; 0.036013294	0.004488769; 0.008962992; 0.009257605					Choline transporter-like protein	Lipid transport and metabolism	438674	438674	Choline transporter-like protein	Lipid transport and metabolism	estExtDG_fgenesh_newKGs_kg.C_830015	99.89	1892		1	1	1890	1	1892		3729	258426			gm1.762700001	100	528			44	571	1	528		1047	choline transporter like family	1906	10	5.7245e-12
Channels	1	0	0	0	0	GJ07411		1.97262	0.0076365154; 0.0026392986; 0.00070798205	0.0009613409; 0.00017969018; 0.000019537207					Transporter, ABC superfamily (Breast cancer resistance protein)	Secondary metabolites biosynthesis, transport and catabolism	104215	104215	Transporter, ABC superfamily (Breast cancer resistance protein)	Secondary metabolites biosynthesis, transport and catabolism	fgeneshEH_pg.58__13	100	250			650	899	2418	2169	2e-139	496																899
Channels	1	0	0	0	0	GJ13887	1.73669	1.95771	0.002604939; 0.0034086127; 0.0030436227	0.00017590952; 0.00027055093; 0.00022682584					Monocarboxylate transporter	B2G	435026	441358			estExtDG_fgenesh_newKGs_kg.C_1510029	100	208			542	749	974	1181	2e-114	412	435026	Monocarboxylate transporter	Carbohydrate transport and metabolism	estExtDG_fgenesh_newKGs_kg.C_240008	98.08	208	4		542	749	974	1181	6e-105	381		749
Channels	1	0	0	0	0	GJ26250	2.16185	1.91408	0.042459145; 0.0365147; 0.04921848	0.011616394; 0.009444102; 0.014261254					Mitochondrial fatty acid anion carrier protein/Uncoupling protein	Energy production and conversion	454351	454351	Mitochondrial fatty acid anion carrier protein/Uncoupling protein	Energy production and conversion	estExtDG_Genemark1.C_1080050	100	349			1	349	592	940		692	458149			estExtDG_Genemark1.C_3050005	100	304			1	304	676	979	4e-172	603	mcfx_dicdi; mitochondrial substrate carrier family protein x	387	5	2.45517e-08
Channels	1	0	0	0	0	GJ13697	2.33835	1.83714	0.030150114; 0.037629798; 0.03688906	0.0071983775; 0.009849907; 0.0095904935					amt13_orysj; ammonium transporter 1 member 3; 1 3	B2G	B2G, 201096,	201096			gm1.1300269	99.12	228	2		327	554	1030	1257	1e-121	436															amt13_orysj; ammonium transporter 1 member 3; 1 3	752	10	1.14732e-22
Channels	1	0	0	0	0	GJ17446		1.70807	0.00039166267; 0.0072280806	0.000007179322; 0.00088626763					K+/Cl- cotransporter KCC1 and related transporters	Inorganic ion transport and metabolism	456824	456824	K+/Cl- cotransporter KCC1 and related transporters	Inorganic ion transport and metabolism	estExtDG_Genemark1.C_2000061	100	557			1	557	1952	2508		1104															amino acid permease family protein	677	3	1.20815e-07
Channels	1	0	0	0	0	GJ11454		1.70807	0.006493955; 0.0066654896; 0.0060397787	0.0007486232; 0.0007818165; 0.0006693168					Mitochondrial carrier protein PET8	Energy production and conversion	446076	446076	Mitochondrial carrier protein PET8	Energy production and conversion	estExtDG_fgenesh_newKGs_kg.C_6080001	98.78	572		2	219	790	2264	1700		1072	436469	Mitochondrial carrier protein PET8	Energy production and conversion	estExtDG_fgenesh_newKGs_kg.C_430046	98.78	572		2	219	790	2264	1700		1072		800
Channels	1	0	0	0	0	GJ04518		1.60553	0.010949793; 0.023361694; 0.0076937713	0.0016526214; 0.00500205; 0.0009744483					Cl- channel CLC-7 and related proteins (CLC superfamily)	Inorganic ion transport and metabolism	459148	459148	Cl- channel CLC-7 and related proteins (CLC superfamily)	Inorganic ion transport and metabolism	estExtDG_Genemark1.C_4420020	100	1063			44	1106	1545	2607		2107	452730	Cl- channel CLC-7 and related proteins (CLC superfamily)	Inorganic ion transport and metabolism	estExtDG_Genemark1.C_670160	99.91	1063	1		44	1106	1119	2181		2099	clcn7_bovin; h(+) cl(-) exchange transporter 7; chloride channel protein 7; -7	1122	10	3.00033e-28
Channels	1	0	0	0	0	GJ01911		1.54227	0.02686542; 0.03725063; 0.010604904	0.0061004725; 0.00971952; 0.0015774918					Mitochondrial phosphate carrier protein	Energy production and conversion	437270	437270	Mitochondrial phosphate carrier protein	Energy production and conversion	estExtDG_fgenesh_newKGs_kg.C_570008	99.86	1437	2		5	1441	2	1438		2833															mpcp_yeast; mitochondrial phosphate carrier protein; mitochondrial import receptor; phosphate transport protein; ptp; mpic 1; p32	1444	10	2.6802e-66
Channels	1	0	0	0	0	GJ03729		-1.54192	0.022191757; 0.01343562; 0.012367021	0.0046548843; 0.0022527413; 0.0019929102					s35a2_bovin; udp-galactose translocator; solute carrier family 35 member a2; udp-galactose transporter; udp-gal-tr; ugt	B2G	B2G, 242180,	242180			gm1.35300025	100	489			88	576	1	489		969															s35a2_bovin; udp-galactose translocator; solute carrier family 35 member a2; udp-galactose transporter; udp-gal-tr; ugt	1198	10	5.11568e-19
Channels	1	0	0	0	0	GJ03734		-1.56489	0.0019079351; 0.0038410907; 0.004779237	0.00010415577; 0.00032753346; 0.0004629515					Glucose-6-phosphate/phosphate and phosphoenolpyruvate/phosphate antiporter	Carbohydrate transport and metabolism	450858	450858	Glucose-6-phosphate/phosphate and phosphoenolpyruvate/phosphate antiporter	Carbohydrate transport and metabolism	estExtDG_Genemark1.C_340075	99.73	1129	2	1	71	1199	1	1128		2206	456520			estExtDG_Genemark1.C_1830097	99.56	1129	4	1	71	1199	1	1128		2190	pt432_arath; probable sugar phosphate phosphate translocator at4g32390	1199	10	1.02421e-24
Channels	1	0	0	0	0	GJ13849		-1.57744	0.027165225; 0.012842819	0.0061994353; 0.002111314					Permease of the major facilitator superfamily	General function prediction only	463457	463457	Permease of the major facilitator superfamily	General function prediction only	estExtDG_fgeneshEH_pg.C_260021	99.84	610	1		139	748	1389	780		1201																750
Channels	1	0	0	0	0	GJ10922		-1.59161	0.006069487; 0.0012390533; 0.004424092	0.0006742651; 0.000049290225; 0.00040912238					tryptophan tyrosine permease	B2G	B2G, 447986,	447986			estExtDG_Genemark1.C_40493	99.59	727	3		80	806	531	1257		1419															tryptophan tyrosine permease	806	10	2.70925e-35
Channels	1	0	0	0	0	GJ03805		-1.60356	0.0030642017; 0.0039903806; 0.0034983803	0.00022914793; 0.00034812713; 0.00028172042					avp_horvu; pyrophosphate-energized vacuolar membrane proton pump; pyrophosphate-energized inorganic pyrophosphatase; h(+)-ppase	B2G	B2G, 75032, 75032	75032			e_gw1.334.13.1	100	411			524	934	1789	2199		815	75032			e_gw1.334.13.1	99.25	398	3		78	475	1346	1743		765	avp_horvu; pyrophosphate-energized vacuolar membrane proton pump; pyrophosphate-energized inorganic pyrophosphatase; h(+)-ppase	1191	10	1.55735e-102
Channels	1	0	0	0	0	GJ09586		-1.61367	0.012300676; 0.02312387; 0.012722216	0.0019770055; 0.004933161; 0.0020843823					Glucose-6-phosphate/phosphate and phosphoenolpyruvate/phosphate antiporter	Carbohydrate transport and metabolism	437283	437283	Glucose-6-phosphate/phosphate and phosphoenolpyruvate/phosphate antiporter	Carbohydrate transport and metabolism	estExtDG_fgenesh_newKGs_kg.C_570032	97.55	245	2	3	588	830	504	746	1e-115	416	464105	Glucose-6-phosphate/phosphate and phosphoenolpyruvate/phosphate antiporter	Carbohydrate transport and metabolism	estExtDG_fgeneshEH_pg.C_390111	100	70			1	70	454	523	4e-032	139	s35e2_mouse; solute carrier family 35 member e2	834	10	3.39803e-48
Channels	1	0	0	0	0	GJ01264		-1.63874	0.021843145; 0.01548255; 0.019383404	0.0045527015; 0.0027815278; 0.003841721					Predicted sugar transporter	Carbohydrate transport and metabolism	52888	52888	Predicted sugar transporter	Carbohydrate transport and metabolism	gw1.48.70.1	99.91	1134	1		177	1310	1	1134		2240	414247			estExtDG_est_orfs.C_4060001	98.78	82	1		1511	1592	2454	2535	1e-036	155	mfsd5_bovin; major facilitator superfamily domain-containing protein 5	1596	8	8.22036e-51
Channels	1	0	0	0	0	GJ05862	-1.65395	-1.64351	0.0025035746; 0.0028084982; 0.000880368	0.00016396541; 0.00019861608; 0.000027496924					Predicted transporter (ABC superfamily)	General function prediction only	453665	453665	Predicted transporter (ABC superfamily)	General function prediction only	estExtDG_Genemark1.C_890131	98.83	342	4		1	342	1074	1415		646															y2477_myctu; uncharacterized abc transporter atp-binding protein rv2477c mt2552	1006	10	2.35052e-91
Channels	1	0	0	0	0	GJ16251		-1.66671	0.0067292377; 0.0049840724; 0.009853477	0.000791908; 0.00049389264; 0.0014168702					Glucose-6-phosphate/phosphate and phosphoenolpyruvate/phosphate antiporter	Carbohydrate transport and metabolism	464105	464105	Glucose-6-phosphate/phosphate and phosphoenolpyruvate/phosphate antiporter	Carbohydrate transport and metabolism	estExtDG_fgeneshEH_pg.C_390111	99.62	523	2		25	547	1	523		1021	464105	Glucose-6-phosphate/phosphate and phosphoenolpyruvate/phosphate antiporter	Carbohydrate transport and metabolism	estExtDG_fgeneshEH_pg.C_390111	99.36	156	1		547	702	553	708	4e-081	301	s35e2_mouse; solute carrier family 35 member e2	702	10	1.16216e-52
Channels	1	0	0	0	0	GJ05231	-1.65306	-1.68701	0.006418188; 0.001646356; 0.002000213	0.00073263503; 0.000080984995; 0.000113126436					nckxh_drome; probable sodium potassium calcium exchanger cg1090; na(+) k(+) ca(2+)-exchange protein cg1090	B2G	B2G, ,																													nckxh_drome; probable sodium potassium calcium exchanger cg1090; na(+) k(+) ca(2+)-exchange protein cg1090	1058	10	1.05396e-20
Channels	1	0	0	0	0	GJ25244	-1.84184	-1.69243	0.010686855; 0.018525152	0.0015965928; 0.0036027005					ecap_sollc; calcium-transporting endoplasmic reticulum-type	B2G	B2G, ,																													ecap_sollc; calcium-transporting endoplasmic reticulum-type	447	10	3.31654e-43
Channels	1	0	0	0	0	GJ11917	-1.74156	-1.70244	0.029096153; 0.038569413; 0.031048752	0.006839; 0.010200749; 0.007507671					s35a4_mouse; probable udp-sugar transporter protein slc35a4; solute carrier family 35 member a4	B2G	B2G, 231989, 248878	231989			gm1.17700064	99.35	768	5		19	786	1	768		1483	248878			gm1.71300007	98.7	772	10		15	786	495	1266		1451	s35a4_mouse; probable udp-sugar transporter protein slc35a4; solute carrier family 35 member a4	786	3	2.69561e-09
Channels	1	0	0	0	0	GJ07056		-1.71748	0.0010900244; 0.00087986654; 0.0035156822	0.000040063762; 0.00002742122; 0.00028418165					Sodium/hydrogen exchanger protein	Inorganic ion transport and metabolism	464223	464223	Sodium/hydrogen exchanger protein	Inorganic ion transport and metabolism	estExtDG_fgeneshEH_pg.C_410085	100	301			43	343	1281	1581	7e-170	597	471012			estExtDG_fgeneshEH_pg.C_6870004	100	247			97	343	1656	1902	1e-137	490		919
Channels	1	0	0	0	0	GJ11173		-1.73829	0.024406785; 0.0037798865	0.0053229383; 0.00031933302					xpo2_bovin; exportin-2; exp2; chromosome segregation 1-like protein; importin-alpha re-exporter	B2G	B2G, 116832,	116832			fgeneshEH_pg.310__6	99.87	788	1		13	800	1271	2058		1554															xpo2_bovin; exportin-2; exp2; chromosome segregation 1-like protein; importin-alpha re-exporter	800	10	3.53557e-50
Channels	1	0	0	0	0	GJ18259		-1.73843	0.033551376; 0.010796929; 0.011444286	0.008373526; 0.001619266; 0.0017713241					Mitochondrial carrier protein PET8	Energy production and conversion	457130	457130	Mitochondrial carrier protein PET8	Energy production and conversion	estExtDG_Genemark1.C_2220068	100	168			492	659	583	750	1e-90	333															hypothetical protein AURANDRAFT_27664 [Aureococcus anophagefferens]	659	3	1.21627e-11
Channels	1	0	0	0	0	GJ01787		-1.76429	0.017956069; 0.013801112; 0.019981869	0.0034514302; 0.0023502558; 0.0040158518					Predicted UDP-galactose transporter	Carbohydrate transport and metabolism	459747	459747	Predicted UDP-galactose transporter	Carbohydrate transport and metabolism	estExtDG_Genemark1.C_6070014	99.93	1468	1		1	1468	1	1468		2904	430220	Predicted UDP-galactose transporter	Carbohydrate transport and metabolism	estExtDG_Genewise1Plus.C_2500001	98.78	1397	1	2	1	1397	1	1381		2648	s35a2_canfa; udp-galactose translocator; solute carrier family 35 member a2; udp-galactose transporter; udp-gal-tr; ugt	1468	10	2.31682e-62
Channels	1	0	0	0	0	GJ20200	-1.63197	-1.76518	0.0030287395; 0.002431814; 0.0018312006	0.000224501; 0.00015640359; 0.00009759533					K+-dependent Ca2+/Na+ exchanger NCKX1 and related proteins	Signal transduction mechanisms	469467	469467	K+-dependent Ca2+/Na+ exchanger NCKX1 and related proteins	Signal transduction mechanisms	estExtDG_fgeneshEH_pg.C_2870011	98.66	149	2		33	181	962	1110	1e-74	280	463859	DNA-binding centromere protein B (CENP-B)	Chromatin structure and dynamics	estExtDG_fgeneshEH_pg.C_350015	97.99	149	3		33	181	1052	1200	3e-072	272		612
Channels	1	0	0	0	0	GJ03914		-1.76928	0.009334596; 0.005574536; 0.0046415534	0.001307971; 0.00059021165; 0.00044287855					Predicted mitochondrial carrier protein	Energy production and conversion	422684	422684	Predicted mitochondrial carrier protein	Energy production and conversion	estExtDG_fgenesh_newKGs_pm.C_870018	100	1181			1	1181	1	1181		2341	459688			estExtDG_Genemark1.C_5850008	99.82	1141	2		13	1153	10	1150		2246	s2544_human; solute carrier family 25 member 44	1181	6	4.78067e-12
Channels	1	0	0	0	0	GJ01802		-1.77759	0.0007518164; 0.001270019; 0.0013639549	0.000021517746; 0.00005137431; 0.000057920028					Predicted UDP-galactose transporter	Carbohydrate transport and metabolism	433500	433500	Predicted UDP-galactose transporter	Carbohydrate transport and metabolism	estExtDG_fgenesh_newKGs_kg.C_120005	99.8	1466	1	1	1	1466	1	1464		2876	442589	Predicted UDP-galactose transporter	Carbohydrate transport and metabolism	estExtDG_fgenesh_newKGs_kg.C_1890025	99.39	1468	5	2	1	1466	1	1466		2827	srf3_caeel; udp-galactose udp-n-acetylglucosamine transporter srf-3; surface antigenicity abnormal 3	1466	10	2.44852e-24
Channels	1	0	0	0	0	GJ12893		-1.78934	0.0051765987; 0.0368741	0.0005241747; 0.009585243					gons4_arath; gdp-mannose transporter gonst4; protein golgi nucleotide sugar transporter 4	B2G	B2G, ,																													gons4_arath; gdp-mannose transporter gonst4; protein golgi nucleotide sugar transporter 4	767	2	3.46747e-23
Channels	1	0	0	0	0	GJ07795	-1.53259	-1.85565	0.0014877529; 0.0015970828; 0.0014341115	0.00006780108; 0.000076506396; 0.00006338111					Predicted transporter (major facilitator superfamily)	General function prediction only	460515	460515	Predicted transporter (major facilitator superfamily)	General function prediction only	estExtDG_Genemark1.C_12640001	100	874			1	874	1023	1896		1733	448890	Predicted transporter (major facilitator superfamily)	General function prediction only	estExtDG_Genemark1.C_110313	100	874			1	874	1023	1896		1733	sugar transporter	882	10	2.86721e-15
Channels	1	0	0	0	0	GJ23682	-1.60461	-1.8886	0.018915916; 0.033299	0.0037096387; 0.008287409					Peroxisomal long-chain acyl-CoA transporter, ABC superfamily	Lipid transport and metabolism	452201	452201	Peroxisomal long-chain acyl-CoA transporter, ABC superfamily	Lipid transport and metabolism	estExtDG_Genemark1.C_580096	99.8	488	1		13	500	492	5		959																512
Channels	1	0	0	0	0	GJ03344	-1.82604	-1.89541	0.005674332; 0.014676034; 0.04084086	0.0006065732; 0.0025711267; 0.011025285					Predicted transporter (ABC superfamily)	General function prediction only	68429	68429	Predicted transporter (ABC superfamily)	General function prediction only	e_gw1.78.4.1	100	558			1	558	722	1279		1106															abcf2_dicdi; abc transporter f family member 2	1242	10	8.92952e-119
Channels	1	0	0	0	0	GJ14444	-1.76841	-1.90066	0.008163219; 0.0013659531; 0.002841505	0.0010654145; 0.00005805313; 0.00020252615					Peptide exporter, ABC superfamily	Intracellular trafficking, secretion, and vesicular transport	111067	111067	Peptide exporter, ABC superfamily	Intracellular trafficking, secretion, and vesicular transport	fgeneshEH_pg.144__33	99.3	428	3		74	501	533	960		825															abcb9_mouse; atp-binding cassette sub-family b member 9; atp-binding cassette transporter 9; abc transporter 9 protein; mabcb9; tap-like protein; tapl	739	10	2.2572e-40
Channels	1	0	0	0	0	GJ04755	-1.70234	-1.9275	0.008073752; 0.008783705; 0.0053755776	0.001048796; 0.0011887953; 0.0005562435					Mitochondrial solute carrier protein	Energy production and conversion	450067	450067	Mitochondrial solute carrier protein	Energy production and conversion	estExtDG_Genemark1.C_220105	99.84	629	1		458	1086	402	1030		1239															bt1_maize; protein brittle- chloroplastic amyloplastic flags: precursor	1101	10	1.39641e-16
Channels	1	0	0	0	0	GJ04388	-1.78041	-1.93344	0.011242529; 0.018383693; 0.0091885775	0.0017219175; 0.0035661003; 0.0012758499					Glucose-6-phosphate/phosphate and phosphoenolpyruvate/phosphate antiporter	B2G	416626	418362			estExtDG_Genewise1.C_1830002	99.65	1134	4		1	1134	64	1197		2216	416626	Glucose-6-phosphate/phosphate and phosphoenolpyruvate/phosphate antiporter	Carbohydrate transport and metabolism	estExtDG_Genewise1.C_650028	99.65	1133	4		1	1133	64	1196		2214	xpt_arath; xylulose 5-phosphate phosphate chloroplastic; xul-5-p phosphate translocator flags: precursor	1134	10	1.93005e-23
Channels	1	0	0	0	0	GJ06142	-1.64145	-1.94161	0.00033552348; 0.00021818276; 0.00018101129	0.000005506407; 0.0000026020311; 0.0000018326805					Predicted transporter (ABC superfamily)	General function prediction only	464368	464368	Predicted transporter (ABC superfamily)	General function prediction only	estExtDG_fgeneshEH_pg.C_460046	99.69	955	3		1	955	2083	3037		1869															ab5f_arath; abc transporter f family member 5; abc transporter; 5; gcn20-type atp-binding cassette protein gcn5	985	10	1.45611e-62
Channels	1	0	0	0	0	GJ24713	-1.93213	-1.95587	0.0021866036; 0.0062166993; 0.0013972904	0.00013097843; 0.00069784524; 0.00006049263					Peptide exporter, ABC superfamily	Intracellular trafficking, secretion, and vesicular transport	111067	111067	Peptide exporter, ABC superfamily	Intracellular trafficking, secretion, and vesicular transport	fgeneshEH_pg.144__33	97.36	227	6		1	227	734	960	1e-111	402															abcb9_mouse; atp-binding cassette sub-family b member 9; atp-binding cassette transporter 9; abc transporter 9 protein; mabcb9; tap-like protein; tapl	471	10	6.50976e-23
Channels	1	0	0	0	0	GJ02615		-1.96858	0.007645004; 0.0073557254; 0.0076365154	0.0009642259; 0.00090901245; 0.0009610796					Vacuolar H+-ATPase V0 sector, subunit a	Energy production and conversion	61253	61253	Vacuolar H+-ATPase V0 sector, subunit a	Energy production and conversion	e_gw1.3.12.1	100	213			848	1060	2194	2406	3e-117	422	64876			e_gw1.27.54.1	88.89	135	15		1	135	1701	1835	7e-035	149	vpp4_human; v-type proton atpase 116 kda subunit a isoform 4; v-atpase 116 kda isoform a4; vacuolar proton translocating atpase 116 kda subunit a isoform 4; vacuolar proton translocating atpase 116 kda subunit a kidney isof	1336	10	2.87661e-37
Channels	1	0	0	0	0	GJ14423	-1.6955	-2.00057	0.0017423757; 0.0012446148; 0.00034237638	0.000089004934; 0.000049763625; 0.0000057357647					Glutamate/aspartate and neutral amino acid transporters	B2G	451189	452506			estExtDG_Genemark1.C_630144	100	70			1	70	1393	1462	4e-32	139	451189	Glutamate/aspartate and neutral amino acid transporters	Amino acid transport and metabolism	estExtDG_Genemark1.C_370323	100	70			1	70	1417	1486	4e-032	139		739
Channels	1	0	0	0	0	GJ14758		-2.00711	0.0018836125; 0.0006006786; 0.001142248	0.00010227359; 0.0000150556825; 0.000043502812					Predicted UDP-galactose transporter	Carbohydrate transport and metabolism	433500	433500	Predicted UDP-galactose transporter	Carbohydrate transport and metabolism	estExtDG_fgenesh_newKGs_kg.C_120005	99.05	105	1		1	105	178	282	1e-50	200	442589	Predicted UDP-galactose transporter	Carbohydrate transport and metabolism	estExtDG_fgenesh_newKGs_kg.C_1890025	99.05	105	1		1	105	178	282	1e-050	200		732
Channels	1	0	0	0	0	GJ20018	-1.64082	-2.00935	0.020325562; 0.015148721; 0.010822689	0.0041191443; 0.0026947784; 0.0016241495					Voltage-gated shaker-like K+ channel, subunit beta/KCNAB	Energy production and conversion	310078	310078	Voltage-gated shaker-like K+ channel, subunit beta/KCNAB	Energy production and conversion	fgenesh_newKGs_pm.24__31	100	458			1	458	617	1074		908															tas_ecoli; protein tas	616	3	1.78159e-20
Channels	1	0	0	0	0	GJ23337		-2.01765	0.021578819; 0.0026760881	0.004473475; 0.00018386469					af334403_1phosphate repressible phosphate permease	B2G	B2G, 123369,	123369			fgeneshEH_pg.2195__2	87.21	258	33		252	509	375	118	1e-65	250															af334403_1phosphate repressible phosphate permease	524	1	7.86887e-34
Channels	1	0	0	0	0	GJ17832		-2.03278	0.00026763562; 0.0013615417; 0.0031608846	0.0000037558032; 0.00005773741; 0.00024057574					phosphate permease	B2G	B2G, 123369,	123369			fgeneshEH_pg.2195__2	91.13	372	33		254	625	375	4	1e-133	476															phosphate permease	669	10	2.09744e-41
Channels	1	0	0	0	0	GJ09720		-2.03443	0.005134319; 0.0035692551; 0.0037907688	0.00051724137; 0.00029094372; 0.00032074327					Glucose-6-phosphate/phosphate and phosphoenolpyruvate/phosphate antiporter	Carbohydrate transport and metabolism	467518	467518	Glucose-6-phosphate/phosphate and phosphoenolpyruvate/phosphate antiporter	Carbohydrate transport and metabolism	estExtDG_fgeneshEH_pg.C_1440035	100	165			32	196	806	970	8e-89	327	471220	Glucose-6-phosphate/phosphate and phosphoenolpyruvate/phosphate antiporter	Carbohydrate transport and metabolism	estExtDG_fgeneshEH_pg.C_8620001	100	165			32	196	806	970	8e-089	327	xpt_arath; xylulose 5-phosphate phosphate chloroplastic; xul-5-p phosphate translocator flags: precursor	830	10	3.00476e-21
Channels	1	0	0	0	0	GJ21704	-1.62153	-2.03651	0.016769022; 0.0014826618; 0.0026760881	0.0031180459; 0.000067446876; 0.00018383445					Long-chain acyl-CoA transporter, ABC superfamily (involved in peroxisome organization and biogenesis)	B2G	66117	217861			gm1.7500224	99.63	534	2		28	561	1	534		1043	66117	Long-chain acyl-CoA transporter, ABC superfamily (involved in peroxisome organization and biogenesis)	Lipid transport and metabolism	e_gw1.45.55.1	100	406			1	406	592	997		805	ab2d_arath; abc transporter d family member chloroplastic; abc transporter; 2 flags: precursor	573	5	2.80463e-37
Channels	1	0	0	0	0	GJ17750	-2.7242	-2.05138	0.04861267; 0.031743225	0.014024481; 0.0077488585					Voltage-gated shaker-like K+ channel, subunit beta/KCNAB	B2G	68207	76803			e_gw1.609.4.1	100	464			208	671	1	464		920	68207	Voltage-gated shaker-like K+ channel, subunit beta/KCNAB	Energy production and conversion	e_gw1.74.19.1	99.14	464	4		208	671	1	464		888	tas_ecoli; protein tas	671	10	5.66432e-30
Channels	1	0	0	0	0	GJ27153		-2.05844	0.007412201; 0.019985614; 0.014938062	0.000919315; 0.0040177726; 0.0026413011					Putative Mg2+ and Co2+ transporter CorD	Inorganic ion transport and metabolism	102900	102900	Putative Mg2+ and Co2+ transporter CorD	Inorganic ion transport and metabolism	fgeneshEH_pg.45__59	100	209			1	209	554	762	2e-115	414															apag_mets4; protein	323	10	2.85235e-11
Channels	1	0	0	0	0	GJ22888	-1.73681	-2.06032	0.038780723; 0.031572033	0.010277638; 0.007685882					Glucose-6-phosphate/phosphate and phosphoenolpyruvate/phosphate antiporter	Carbohydrate transport and metabolism	467518	467518	Glucose-6-phosphate/phosphate and phosphoenolpyruvate/phosphate antiporter	Carbohydrate transport and metabolism	estExtDG_fgeneshEH_pg.C_1440035	94.42	538	30		1	538	1537	1000		829	471220	Glucose-6-phosphate/phosphate and phosphoenolpyruvate/phosphate antiporter	Carbohydrate transport and metabolism	estExtDG_fgeneshEH_pg.C_8620001	92.87	519	34	1	20	538	1515	1000		731	xpt_arath; xylulose 5-phosphate phosphate chloroplastic; xul-5-p phosphate translocator flags: precursor	538	3	1.00564e-09
Channels	1	0	0	0	0	GJ07290		-2.06369	0.0025101611; 0.00141493; 0.0017857328	0.0001646914; 0.00006193369; 0.00009346921					Sucrose transporter and related proteins	Carbohydrate transport and metabolism	461706	461706	Sucrose transporter and related proteins	Carbohydrate transport and metabolism	estExtDG_fgeneshEH_pg.C_70026	100	90			813	902	801	890	5e-44	178															sucrose transporter-like protein	905	10	1.54296e-23
Channels	1	0	0	0	0	GJ03125	-2.00022	-2.12918	0.024676533; 0.044264827	0.005413144; 0.012326676					Predicted UDP-galactose transporter	Carbohydrate transport and metabolism	95469	95469	Predicted UDP-galactose transporter	Carbohydrate transport and metabolism	fgeneshEH_pg.3__144	99.66	290	1		20	309	1	290	8e-161	567															s35a2_mouse; udp-galactose translocator; solute carrier family 35 member a2; udp-galactose transporter; udp-gal-tr; ugt; mugt1	1275	10	1.03442e-37
Channels	1	0	0	0	0	GJ24847		-2.14187	0.006854765; 0.0069122007; 0.009068301	0.00081596087; 0.0008264281; 0.0012516542					Zinc transporter and related ZIP domain-containing proteins	B2G	97520	116210			fgeneshEH_pg.283__10	99.7	331	1		22	352	413	743		648	97520	Zinc transporter and related ZIP domain-containing proteins	Inorganic ion transport and metabolism	fgeneshEH_pg.10__144	99.7	331	1		22	352	413	743		648	uncharacterized conserved secreted protein	465	10	3.89852e-38
Channels	1	0	0	0	0	GJ25315	-1.95428	-2.15479	0.017956069; 0.019857444	0.003451651; 0.0039814943					gtr1_rat; solute carrier family facilitated glucose transporter member 1; glucose transporter type erythrocyte brain; glut-1	B2G	B2G, 250560,	250560			gm1.94600006	99.27	274	2		170	443	71	344	2e-149	527															gtr1_rat; solute carrier family facilitated glucose transporter member 1; glucose transporter type erythrocyte brain; glut-1	443	10	6.31196e-12
Channels	1	0	0	0	0	GJ13760		-2.16766	0.03524676; 0.023460904; 0.028708704	0.008977983; 0.0050329594; 0.0067072934					Vacuolar H+-ATPase V0 sector, subunits c/c'	Energy production and conversion	359783	359783	Vacuolar H+-ATPase V0 sector, subunits c/c'	Energy production and conversion	fgenesh_newKGs_kg.88__9__EST_ALL.fasta.Contig11457	99.5	404	2		19	422	7	410		785	359783	Vacuolar H+-ATPase V0 sector, subunits c/c'	Energy production and conversion	fgenesh_newKGs_kg.88__9__EST_ALL.fasta.Contig11457	98.81	336	2	1	416	751	452	785	2e-179	628	vatl_pleca; v-type proton atpase 16 kda proteolipid subunit; v-atpase 16 kda proteolipid subunit; vacuolar proton pump 16 kda proteolipid subunit	751	10	1.48833e-48
Channels	1	0	0	0	0	GJ22793		-2.19177	0.027324392; 0.0038410907; 0.008669872	0.0062571284; 0.00032748462; 0.0011660402					Voltage-gated shaker-like K+ channel, subunit beta/KCNAB	Energy production and conversion	417225	417225	Voltage-gated shaker-like K+ channel, subunit beta/KCNAB	Energy production and conversion	estExtDG_Genewise1.C_970026	99.44	540	3		1	540	187	726		1047	419848	Voltage-gated shaker-like K+ channel, subunit beta/KCNAB	Energy production and conversion	estExtDG_Genewise1.C_7250001	99.17	241	2		1	241	21	261	1e-129	462	y1669_arath; uncharacterized oxidoreductase chloroplastic flags: precursor	540	8	1.29808e-45
Channels	1	0	0	0	0	GJ27318	-1.71985	-2.19927	0.0048632496; 0.014593041; 0.033855982	0.0004754409; 0.0025495428; 0.008483028					Predicted mitochondrial carrier protein	Energy production and conversion	422684	422684	Predicted mitochondrial carrier protein	Energy production and conversion	estExtDG_fgenesh_newKGs_pm.C_870018	99.68	308	1		3	310	3	310	3e-172	603	459688			estExtDG_Genemark1.C_5850008	99.66	298	1		13	310	10	307	3e-166	583		310
Channels	1	0	0	0	0	GJ17656	-1.7199	-2.22589	0.0007365721; 0.0010474696; 0.0006207795	0.000020794432; 0.00003733066; 0.000015855534					UDP-galactose transporter related protein	Carbohydrate transport and metabolism	109082	109082	UDP-galactose transporter related protein	Carbohydrate transport and metabolism	fgeneshEH_pg.113__69	99.35	465	3		63	527	1	465		898															s35b3_mouse; adenosine 3 -phospho 5 -phosphosulfate transporter 2; paps transporter 2; solute carrier family 35 member b3	673	10	3.86762e-21
Channels	1	0	0	0	0	GJ27448	-2.15638	-2.23538	0.0015065438; 0.013700723; 0.034289062	0.000069207264; 0.0023218694; 0.008637965					Mitochondrial carrier protein PET8	Energy production and conversion	100710	100710	Mitochondrial carrier protein PET8	Energy production and conversion	fgeneshEH_pg.25__85	99.17	120	1		180	299	354	473	5e-60	230															samc_danre; s-adenosylmethionine mitochondrial carrier protein; mitochondrial s-adenosylmethionine transporter; solute carrier family 25 member 26	299	3	5.89517e-08
Channels	1	0	0	0	0	GJ06729	-1.58803	-2.24212	0.0076502007; 0.012292483; 0.0062896125	0.0009656361; 0.001974196; 0.0007101307					Glucose-6-phosphate/phosphate and phosphoenolpyruvate/phosphate antiporter	Carbohydrate transport and metabolism	463785	463785	Glucose-6-phosphate/phosphate and phosphoenolpyruvate/phosphate antiporter	Carbohydrate transport and metabolism	estExtDG_fgeneshEH_pg.C_340015	99.47	941	5		1	941	1	941		1826	108863	Glucose-6-phosphate/phosphate and phosphoenolpyruvate/phosphate antiporter	Carbohydrate transport and metabolism	fgeneshEH_pg.110__3	99.34	908	6		34	941	1	908		1752	pt317_arath; probable sugar phosphate phosphate translocator at3g17430	941	8	6.65267e-17
Channels	1	0	0	0	0	GJ20225		-2.24801	0.044578906; 0.015740853	0.01244517; 0.0028494054					Zinc transporter and related ZIP domain-containing proteins	Inorganic ion transport and metabolism	452438	452438	Zinc transporter and related ZIP domain-containing proteins	Inorganic ion transport and metabolism	estExtDG_Genemark1.C_620117	100	579			1	579	177	755		1148															zupt_oceih; zinc transporter	611	10	2.07685e-40
Channels	1	0	0	0	0	GJ06231	-2.0114	-2.25159	0.041387636; 0.0403642	0.0112233525; 0.010854826					Predicted mitochondrial cholesterol transporter	Signal transduction mechanisms	370722	370722	Predicted mitochondrial cholesterol transporter	Signal transduction mechanisms	fgenesh_newKGs_kg.482__10__EST_ALL.fasta.Contig1998	99.89	871	1		77	947	1	871		1719	351411	Predicted mitochondrial cholesterol transporter	Signal transduction mechanisms	fgenesh_newKGs_kg.11__40__2703937:1	99.66	873	1	1	77	947	1	873		1701	tx261_human; protein tex261	978	7	2.33943e-27
Channels	1	0	0	0	0	GJ06835	-1.7058	-2.25449	0.01163989; 0.008085141; 0.01200868	0.0018172581; 0.0010508465; 0.00190491					Vacuolar H+-ATPase V0 sector, subunit c''	Energy production and conversion	451883	451883	Vacuolar H+-ATPase V0 sector, subunit c''	Energy production and conversion	estExtDG_Genemark1.C_510264	100	181			29	209	1	181	3e-98	359	313800	Vacuolar H+-ATPase V0 sector, subunit c''	Energy production and conversion	fgenesh_newKGs_pm.147__24	100	86			247	332	242	327	1e-041	170	vato_yeast; v-type proton atpase subunit c; v-atpase subunit c; v-atpase 22 kda proteolipid subunit; vacuolar proton pump c subunit	934	10	1.08615e-47
Channels	1	0	0	0	0	GJ02272		-2.29422	0.028501136; 0.021742962	0.006642693; 0.0045243977					Vacuolar H+-ATPase V1 sector, subunit C	Energy production and conversion	432823	432823	Vacuolar H+-ATPase V1 sector, subunit C	Energy production and conversion	estExtDG_fgenesh_newKGs_kg.C_70065	100	759			8	766	1	759		1505															vtc1a_danre; v-type proton atpase subunit c 1-a; v-atpase subunit c 1-a; vacuolar proton pump subunit c 1-a	1384	10	2.34741e-48
Channels	1	0	0	0	0	GJ19166		-2.31077	0.043716058; 0.0024417941; 0.023269102	0.012108495; 0.00015764825; 0.0049729105					K+-channel ERG and related proteins, contain PAS/PAC sensor domain	Signal transduction mechanisms	56363	56363	K+-channel ERG and related proteins, contain PAS/PAC sensor domain	Signal transduction mechanisms	gw1.31.103.1	99.34	303	2		283	585	1	303	2e-166	585	203849			gm1.2000169	99.65	286	1		304	589	76	361	1e-158	559	kor2_orysj; potassium channel kor2; k(+) outward-rectifying channel 2	638	10	5.89279e-12
Channels	1	0	0	0	0	GJ23747	-1.87102	-2.32796	0.0030010894; 0.003520904; 0.004407682	0.00022082162; 0.00028481102; 0.00040672245					Intracellular Cl- channel CLIC, contains GST domain	Inorganic ion transport and metabolism	455804	455804	Intracellular Cl- channel CLIC, contains GST domain	Inorganic ion transport and metabolism	estExtDG_Genemark1.C_1570117	99.8	510	1		1	510	1	510		1005	456235	Intracellular Cl- channel CLIC, contains GST domain	Inorganic ion transport and metabolism	estExtDG_Genemark1.C_1730024	99.33	297	2		126	422	55	351	5e-163	573	dhar2_arath; glutathione s-transferase dhar2; chloride intracellular channel homolog 2; clic homolog 2; glutathione-dependent dehydroascorbate reductase 2; 2; ; gsh-dependent dehydroascorbate reductase 2	510	3	1.64614e-10
Channels	1	0	0	0	0	GJ04613	-1.78337	-2.34402	0.0044411817; 0.0031593556; 0.0037957304	0.00041177543; 0.00024018723; 0.00032125248					Mitochondrial carrier protein PET8	B2G	432184	366662			fgenesh_newKGs_kg.228__10__2687053:1	99.91	1094	1		5	1098	1	1094		2161	432184	Mitochondrial carrier protein PET8	Energy production and conversion	estExtDG_fgenesh_newKGs_kg.C_30263	99.73	1099		1	1	1099	1	1096		2151	samc_xentr; s-adenosylmethionine mitochondrial carrier protein; mitochondrial s-adenosylmethionine transporter; solute carrier family 25 member 26	1113	10	6.39865e-18
Channels	1	0	0	0	0	GJ07047	-1.52442	-2.34616	0.011172005; 0.02005038; 0.009870685	0.0017047168; 0.0040357583; 0.0014208552					Vacuolar H+-ATPase V0 sector, subunits c/c'	Energy production and conversion	362459	362459	Vacuolar H+-ATPase V0 sector, subunits c/c'	Energy production and conversion	fgenesh_newKGs_kg.131__71__EST_ALL.fasta.Contig12282	99.32	148	1		33	180	1	148	3e-76	285	370527			fgenesh_newKGs_kg.462__4__EST_ALL.fasta.Contig9819	99.32	148	1		33	180	22	169	3e-076	285	vacuolar atp synthase 16 kda proteolipid	920	10	4.17749e-49
Channels	1	0	0	0	0	GJ24563	-2.16528	-2.34665	0.0003021767; 0.00025717792; 0.00047558843	0.0000046211785; 0.0000034915095; 0.0000102574495					Mitochondrial carrier protein PET8	Energy production and conversion	100710	100710	Mitochondrial carrier protein PET8	Energy production and conversion	fgeneshEH_pg.25__85	98.63	73	1		19	91	859	931	9e-32	137																478
Channels	1	0	0	0	0	GJ08633	-1.82793	-2.36948	0.019167786; 0.024837596; 0.014087956	0.0037790406; 0.005461926; 0.0024234848					Nucleotide-sugar transporter VRG4/SQV-7	Intracellular trafficking, secretion, and vesicular transport	440538	440538	Nucleotide-sugar transporter VRG4/SQV-7	Intracellular trafficking, secretion, and vesicular transport	estExtDG_fgenesh_newKGs_kg.C_1310020	99.06	848	8		1	848	315	1162		1618	370274	Nucleotide-sugar transporter VRG4/SQV-7	Intracellular trafficking, secretion, and vesicular transport	fgenesh_newKGs_kg.436__9__EST_ALL.fasta.Contig6391	99.35	774	5		1	774	311	1084		1495	gons3_arath; gdp-mannose transporter gonst3; protein golgi nucleotide sugar transporter 3	857	5	6.58072e-11
Channels	1	0	0	0	0	GJ18881	-2.13129	-2.38836	0.016094588; 0.009860603; 0.0031744747	0.0029407234; 0.0014183349; 0.00024228722					Putative arsenite-translocating ATPase	B2G	100128	224177			gm1.11500079	98.6	215	3		422	636	829	1043	1e-111	402	100128	Putative arsenite-translocating ATPase	Inorganic ion transport and metabolism	fgeneshEH_pg.22__73	98.21	112	2		422	533	556	667	2e-052	206	arsa_metja; arsenical pump-driving atpase; arsenical resistance atpase; arsenite-translocating atpase; arsenite-transporting atpase	644	10	1.29491e-21
Channels	1	0	0	0	0	GJ10434	-2.08549	-2.40967	0.013393831; 0.010057409; 0.011253708	0.0022421079; 0.0014585411; 0.001725278					gtr2_mouse; solute carrier family facilitated glucose transporter member 2; glucose transporter type liver; glut-2	B2G	B2G, 235170,	235170			gm1.21400042	96.62	237	2	1	308	544	566	796	3e-113	408															gtr2_mouse; solute carrier family facilitated glucose transporter member 2; glucose transporter type liver; glut-2	815	10	8.34337e-33
Channels	1	0	0	0	0	GJ02911	-2.73847	-2.4546	0.029569902; 0.031048752; 0.034210365	0.0070073646; 0.0075076856; 0.008611696					UDP-galactose transporter related protein	Carbohydrate transport and metabolism	433371	433371	UDP-galactose transporter related protein	Carbohydrate transport and metabolism	estExtDG_fgenesh_newKGs_kg.C_110009	99.76	1261	3		38	1298	16	1276		2476	459566			estExtDG_Genemark1.C_5390005	99.68	1261	4		38	1298	16	1276		2468	s35b1_chick; solute carrier family 35 member b1; endoplasmic reticulum nucleotide sugar transporter 1	1298	10	2.31176e-47
Channels	1	0	0	0	0	GJ09900	-2.35649	-2.56395	0.0038478954; 0.005260352; 0.0075209937	0.0003283855; 0.0005367907; 0.0009382095					Multidrug/pheromone exporter, ABC superfamily	Secondary metabolites biosynthesis, transport and catabolism	443440	443440	Multidrug/pheromone exporter, ABC superfamily	Secondary metabolites biosynthesis, transport and catabolism	estExtDG_fgenesh_newKGs_kg.C_2400030	99.88	826	1		1	826	25	850		1629	446200	Multidrug/pheromone exporter, ABC superfamily	Secondary metabolites biosynthesis, transport and catabolism	estExtDG_fgenesh_newKGs_kg.C_6600006	100	617			1	617	25	641		1223	abcx_porye; probable atp-dependent transporter ycf16	826	10	1.69425e-104
Channels	1	0	0	0	0	GJ08141	-1.90516	-2.59234	0.028731696; 0.0351282; 0.036048047	0.0067143566; 0.008936979; 0.009271055					Vacuolar H+-ATPase V0 sector, subunits c/c'	B2G	457332	444698			estExtDG_fgenesh_newKGs_kg.C_3520010	100	826			39	864	25	850		1637	457332	Vacuolar H+-ATPase V0 sector, subunits c/c'	Energy production and conversion	estExtDG_Genemark1.C_2370068	99.6	504	2		39	542	23	526		983	vatl_pleca; v-type proton atpase 16 kda proteolipid subunit; v-atpase 16 kda proteolipid subunit; vacuolar proton pump 16 kda proteolipid subunit	871	10	1.87289e-48
Channels	1	0	0	0	0	GJ06445	-1.84767	-2.61512	0.02231037; 0.021198692; 0.010158467	0.0046931133; 0.0043654717; 0.0014798027					Vacuolar H+-ATPase V1 sector, subunit H	Energy production and conversion	95543	95543	Vacuolar H+-ATPase V1 sector, subunit H	Energy production and conversion	fgeneshEH_pg.3__218	100	270			156	425	98	367	2e-151	535															vath_arath; v-type proton atpase subunit h; v-atpase subunit h; vacuolar h(+)-atpase subunit h; vacuolar proton pump subunit h	962	6	1.57074e-15
Channels	1	0	0	0	0	GJ07712	-2.21863	-2.64693	0.001014113; 0.00041930182; 0.00007911209	0.000035470854; 0.000008085805; 0.00000034647223					Mitochondrial oxoglutarate/malate carrier proteins	Energy production and conversion	308170	308170	Mitochondrial oxoglutarate/malate carrier proteins	Energy production and conversion	fgenesh_newKGs_pm.1__28	98.25	858	15		28	885	1	858		1582	245609			gm1.46800006	100	127			28	154	1	127	4e-066	252	mitochondrial carrier protein	885	10	6.65522e-66
Channels	1	0	0	0	0	GJ26668		-2.69262	0.002023581; 0.00018101129; 0.00011719885	0.00011537659; 0.0000018312044; 0.0000007519734					Glucose-6-phosphate/phosphate and phosphoenolpyruvate/phosphate antiporter	Carbohydrate transport and metabolism	114379	114379	Glucose-6-phosphate/phosphate and phosphoenolpyruvate/phosphate antiporter	Carbohydrate transport and metabolism	fgeneshEH_pg.215__18	98.88	357	4		1	357	637	993		676	56371	Glucose-6-phosphate/phosphate and phosphoenolpyruvate/phosphate antiporter	Carbohydrate transport and metabolism	gw1.257.22.1	100	270			1	270	364	633	8e-152	535	y1689_arath; uncharacterized membrane protein at1g06890	358	6	3.74956e-14
Channels	1	0	0	0	0	GJ02249	-1.73815	-2.72975	0.022469329; 0.031431135	0.0047366503; 0.007639741					Vacuolar H+-ATPase V0 sector, subunit a	Energy production and conversion	464767	464767	Vacuolar H+-ATPase V0 sector, subunit a	Energy production and conversion	estExtDG_fgeneshEH_pg.C_560036	99.93	1387	1		1	1387	19	1405		2742	257680			gm1.654000001	100	475			20	494	264	738		942	vpp1_rat; v-type proton atpase 116 kda subunit a isoform 1; v-atpase 116 kda isoform a1; clathrin-coated vesicle synaptic vesicle proton pump 116 kda subunit; vacuolar adenosine triphosphatase subunit ac116; vacuol	1387	10	1.96895e-31
Channels	1	0	0	0	0	GJ27113	-2.01765	-2.75011	0.00039466328; 0.00021305843; 0.00021056109	0.0000072854336; 0.0000024635235; 0.0000024020637					Predicted transporter (major facilitator superfamily)	General function prediction only	99993	99993	Predicted transporter (major facilitator superfamily)	General function prediction only	fgeneshEH_pg.21__170	100	184			31	214	1	184	1e-100	365																326
Channels	1	0	0	0	0	GJ20914	-1.73831	-2.8737	0.0033655188; 0.0029920551; 0.0024828725	0.00026522804; 0.00021969894; 0.00016193726					Glucose-6-phosphate/phosphate and phosphoenolpyruvate/phosphate antiporter	Carbohydrate transport and metabolism	352050	352050	Glucose-6-phosphate/phosphate and phosphoenolpyruvate/phosphate antiporter	Carbohydrate transport and metabolism	fgenesh_newKGs_kg.14__94__EST_ALL.fasta.Contig12154	99.49	197	1		5	201	1259	1455	1e-105	383															rm36_osmmo; 39s ribosomal protein mitochondrial; l36mt; mrp-l36 flags: precursor	594	3	1.62029e-07
Channels	1	0	0	0	0	GJ11631	-2.49492	-2.92683	0.0022142874; 0.01264951; 0.0030436143	0.00013414868; 0.0020643447; 0.00022663803					drug metabolite transporter superfamily	B2G	B2G, 458507,	458507			estExtDG_Genemark1.C_3430038	100	95			698	792	1149	1055	5e-47	188															drug metabolite transporter superfamily	792	10	3.02195e-25
Channels	1	0	0	0	0	GJ09201	-1.99138	-2.94716	0.010476119; 0.005328839; 0.0059214504	0.0015485806; 0.0005492517; 0.00064860523					Vacuolar H+-ATPase V0 sector, subunits c/c'	Energy production and conversion	366512	366512	Vacuolar H+-ATPase V0 sector, subunits c/c'	Energy production and conversion	fgenesh_newKGs_kg.220__22__EST_ALL.fasta.Contig9907	100	822			22	843	822	1		1629	364707	Vacuolar H+-ATPase V0 sector, subunits c/c'	Energy production and conversion	fgenesh_newKGs_kg.171__5__EST_ALL.fasta.Contig9907	99.63	802	2	1	22	822	802	1		1558	vatl_pleca; v-type proton atpase 16 kda proteolipid subunit; v-atpase 16 kda proteolipid subunit; vacuolar proton pump 16 kda proteolipid subunit	843	10	1.42839e-48
Channels	1	0	0	0	0	GJ12124		-2.95925	0.005726005; 0.004195809; 0.00014515693	0.0006147934; 0.00037724292; 0.0000011744548					Component of vacuolar transporter chaperone (Vtc) involved in vacuole fusion	Intracellular trafficking, secretion, and vesicular transport	439338	439338	Component of vacuolar transporter chaperone (Vtc) involved in vacuole fusion	Intracellular trafficking, secretion, and vesicular transport	estExtDG_fgenesh_newKGs_kg.C_980033	99.46	735	4		22	756	13	747		1425	445855	Component of vacuolar transporter chaperone (Vtc) involved in vacuole fusion	Intracellular trafficking, secretion, and vesicular transport	estExtDG_fgenesh_newKGs_kg.C_5360003	98.02	658	12	1	22	679	13	669		1193	vtc4_yeast; vacuolar transporter chaperone 4; phosphate metabolism protein 3	782	1	3.47981e-07
Channels	1	0	0	0	0	GJ05585	-2.36324	-2.97746	0.0012139349; 0.0014844661; 0.0011048712	0.000047890837; 0.000067581386; 0.000041043353					permease [Cenarchaeum symbiosum A]	B2G	B2G, 225626, 223840	225626			gm1.12500155	99.66	581	2		202	782	236	816		1136	223840			gm1.11300035	99.65	578	2		205	782	95	672		1130	permease [Cenarchaeum symbiosum A]	1029	1	1.13041e-07
Channels	1	0	0	0	0	GJ01493	-2.37809	-2.99828	0.0045872843; 0.008715563; 0.011311663	0.00043406646; 0.0011760844; 0.0017416081					Ca2+ transporting ATPase	Inorganic ion transport and metabolism	463095	463095	Ca2+ transporting ATPase	Inorganic ion transport and metabolism	estExtDG_fgeneshEH_pg.C_210072	99.83	1163	2		371	1533	1564	2726		2290	429791			estExtDG_Genewise1Plus.C_1820038	89.58	384	40		1148	1531	2128	2511	1e-123	444	eca4_arath; calcium-transporting atpase endoplasmic reticulum-type	1533	10	2.31211e-146
Channels	1	0	0	0	0	GJ21960	-2.61404	-3.00081	0.00035133422; 0.0005584075; 0.00072635006	0.0000060430098; 0.000013240163; 0.00002038959					mfsd5_fugru; major facilitator superfamily domain-containing protein 5	B2G	B2G, 218632,	218632			gm1.8000061	99.53	213	1		353	565	949	1161	3e-115	414															mfsd5_fugru; major facilitator superfamily domain-containing protein 5	565	8	4.05694e-12
Channels	1	0	0	0	0	GJ17252		-3.04596	0.015395898; 0.026398936	0.0027603994; 0.005951967					Porin/voltage-dependent anion-selective channel protein	Inorganic ion transport and metabolism	444491	444491	Porin/voltage-dependent anion-selective channel protein	Inorganic ion transport and metabolism	estExtDG_fgenesh_newKGs_kg.C_3280017	86.53	542	73		9	550	1299	758	1e-139	496															outer mitochondrial membrane protein porin	682	1	2.60063e-16
Channels	1	0	0	0	0	GJ03349	-1.76783	-3.06243	0.048985787; 0.04505925	0.014163678; 0.012629597					Ca2+/H+ antiporter VCX1 and related proteins	Inorganic ion transport and metabolism	416800	416800	Ca2+/H+ antiporter VCX1 and related proteins	Inorganic ion transport and metabolism	estExtDG_Genewise1.C_720024	99.6	1241	5		1	1241	298	1538		2420	415715	Ca2+/H+ antiporter VCX1 and related proteins	Inorganic ion transport and metabolism	estExtDG_Genewise1.C_270082	87.13	272	35		418	689	765	1036	6e-069	262	cax2_arath; vacuolar cation proton exchanger 2; ca(2+) h(+) antiporter cax2; ca(2+) h(+) exchanger 2	1241	10	3.26996e-72
Channels	1	0	0	0	0	GJ03072		-3.11043	0.0001042245; 0.00011671715; 0.00012158864	0.0000005889707; 0.0000007428539; 0.0000007973166					Voltage-gated shaker-like K+ channel, subunit beta/KCNAB	Energy production and conversion	439942	439942	Voltage-gated shaker-like K+ channel, subunit beta/KCNAB	Energy production and conversion	estExtDG_fgenesh_newKGs_kg.C_1130028	99.92	1195	1		84	1278	1	1195		2361	445285			estExtDG_fgenesh_newKGs_kg.C_4200003	99.67	1195	3	1	84	1278	1	1194		2329	y1669_arath; uncharacterized oxidoreductase chloroplastic flags: precursor	1278	10	2.92597e-34
Channels	1	0	0	0	0	GJ18762	-2.22862	-3.32109	0.0059364703; 0.005483801; 0.0076445043	0.00065097376; 0.0005740686; 0.00096338266					avp_horvu; pyrophosphate-energized vacuolar membrane proton pump; pyrophosphate-energized inorganic pyrophosphatase; h(+)-ppase	B2G	B2G, 51239, 415047	51239			gw1.162.30.1	99.12	455	4		1	455	771	1225		870	415047			estExtDG_Genewise1.C_130126	85.79	373	53		83	455	1083	1455	2e-086	319	avp_horvu; pyrophosphate-energized vacuolar membrane proton pump; pyrophosphate-energized inorganic pyrophosphatase; h(+)-ppase	647	10	5.20482e-32
Channels	1	0	0	0	0	GJ07492	-2.64922	-3.38895	0.01975289; 0.021043774; 0.0130490875	0.0039519267; 0.0043168943; 0.0021594944					Amino acid transporter protein	Amino acid transport and metabolism	468829	468829	Amino acid transporter protein	Amino acid transport and metabolism	estExtDG_fgeneshEH_pg.C_2230016	99.78	897		2	1	895	1	897		1746															conserved unknown protein [Ectocarpus siliculosus]	895	2	9.34226e-12
Channels	1	0	0	0	0	GJ24821	-1.73532	-3.45393	0.0108518265; 0.00056346867; 0.0063196598	0.0016309487; 0.000013406601; 0.000715064					divalent cation transporter	B2G	B2G, 458678, 447975	458678			estExtDG_Genemark1.C_3640019	98.67	75	1		393	467	140	214	1e-33	143	447975			estExtDG_Genemark1.C_40460	98.67	75	1		393	467	140	214	1e-033	143	divalent cation transporter	467	5	1.53576e-08
Channels	1	0	0	0	0	GJ26233	-1.99115	-3.76826	0.0030743945; 0.0077415174; 0.01755669	0.00023025874; 0.0009833088; 0.0033340033					Vacuolar H+-ATPase V0 sector, subunits c/c'	Energy production and conversion	359783	359783	Vacuolar H+-ATPase V0 sector, subunits c/c'	Energy production and conversion	fgenesh_newKGs_kg.88__9__EST_ALL.fasta.Contig11457	99.67	300	1		1	300	783	484	3e-167	587	362061			fgenesh_newKGs_kg.124__11__EST_ALL.fasta.Contig11457	99.01	302	1	1	1	300	766	465	6e-162	569		389
Channels	1	0	0	0	0	GJ13773	-2.27599	-3.76953	0.00258835; 0.012469194	0.00017408842; 0.0020187246					Transporter, ABC superfamily (Breast cancer resistance protein)	Secondary metabolites biosynthesis, transport and catabolism	428787	428787	Transporter, ABC superfamily (Breast cancer resistance protein)	Secondary metabolites biosynthesis, transport and catabolism	estExtDG_Genewise1Plus.C_1050058	99.33	751	5		1	751	1762	1012		1451															ab21g_arath; abc transporter g family member 21; abc transporter; 21; white-brown complex homolog protein 21; 21	751	10	8.70494e-29
Channels	1	0	0	0	0	GJ27362	-2.60752	-3.98417	0.000034717257; 0.000023373417; 0.000028726063	0.00000007478205; 0.00000003136965; 0.000000050051888					Amino acid transporter protein	Amino acid transport and metabolism	98651	98651	Amino acid transporter protein	Amino acid transport and metabolism	fgeneshEH_pg.15__69	100	84			1	84	1171	1254	7e-41	167	96194	Amino acid transporter protein	Amino acid transport and metabolism	fgeneshEH_pg.4__424	100	84			1	84	1171	1254	7e-041	167		306
Channels	1	0	0	0	0	GJ16230	-2.20353	-4.16218	0.00041714203; 0.0023799373; 0.0041447836	0.000007970491; 0.00015120191; 0.00036967872					Glucose-6-phosphate/phosphate and phosphoenolpyruvate/phosphate antiporter	Carbohydrate transport and metabolism	469681	469681	Glucose-6-phosphate/phosphate and phosphoenolpyruvate/phosphate antiporter	Carbohydrate transport and metabolism	estExtDG_fgeneshEH_pg.C_3110003	98.96	384	3	1	185	567	722	1105		722	453445	Glucose-6-phosphate/phosphate and phosphoenolpyruvate/phosphate antiporter	Carbohydrate transport and metabolism	estExtDG_Genemark1.C_830151	99.37	316	1	1	253	567	829	1144	8e-172	603		703
Channels	1	0	0	0	0	GJ21618	-2.86461	-4.18377	0.00013692578; 0.0001303354; 0.00021285666	0.0000010415283; 0.00000092322597; 0.0000024558167					UDP-galactose transporter related protein	Carbohydrate transport and metabolism	449154	449154	UDP-galactose transporter related protein	Carbohydrate transport and metabolism	estExtDG_Genemark1.C_130423	99.06	425	2	1	142	566	616	1038		805																575
Channels	1	0	0	0	0	GJ15444	-2.8411	-4.28565	0.00013692578; 0.00009754227; 0.0001303354	0.000001037184; 0.0000005236491; 0.0000009243366					UDP-galactose transporter related protein	Carbohydrate transport and metabolism	449154	449154	UDP-galactose transporter related protein	Carbohydrate transport and metabolism	estExtDG_Genemark1.C_130423	99.21	507	1	2	212	718	548	1051		959															s35b3_aedae; adenosine 3 -phospho 5 -phosphosulfate transporter 2; paps transporter 2; solute carrier family 35 member b3 homolog	718	7	1.71042e-09
Channels	1	0	0	0	0	GJ05001	-2.14061	-4.36975	0.0045058653; 0.034544192	0.0004211932; 0.008726637					Na+/H+ antiporter	Inorganic ion transport and metabolism	100529	100529	Na+/H+ antiporter	Inorganic ion transport and metabolism	fgeneshEH_pg.24__115	100	141			436	576	912	772	2e-74	280															sl9b1_human; sodium hydrogen exchanger 9b1; na(+) h(+) exchanger-like domain-containing protein 1; nhe domain-containing protein 1; sodium hydrogen exchanger-like domain-containing protein 1; solute carrier family	1079	9	9.90171e-27
Channels	1	0	0	0	0	GJ17359	-4.01154	-5.79623	0.00074665865; 0.00078354246; 0.00086201454	0.000021211044; 0.000022944329; 0.000026649677					Calcium transporting ATPase	B2G	466567	249981			gm1.85100005	99.29	141	1		508	648	553	693	9e-73	274	466567	Calcium transporting ATPase	Inorganic ion transport and metabolism	estExtDG_fgeneshEH_pg.C_1070019	99.17	121	1		508	628	442	562	8e-061	234	protein	679	5	5.94917e-22
Channels	1	0	0	0	0	GJ21168	-5.01516	-7.07476	0.03676601; 0.008348873	0.009537668; 0.0011018338					UDP-galactose transporter related protein	Carbohydrate transport and metabolism	449154	449154	UDP-galactose transporter related protein	Carbohydrate transport and metabolism	estExtDG_Genemark1.C_130423	100	427			1	427	974	548		846															s35b3_aedae; adenosine 3 -phospho 5 -phosphosulfate transporter 2; paps transporter 2; solute carrier family 35 member b3 homolog	587	7	4.73371e-09
Channels	1	0	0	0	0	GJ18689	-4.27304	-8.66103	0.00017642273; 0.0008226212; 0.0004339111	0.0000017425182; 0.000024827394; 0.0000087383105					Glucose-6-phosphate/phosphate and phosphoenolpyruvate/phosphate antiporter	Carbohydrate transport and metabolism	53459	53459	Glucose-6-phosphate/phosphate and phosphoenolpyruvate/phosphate antiporter	Carbohydrate transport and metabolism	gw1.207.13.1	99.18	245	2		1	245	523	767	7e-132	470	119914	Glucose-6-phosphate/phosphate and phosphoenolpyruvate/phosphate antiporter	Carbohydrate transport and metabolism	fgeneshEH_pg.544__1	99	201	2		1	201	550	750	1e-105	383	uncharacterized membrane protein at1g06890-like	649	10	6.66653e-19
Channels	1	0	0	0	0	GJ01933	-10.0616	-16.0147	0.0037408886; 0.0008953697; 0.0016366842	0.00031400207; 0.00002836604; 0.000080079815					Ammonia permease	Inorganic ion transport and metabolism	444314	444314	Ammonia permease	Inorganic ion transport and metabolism	estExtDG_fgenesh_newKGs_kg.C_3100010	99.72	1440	4		1	1440	1	1440		2825	441727	Ammonia permease	Inorganic ion transport and metabolism	estExtDG_fgenesh_newKGs_kg.C_1620022	99.72	1440	4		1	1440	1	1440		2825	amt11_orysj; ammonium transporter 1 member 1; 1 1	1440	10	1.63857e-95
Carbon metabolism	1	0	0	0	0	GJ04837	15.0029	15.9051	0.0012416441; 0.0005363151	0.00004946638; 0.000012419582					Fructose-6-phosphate 2-kinase/fructose-2,6-biphosphatase	Carbohydrate transport and metabolism	468654	468654	Fructose-6-phosphate 2-kinase/fructose-2,6-biphosphatase	Carbohydrate transport and metabolism	estExtDG_fgeneshEH_pg.C_2050032	100	190			1	190	1168	1357	1e-103	377	463915	Fructose-6-phosphate 2-kinase/fructose-2,6-biphosphatase	Carbohydrate transport and metabolism	estExtDG_fgeneshEH_pg.C_350157	100	156			185	340	1302	1457	3e-083	309	yike_schpo; probable 6-phosphofructo-2-kinase	1093	10	1.34016e-18
Carbon metabolism	1	0	0	0	0	GJ06978	8.52316	14.9517	0.0265941; 0.012431896; 0.019194473	0.006013189; 0.0020077555; 0.0037866493					beta-1,6-N-acetylglucosaminyltransferase, contains WSC domain	Posttranslational modification, protein turnover, chaperones	436725	436725	beta-1,6-N-acetylglucosaminyltransferase, contains WSC domain	Posttranslational modification, protein turnover, chaperones	estExtDG_fgenesh_newKGs_kg.C_470031	99.59	243		1	682	924	821	1062	2e-130	466	440477	Thioredoxin	Posttranslational modification, protein turnover, chaperones	estExtDG_fgenesh_newKGs_kg.C_1290012	99.17	241	1	1	3	242	975	735	6e-127	454		924
Carbon metabolism	1	0	0	0	0	GJ11954	13.6543	12.5861	0.03939472; 0.027411308	0.010509928; 0.006284454					glycosyltransferase family 77 protein	B2G	B2G, 117868,	117868			fgeneshEH_pg.365__3	99.74	768	2		19	786	1	768		1509															glycosyltransferase family 77 protein	786	10	6.9922e-32
Carbon metabolism	1	0	0	0	0	GJ11033	7.80157	12.4619	0.0030743945; 0.0033116017; 0.022267679	0.00023032448; 0.00025881326; 0.004679856					xyla_arath; xylose isomerase	B2G	B2G, 61679, 61679	61679			e_gw1.4.188.1	99.14	347		1	1	344	538	884		660	61679			e_gw1.4.188.1	99.27	137	1		521	657	887	1023	1e-069	264	xyla_arath; xylose isomerase	803	10	4.91479e-37
Carbon metabolism	1	0	0	0	0	GJ06291	1.88457	12.1332	0.00258835; 0.0023594804; 0.0022088103	0.00017408295; 0.00014889565; 0.00013347881					Mannosyl-oligosaccharide alpha-1,2-mannosidase and related glycosyl hydrolases	Carbohydrate transport and metabolism	464075	464075	Mannosyl-oligosaccharide alpha-1,2-mannosidase and related glycosyl hydrolases	Carbohydrate transport and metabolism	estExtDG_fgeneshEH_pg.C_390038	99.18	122	1		853	974	1333	1454	1e-60	234	425048			estExtDG_fgenesh_newKGs_pm.C_4630002	94.57	129	3	2	850	974	828	700	6e-047	188		974
Carbon metabolism	1	0	0	0	0	GJ24982	5.99243	7.82164	0.0040697535; 0.0059827147; 0.0017769886	0.0003588147; 0.00065961224; 0.00009255234					sphk1_human; sphingosine kinase 1; sk 1; spk 1	B2G	B2G, ,																													sphk1_human; sphingosine kinase 1; sk 1; spk 1	459	10	6.99871e-15
Carbon metabolism	1	0	0	0	0	GJ00138	4.67142	7.55618	0.014358538; 0.02312387; 0.013369256	0.0024957259; 0.0049330126; 0.0022366596					bgll_emeni; probable beta-glucosidase l; beta-d-glucoside glucohydrolase l; cellobiase l; gentiobiase l flags: precursor	B2G	B2G, 432641,	432641			estExtDG_fgenesh_newKGs_kg.C_50233	99.93	2774	2		30	2803	1	2774		5483															bgll_emeni; probable beta-glucosidase l; beta-d-glucoside glucohydrolase l; cellobiase l; gentiobiase l flags: precursor	2818	10	1.34829e-82
Carbon metabolism	1	0	0	0	0	GJ10690	3.09113	6.36202	0.022601482; 0.0042049144; 0.032290503	0.0047791433; 0.00037847334; 0.007925417					Glucosidase II catalytic (alpha) subunit and related enzymes, glycosyl hydrolase family 31	Cell wall/membrane/envelope biogenesis	461465	461465	Glucosidase II catalytic (alpha) subunit and related enzymes, glycosyl hydrolase family 31	Cell wall/membrane/envelope biogenesis	estExtDG_fgeneshEH_pg.C_40413	99.75	408		1	404	810	1826	1419		793	464236			estExtDG_fgeneshEH_pg.C_410115	99.51	408	1	1	404	810	1806	1399		785	ganc_mouse; neutral alpha-glucosidase c	810	10	3.85207e-35
Carbon metabolism	1	0	0	0	0	GJ10937	4.0765	5.49037	0.006690895; 0.0050780806; 0.010822689	0.0007855841; 0.0005083149; 0.0016242762					sphingosine involved in sphingolipid metabolism	B2G	B2G, 440105,	440105			estExtDG_fgenesh_newKGs_kg.C_1180012	99.5	806	1	3	1	805	1	804		1542															sphingosine involved in sphingolipid metabolism	805	5	1.01157e-16
Carbon metabolism	1	0	0	0	0	GJ01627	3.62362	5.31167	0.029131813; 0.02841897; 0.0299885	0.00685519; 0.006617855; 0.0071418025					Polyprenyl synthetase	Coenzyme transport and metabolism	432696	432696	Polyprenyl synthetase	Coenzyme transport and metabolism	estExtDG_fgenesh_newKGs_kg.C_50292	100	1460			42	1501	12	1471		2894															fpps_yeast; farnesyl pyrophosphate synthase; fpp synthase; fps; ( )-farnesyl diphosphate synthase; dimethylallyltranstransferase; farnesyl diphosphate synthase; geranyltranstransferase	1503	10	4.81795e-82
Carbon metabolism	1	0	0	0	0	GJ00143	2.56573	5.24091	0.03073468; 0.038030464	0.0074067754; 0.009997766					Beta-Glucuronidase GUSB (glycosylhydrolase superfamily 2)	Carbohydrate transport and metabolism	429006	429006	Beta-Glucuronidase GUSB (glycosylhydrolase superfamily 2)	Carbohydrate transport and metabolism	estExtDG_Genewise1Plus.C_1190007	100	1318			88	1405	2444	1127		2613															bgal_phopr; beta-galactosidase; beta-gal; lactase	2805	10	5.36052e-110
Carbon metabolism	1	0	0	0	0	GJ25421		5.05204	0.012125215; 0.015661005	0.0019321622; 0.0028284984					Phytoene desaturase	Coenzyme transport and metabolism	441026	441026	Phytoene desaturase	Coenzyme transport and metabolism	estExtDG_fgenesh_newKGs_kg.C_1420027	100	401			1	401	1260	860		795	458688			estExtDG_Genemark1.C_3660012	100	401			1	401	1758	1358		795	crti_phybl; phytoene dehydrogenase; phytoene desaturase	438	10	3.31529e-14
Carbon metabolism	1	0	0	0	0	GJ03733		4.84381	0.004742989; 0.0035282453; 0.0018622167	0.00045760028; 0.00028582022; 0.00010043224					Predicted sugar kinase	Carbohydrate transport and metabolism	442290	442290	Predicted sugar kinase	Carbohydrate transport and metabolism	estExtDG_fgenesh_newKGs_kg.C_1790005	99.79	484	1		1	484	3	486		952	441654	Predicted sugar kinase	Carbohydrate transport and metabolism	estExtDG_fgenesh_newKGs_kg.C_1590052	99.79	484	1		1	484	3	486		952	carkd_ponab; carbohydrate kinase domain-containing protein flags: precursor	1198	6	1.44946e-49
Carbon metabolism	1	0	0	0	0	GJ11152	2.27641	4.75428	0.0012446148; 0.0026649816; 0.0030743945	0.00004979359; 0.00018234861; 0.00023029732					dTDP-glucose 4-6-dehydratase/UDP-glucuronic acid decarboxylase	B2G	432393	437443			estExtDG_fgenesh_newKGs_kg.C_590072	100	209			593	801	1226	1434	5e-115	414	432393	dTDP-glucose 4-6-dehydratase/UDP-glucuronic acid decarboxylase	Cell wall/membrane/envelope biogenesis	estExtDG_fgenesh_newKGs_kg.C_40248	100	209			593	801	1226	1434	5e-115	414		801
Carbon metabolism	1	0	0	0	0	GJ04532	3.00845	4.56562	0.010448204; 0.0160493; 0.016854446	0.0015432172; 0.0029281029; 0.003141073					Predicted phosphoglycerate mutase	Carbohydrate transport and metabolism	439674	439674	Predicted phosphoglycerate mutase	Carbohydrate transport and metabolism	estExtDG_fgenesh_newKGs_kg.C_1050047	99.91	1121	1		1	1121	1	1121		2214	443989			estExtDG_fgenesh_newKGs_kg.C_2830018	99.55	1113	5		8	1120	1	1113		2167	phosphoglycerate mutase	1121	10	2.30862e-18
Carbon metabolism	1	0	0	0	0	GJ04742	3.06771	4.4353	0.0021488417; 0.0021470666; 0.0026231816	0.0001271986; 0.00012701769; 0.00017782084					Fumarase	Energy production and conversion	107138	107138	Fumarase	Energy production and conversion	fgeneshEH_pg.87__103	100	187			257	443	345	531	8e-102	371																1102
Carbon metabolism	1	0	0	0	0	GJ03507		4.39305	0.00646098; 0.00382138; 0.0042961393	0.00074145186; 0.00032466705; 0.00039106852					nad-dependent epimerase dehydratase	B2G	B2G, 437809, 467468	437809			estExtDG_fgenesh_newKGs_kg.C_650047	100	541			682	1222	1123	1663		1072	467468			estExtDG_fgeneshEH_pg.C_1420054	98.75	560	1	1	663	1222	602	1155		1057	nad-dependent epimerase dehydratase	1222	7	1.3128e-07
Carbon metabolism	1	0	0	0	0	GJ06982	2.43091	4.04512	0.023565862; 0.031531867	0.005067683; 0.007673134					glycoside hydrolase family 2 tim barrel	B2G	B2G, ,																													glycoside hydrolase family 2 tim barrel	924	10	1.6846e-23
Carbon metabolism	1	0	0	0	0	GJ22289	6.10795	4.02286	0.0009268216; 0.0010657337; 0.0014303357	0.000030038967; 0.000038706734; 0.00006306268					alpha-ketoglutarate-dependent taurine dioxygenase	B2G	B2G, 457705,	457705			estExtDG_Genemark1.C_2650053	99.1	556	1	2	2	556	132	684		1051															alpha-ketoglutarate-dependent taurine dioxygenase	556	10	3.26034e-09
Carbon metabolism	1	0	0	0	0	GJ03491	2.52053	3.95875	0.025477923; 0.018966995; 0.026850514	0.005662727; 0.0037223462; 0.0060966094					Predicted phosphoglycerate mutase	B2G	439674	443989			estExtDG_fgenesh_newKGs_kg.C_2830018	100	59			1	59	24	82	2e-25	117	439674	Predicted phosphoglycerate mutase	Carbohydrate transport and metabolism	estExtDG_fgenesh_newKGs_kg.C_1050047	100	59			1	59	31	89	2e-025	117	phosphoglycerate mutase	1223	10	3.23948e-18
Carbon metabolism	1	0	0	0	0	GJ00310	2.57899	3.91999	0.015965765; 0.022907326; 0.008485436	0.0029085395; 0.004870514; 0.0011293557					Beta-glucosidase, lactase phlorizinhydrolase, and related proteins	Carbohydrate transport and metabolism	439489	439489	Beta-glucosidase, lactase phlorizinhydrolase, and related proteins	Carbohydrate transport and metabolism	estExtDG_fgenesh_newKGs_kg.C_1020030	99.82	2218	4		1	2218	6	2223		4365															sfr2_arath; beta-glucosidase-like chloroplastic; protein sensitive to freezing 2; 2	2315	10	2.0141e-104
Carbon metabolism	1	0	0	0	0	GJ12264	2.62808	3.79101	0.03208761; 0.030654162; 0.022286171	0.00785937; 0.007381597; 0.0046846587					phosphoglycerate mutase-related protein	B2G	B2G, 364442, 373746	364442	Predicted phosphoglycerate mutase	Carbohydrate transport and metabolism	fgenesh_newKGs_kg.166__39__gi	100	724			57	780	1194	471		1435	373746			fgenesh_newKGs_kg.2285__2__Plate2_D04_compl_77-2-30-G06	98.22	730	3	3	57	780	1203	478		1334	phosphoglycerate mutase-related protein	780	10	2.61114e-91
Carbon metabolism	1	0	0	0	0	GJ05692	2.24869	3.75758	0.010078389; 0.015743772; 0.0038813862	0.0014633307; 0.0028503335; 0.00033308155					UDP-glucose/GDP-mannose dehydrogenase	Signal transduction mechanisms	443171	443171	UDP-glucose/GDP-mannose dehydrogenase	Signal transduction mechanisms	estExtDG_fgenesh_newKGs_kg.C_2240021	100	53			10	62	1425	1373	7e-22	105																1019
Carbon metabolism	1	0	0	0	0	GJ00419		3.61673	0.031113518; 0.017826628; 0.0497068	0.0075296503; 0.0034129175; 0.014458926					cbhb_emeni; -beta-d-glucan cellobiohydrolase b; beta-glucancellobiohydrolase b; exocellobiohydrolase b; exoglucanase b flags: precursor	B2G	B2G, 448008,	448008			estExtDG_Genemark1.C_40580	99.93	1346	1		1	1346	20	1365		2660															cbhb_emeni; -beta-d-glucan cellobiohydrolase b; beta-glucancellobiohydrolase b; exocellobiohydrolase b; exoglucanase b flags: precursor	2158	10	1.31986e-144
Carbon metabolism	1	0	0	0	0	GJ08445	3.40685	3.48735	0.0106698405; 0.012391063; 0.0020910152	0.0015922642; 0.0019983891; 0.000121067715					Glyoxylase	General function prediction only	466127	466127	Glyoxylase	General function prediction only	estExtDG_fgeneshEH_pg.C_920044	98.9	272	3		361	632	486	757	2e-145	515	470397	Glyoxylase	General function prediction only	estExtDG_fgeneshEH_pg.C_4370009	98.9	272	3		361	632	486	757	2e-145	515	lacb2_danre; beta-lactamase-like protein 2	862	10	1.70762e-46
Carbon metabolism	1	0	0	0	0	GJ22705	1.92907	3.45052	0.0109035885; 0.017534709; 0.010978575	0.001641809; 0.003328335; 0.0016609842					glycosyl bnr repeat	B2G	B2G, ,																													glycosyl bnr repeat	543	10	3.17981e-19
Carbon metabolism	1	0	0	0	0	GJ00736	1.86916	3.23704	0.041219484; 0.043031722	0.0111650145; 0.011836877					Glycosyl hydrolase, family 47	Carbohydrate transport and metabolism	434516	434516	Glycosyl hydrolase, family 47	Carbohydrate transport and metabolism	estExtDG_fgenesh_newKGs_kg.C_190108	99.9	1015	1		866	1880	891	1905		2004	245655			gm1.47000011	100	465			74	538	1	465		922	mns5_arath; probable alpha-mannosidase i mns5	1880	10	3.3755e-142
Carbon metabolism	1	0	0	0	0	GJ02183	1.92257	3.22548	0.045655362; 0.04920849	0.01286118; 0.014257201					Pentafunctional AROM protein	Amino acid transport and metabolism	448909	448909	Pentafunctional AROM protein	Amino acid transport and metabolism	estExtDG_Genemark1.C_110394	99.86	1385	1	1	1	1385	3317	1934		2722																1398
Carbon metabolism	1	0	0	0	0	GJ26827		3.17715	0.0058256267; 0.006725444; 0.023344873	0.00063138787; 0.00079122407; 0.004996594					1, 2-alpha-mannosidase	Carbohydrate transport and metabolism	76998	76998	1, 2-alpha-mannosidase	Carbohydrate transport and metabolism	e_gw1.672.4.1	100	76			1	76	687	762	4e-36	151	64898			e_gw1.27.61.1	100	76			1	76	687	762	4e-036	151	ma1a1_rabit; mannosyl-oligosaccharide -alpha-mannosidase ia; man -alpha-mannosidase; mannosidase alpha class 1a member 1; processing alpha- -mannosidase ia; alpha- -mannosidase ia	346	10	1.99098e-19
Carbon metabolism	1	0	0	0	0	GJ08079	1.69138	3.16042	0.0038486398; 0.005555568; 0.0033307143	0.00032849435; 0.00058681384; 0.00026081761					Alpha-D-galactosidase (melibiase)	Carbohydrate transport and metabolism	466221	466221	Alpha-D-galactosidase (melibiase)	Carbohydrate transport and metabolism	estExtDG_fgeneshEH_pg.C_950044	99.77	873	2		1	873	872	1744		1715															agal_orysj; alpha-galactosidase; alpha-d-galactoside galactohydrolase; melibiase flags: precursor	873	7	6.51232e-09
Carbon metabolism	1	0	0	0	0	GJ01206	1.93732	3.05978	0.017256645; 0.011243758; 0.02027236	0.0032501596; 0.0017224165; 0.004105021					Mevalonate pyrophosphate decarboxylase	Lipid transport and metabolism	445262	445262	Mevalonate pyrophosphate decarboxylase	Lipid transport and metabolism	estExtDG_fgenesh_newKGs_kg.C_4160017	99.93	1531	1		1	1531	1	1531		3027															erg19_mouse; diphosphomevalonate decarboxylase; mevalonate decarboxylase; mddase; mevalonate pyrophosphate decarboxylase	1620	10	6.1318e-105
Carbon metabolism	1	0	0	0	0	GJ13455	1.63454	2.95573	0.036500446; 0.02329058; 0.020444285	0.009438696; 0.0049799685; 0.0041516284					Pentafunctional AROM protein	Amino acid transport and metabolism	448909	448909	Pentafunctional AROM protein	Amino acid transport and metabolism	estExtDG_Genemark1.C_110394	100	360			35	394	1978	1619		714															3-dehydroquinate synthase	757	4	5.21144e-31
Carbon metabolism	1	0	0	0	0	GJ01052		2.86624	0.011047521; 0.03051889	0.0016751718; 0.0073340614					sias_human; sialic acid synthase; n-acetylneuraminate synthase; n-acetylneuraminate-9-phosphate synthase; n-acetylneuraminic acid phosphate synthase; n-acetylneuraminic acid synthase	B2G	B2G, 437804, 365481	437804			estExtDG_fgenesh_newKGs_kg.C_650040	100	1125			458	1582	20	1144		2230	365481			fgenesh_newKGs_kg.187__11__2689926:1	100	430			28	457	445	16		852	sias_human; sialic acid synthase; n-acetylneuraminate synthase; n-acetylneuraminate-9-phosphate synthase; n-acetylneuraminic acid phosphate synthase; n-acetylneuraminic acid synthase	1682	3	3.32923e-45
Carbon metabolism	1	0	0	0	0	GJ20058	2.12143	2.85192	0.0095217405; 0.01123645; 0.007574518	0.0013459641; 0.0017199741; 0.0009477399					Enolase	Carbohydrate transport and metabolism	104019	104019	Enolase	Carbohydrate transport and metabolism	fgeneshEH_pg.56__29	100	160			102	261	1	160	6e-86	317																615
Carbon metabolism	1	0	0	0	0	GJ14656	2.42441	2.78464	0.02821271; 0.0457599; 0.04396176	0.006543916; 0.012902198; 0.012206568					gl8d1_bovin; glycosyltransferase 8 domain-containing protein 1	B2G	B2G, 226629, 244742	226629			gm1.13300119	99.86	733	1		2	734	519	1251		1445	244742			gm1.43100026	99.73	733	2		2	734	513	1245		1437	gl8d1_bovin; glycosyltransferase 8 domain-containing protein 1	734	5	2.1184e-07
Carbon metabolism	1	0	0	0	0	GJ00190	2.20089	2.74766	0.039566983; 0.037341878	0.010575449; 0.009749044					Squalene synthetase	Lipid transport and metabolism	359474	359474	Squalene synthetase	Lipid transport and metabolism	fgenesh_newKGs_kg.83__7__2695629:3	99.92	2613	2		1	2613	1	2613		5164															fdft_human; squalene synthase; sqs; ss; fpp:fpp farnesyltransferase; farnesyl-diphosphate farnesyltransferase	2625	10	5.79211e-71
Carbon metabolism	1	0	0	0	0	GJ20503		2.54053	0.024178999; 0.01634033; 0.015351976	0.0052587; 0.0030044771; 0.0027488281					6-phosphogluconolactonase - like protein	B2G	442059	443114			estExtDG_fgenesh_newKGs_kg.C_2200015	99.8	493	1		2	494	1040	548		969	442059	6-phosphogluconolactonase - like protein	Carbohydrate transport and metabolism	estExtDG_fgenesh_newKGs_kg.C_1710014	99.68	309	1		186	494	851	543	2e-172	605		605
Carbon metabolism	1	0	0	0	0	GJ01691	1.75941	2.52747	0.045749318; 0.031214315	0.012896265; 0.0075708707					Beta-galactosidase	Carbohydrate transport and metabolism	462451	462451	Beta-galactosidase	Carbohydrate transport and metabolism	estExtDG_fgeneshEH_pg.C_140123	99.71	701	2		791	1491	743	1443		1374	462451	Beta-galactosidase	Carbohydrate transport and metabolism	estExtDG_fgeneshEH_pg.C_140123	100	630			70	699	1	630		1249	bgal8_orysj; beta-galactosidase 8; lactase 8 flags: precursor	1491	10	8.4801e-71
Carbon metabolism	1	0	0	0	0	GJ00672		2.51055	0.010576097; 0.012300342; 0.047085978	0.0015710811; 0.0019768071; 0.013423836					gun2_clojo; endoglucanase 2; cellulase 2; endo- -beta-glucanase 2 flags: precursor	B2G	B2G, 457782,	457782			estExtDG_Genemark1.C_2740021	100	103			1595	1697	1199	1301	2e-51	204															gun2_clojo; endoglucanase 2; cellulase 2; endo- -beta-glucanase 2 flags: precursor	1927	3	1.69632e-08
Carbon metabolism	1	0	0	0	0	GJ00709	2.29122	2.4646	0.0066206367; 0.00539874; 0.003973815	0.0007736592; 0.00056033354; 0.00034570138					Aldehyde dehydrogenase	Energy production and conversion	441906	441906	Aldehyde dehydrogenase	Energy production and conversion	estExtDG_fgenesh_newKGs_kg.C_1670026	99.94	1723	1		1	1723	1	1723		3408															al3h1_arath; aldehyde dehydrogenase family 3 member h1; 4	1897	10	7.93703e-103
Carbon metabolism	1	0	0	0	0	GJ19248		2.35041	0.00036189667; 0.00004509844; 0.0002749199	0.0000063525026; 0.0000001261974; 0.000003904696					Glucosamine 6-phosphate synthetases, contain amidotransferase and phosphosugar isomerase domains	B2G	450204	437489			estExtDG_fgenesh_newKGs_kg.C_600061	100	75			562	636	765	839	3e-35	149	450204	Glucosamine 6-phosphate synthetases, contain amidotransferase and phosphosugar isomerase domains	Cell wall/membrane/envelope biogenesis	estExtDG_Genemark1.C_230262	100	75			562	636	1362	1436	3e-035	149		636
Carbon metabolism	1	0	0	0	0	GJ21988	1.8834	2.29733	0.027132213; 0.02343181; 0.020700507	0.0061875666; 0.0050230417; 0.0042187693					Predicted glycosyltransferase	Carbohydrate transport and metabolism	455506	455506	Predicted glycosyltransferase	Carbohydrate transport and metabolism	estExtDG_Genemark1.C_1450045	98.48	66	1		409	474	2502	2437	2e-27	123																564
Carbon metabolism	1	0	0	0	0	GJ02193	2.41402	2.23383	0.013658369; 0.011119922; 0.0069560395	0.0023093852; 0.0016940203; 0.00083464937					carbohydrate esterase family 2 protein	B2G	B2G, 354182, 436511	354182			fgenesh_newKGs_kg.26__8__EST_ALL.fasta.Contig9898	99.93	1394	1		1	1394	1	1394		2755	436511			estExtDG_fgenesh_newKGs_kg.C_430116	99.35	1394	2	2	1	1394	1	1387		2686	carbohydrate esterase family 2 protein	1397	3	2.11923e-09
Carbon metabolism	1	0	0	0	0	GJ09781	2.28743	2.22857	0.0027864648; 0.0010537455; 0.0017748676	0.00019604094; 0.000037785627; 0.00009227367					UDP-N-acetylglucosamine pyrophosphorylase	Cell wall/membrane/envelope biogenesis	426133	426133	UDP-N-acetylglucosamine pyrophosphorylase	Cell wall/membrane/envelope biogenesis	estExtDG_Genewise1Plus.C_70130	100	500			15	514	1	500		991															usp1_soybn; udp-sugar pyrophosphorylase 1	829	6	3.99063e-41
Carbon metabolism	1	0	0	0	0	GJ21900	1.77191	2.10428	0.034512635; 0.046582103	0.0087162275; 0.013228968					Predicted glycosyltransferase	Carbohydrate transport and metabolism	455506	455506	Predicted glycosyltransferase	Carbohydrate transport and metabolism	estExtDG_Genemark1.C_1450045	94.21	190	7	2	289	477	2622	2436	1e-74	280	243152			gm1.37900017	91.07	168	15		1	168	4	171	6e-055	214		567
Carbon metabolism	1	0	0	0	0	GJ01695	1.89166	2.03628	0.013617966; 0.035373535; 0.019462459	0.0022990524; 0.009025267; 0.0038644923					Enolase	B2G	104019	445376			estExtDG_fgenesh_newKGs_kg.C_4380007	100	1487			1	1487	1	1487		2948	104019	Enolase	Carbohydrate transport and metabolism	fgeneshEH_pg.56__29	99.67	304	1		1086	1389	156	459	4e-169	595	enog_human; gamma-enolase; 2-phospho-d-glycerate hydro-lyase; enolase 2; neural enolase; neuron-specific enolase; nse	1489	10	5.59879e-165
Carbon metabolism	1	0	0	0	0	GJ03923		1.96537	0.011966222; 0.01981847; 0.01139729	0.0018945867; 0.00397018; 0.0017610413					Pantothenate kinase PanK and related proteins	Coenzyme transport and metabolism	449466	449466	Pantothenate kinase PanK and related proteins	Coenzyme transport and metabolism	estExtDG_Genemark1.C_170028	99.32	1176	2	1	1	1176	282	1451		2270	458250			estExtDG_Genemark1.C_3130051	98.72	1013	6	2	165	1176	434	1440		1899	pank1_arath; pantothenate kinase 1; pantothenic acid kinase 1; oaa	1180	10	3.8311e-20
Carbon metabolism	1	0	0	0	0	GJ01005		1.92383	0.028842065; 0.01828221	0.0067513543; 0.0035416794					Fructose-1,6-bisphosphatase	Carbohydrate transport and metabolism	417528	417528	Fructose-1,6-bisphosphatase	Carbohydrate transport and metabolism	estExtDG_Genewise1.C_1150018	99.88	1707		1	1	1705	1	1707		3362	420021			estExtDG_Genewise1.C_11270004	99.71	1707	3	1	1	1705	1	1707		3338	f16p1_pea; fructose- - chloroplastic; fbpase; d-fructose- -bisphosphate 1-phosphohydrolase flags: precursor	1705	10	4.78049e-110
Carbon metabolism	1	0	0	0	0	GJ09454	1.99717	1.90788	0.020543357; 0.030610973	0.0041773994; 0.0073661515					Animal-type fatty acid synthase and related proteins	Lipid transport and metabolism	466966	466966	Animal-type fatty acid synthase and related proteins	Lipid transport and metabolism	estExtDG_fgeneshEH_pg.C_1210043	99.88	837	1		1	837	8104	7268		1651																837
Carbon metabolism	1	0	0	0	0	GJ00792		1.89271	0.033314228; 0.046489023; 0.02233543	0.008291592; 0.013193444; 0.004701061					Aldehyde dehydrogenase	Energy production and conversion	432606	432606	Aldehyde dehydrogenase	Energy production and conversion	estExtDG_fgenesh_newKGs_kg.C_50191	100	1820			1	1820	8	1827		3608															sucd_clok5; succinate-semialdehyde dehydrogenase	1828	10	2.10608e-93
Carbon metabolism	1	0	0	0	0	GJ15654	1.61244	1.81024	0.023947462; 0.02965593	0.0051858304; 0.0070343846					hcdr_xanp2; 2- -hydroxypropyl- dehydrogenase; r-hpcdh; aliphatic epoxide carboxylation component iii	B2G	B2G, 65641, 214985	65641			e_gw1.37.95.1	99.86	711	1		1	711	259	969		1402	214985			gm1.6300164	100	375			337	711	16	390		743	hcdr_xanp2; 2- -hydroxypropyl- dehydrogenase; r-hpcdh; aliphatic epoxide carboxylation component iii	714	10	2.14019e-32
Carbon metabolism	1	0	0	0	0	GJ26317		1.80663	0.0179775; 0.005549396; 0.0065564164	0.0034576757; 0.00058583525; 0.0007619535					Chitinase	Cell wall/membrane/envelope biogenesis	124805	124805	Chitinase	Cell wall/membrane/envelope biogenesis	fgeneshEH_pg.6680__1	92.38	210	16		3	212	644	853	8e-78	289	125660	Conserved Zn-finger protein	General function prediction only	fgeneshEH_pg.11376__1	91.9	210	17		3	212	557	348	2e-075	281		383
[truncated: 7,328 more rows]
[truncated: 3 more columns]
