# Supplementary material for: Emiliania huxleyi endures N-limitation with an efficient metabolic budgeting and effective ATP synthesis
Source: BMC Genomics. 2014 Dec 2;15(1):1051. doi: 10.1186/1471-2164-15-1051 (PMC4301891; doi:10.1186/1471-2164-15-1051)
Supplement: Supplementary file 5 — Additional file 5: Spreadsheet S5: List of only those significantly regulated transcript clusters that were mentioned in the text. Clusters are responsive to N-limitation in the haploid and diploid life-cycle stages of Emiliania huxleyi at time points of early and full limitation. (XLSX 106 KB) [file 12864_2014_6789_MOESM5_ESM.xlsx]

## Sheet: Tabelle1
Classification	2N stage only	1N stage only	Coherent	Incoherent	Counter	Primary Accession Number	Fold Change - Diploid stage, early limitation	Fold Change - Diploid stage, full limitation	Corr P values	P values	Fold Change - Haploid stage, early limitation	Fold Change - Haploid stage, full limitation	Corrected p-values	p-values	Selected Hit	KOG function of selected Hit	Source of information (B2G or JGI#)	JGI Hit 1	KOG Function of JGI Hit 1	KOG Pathway of JGI Hit 1	JGI Hit 1 assigned model	% Identity in JGI Hit 1	Alignment Length with JGI Hit 1	Mismatches with JGI Hit 1	Open gaps with JGI Hit 1	Query Start with JGI Hit 1	Query End with JGI Hit 1	Subject Start with JGI Hit 1	Subject End with JGI Hit 1	eValue of BLAST alignment with JGI Hit 1	BitScore of BLAST alignment with JGI Hit 1	JGI Hit 2	KOG Function of JGI Hit 2	KOG Pathway of JGI Hit 2	JGI Hit 2 assigned model	% Identity in JGI Hit 2	Alignment Length with JGI Hit 2	Mismatches with JGI Hit 2	Open gaps with JGI Hit 2	Query Start with JGI Hit 2	Query End with JGI Hit 2	Subject Start with JGI Hit 2	Subject End with JGI Hit 2	eValue of BLAST alignment with JGI Hit 2	BitScore of BLAST alignment with JGI Hit 2	Blast2Go Hit	Length of queried sequence (B2G)	Number of consistent B2G hits	Minimum eValue in B2G searches
Transcription	1	0	0	0	0	GJ20109	-1.83313	-2.43774	0.0031767709; 0.0034697738; 0.004291952	0.00024261208; 0.00027793812; 0.0003904431					RNA polymerase I, second largest subunit	Transcription	75548	75548	RNA polymerase I, second largest subunit	Transcription	e_gw1.382.3.1	99.53	213	1		250	462	514	726	3e-115	414	67355	RNA polymerase I, second largest subunit	Transcription	e_gw1.61.2.1	99.06	213	2		250	462	514	726	8e-113	406	rpa2_neucr; dna-directed rna polymerase i subunit rpa2; dna-directed rna polymerase i polypeptide 2; rna polymerase i subunit 2	614	10	1.04121e-42
Transcription	1	0	0	0	0	GJ07166	-2.55222	-2.85365	0.003305936; 0.006493437; 0.0028365855	0.00025788802; 0.0007484871; 0.00020167104					RNA polymerase I-associated factor - PAF67	Translation, ribosomal structure and biogenesis	463792	463792	RNA polymerase I-associated factor - PAF67	Translation, ribosomal structure and biogenesis	estExtDG_fgeneshEH_pg.C_340028	99.12	904	8		10	913	1	904		1729	456517			estExtDG_Genemark1.C_1830092	97.4	269		1	341	602	1719	1987	3e-135	482	eukaryotic translation initiation factor 3 subunit l	913	10	1.93055e-69
Transcription	1	0	0	0	0	GJ20108	-1.77208	-2.23879	0.0058321315; 0.0045721442; 0.008593096	0.00063234003; 0.00043099516; 0.0011507563					RNA polymerase I, second largest subunit	Transcription	75548	75548	RNA polymerase I, second largest subunit	Transcription	e_gw1.382.3.1	96.58	146	5		427	572	848	993	1e-65	250	67355	RNA polymerase I, second largest subunit	Transcription	e_gw1.61.2.1	97.67	86	2		1	86	410	495	5e-037	155	rpa2_ashgo; dna-directed rna polymerase i subunit rpa2; dna-directed rna polymerase i polypeptide 2; rna polymerase i subunit 2	614	10	5.42089e-45
Transcription	1	0	0	0	0	GJ02734	-1.94961	-2.01186	0.049067553; 0.031096958; 0.04341518	0.014195572; 0.0075222705; 0.011984672					RNA polymerase II, second largest subunit	Transcription	456588	456588	RNA polymerase II, second largest subunit	Transcription	estExtDG_Genemark1.C_1860043	100	166			24	189	463	628	3e-89	329	465037	RNA polymerase II, second largest subunit	Transcription	estExtDG_fgeneshEH_pg.C_610090	100	153			405	557	709	861	2e-081	303	rpb2_dicdi; dna-directed rna polymerase ii subunit rpb2; rna polymerase ii subunit 2; rna polymerase ii subunit b2	1323	10
Transcription	1	0	0	0	0	GJ00400		-1.70082	0.0019707417; 0.001999695; 0.0014380233	0.00011020042; 0.000113049486; 0.00006370636					RNA polymerase II elongator complex, subunit ELP3/histone acetyltransferase	Transcription	440810	440810	RNA polymerase II elongator complex, subunit ELP3/histone acetyltransferase	Transcription	estExtDG_fgenesh_newKGs_kg.C_1360056	99.89	1819	2		1	1819	16	1834		3590	440810	RNA polymerase II elongator complex, subunit ELP3/histone acetyltransferase	Transcription	estExtDG_fgenesh_newKGs_kg.C_1360056	100	358			1816	2173	1855	2212		710	elp3_caeel; probable elongator complex protein 3	2173	10	2.24717e-88
Transcription	1	0	0	0	0	GJ23980	-2.02191	-2.21961	0.0010162375; 0.00049202563; 0.00042505542	0.000035559002; 0.000010878423; 0.00000835992					RNA polymerase II transcription elongation factor Elongin/SIII, subunit elongin C	Transcription	425739	425739	RNA polymerase II transcription elongation factor Elongin/SIII, subunit elongin C	Transcription	estExtDG_Genewise1Plus.C_10092	100	442			60	501	1	442		876	194153			gm1.100453	100	103			60	162	1	103	5e-052	204	eloc_human; transcription elongation factor b polypeptide 1; elongin 15 kda subunit; elongin-c; ; rna polymerase ii transcription factor siii subunit c; siii p15	501	5	8.02299e-29
Transcription	1	0	0	0	0	GJ22750	-1.54351	-1.8812	0.011914896; 0.013615992; 0.0060397787	0.0018833001; 0.002297892; 0.000669316					RNA polymerase II, fourth largest subunit	Transcription	445505	445505	RNA polymerase II, fourth largest subunit	Transcription	estExtDG_fgenesh_newKGs_kg.C_4590003	100	525			4	528	1	525		1041	436392	RNA polymerase II, fourth largest subunit	Transcription	estExtDG_fgenesh_newKGs_kg.C_410044	99.81	525	1		4	528	1	525		1033	rpb4_dicdi; dna-directed rna polymerase ii subunit rpb4; rna polymerase ii subunit b4; dna-directed rna polymerase ii subunit d	542	4	2.93532e-18
Transcription	1	0	0	0	0	GJ01405	-1.58824	-1.63029	0.002188258; 0.0046046125; 0.0030091652	0.00013125787; 0.00043714573; 0.00022193576					RNA polymerase III, second largest subunit	Transcription	427295	427295	RNA polymerase III, second largest subunit	Transcription	estExtDG_Genewise1Plus.C_360038	100	275			32	306	1873	2147	4e-154	545	430746	RNA polymerase III, second largest subunit	Transcription	estExtDG_Genewise1Plus.C_3760001	100	275			32	306	1924	2198	4e-154	545	rpc2_mouse; dna-directed rna polymerase iii subunit rpc2; rna polymerase iii subunit c2; c128; dna-directed rna polymerase iii kda polypeptide; dna-directed rna polymerase iii subunit b	1557	10
Translation	1	0	0	0	0	GJ21301	-2.61998	-3.0344	0.012472243; 0.0020145054; 0.00074551156	0.0020201448; 0.00011459825; 0.000021141028					40S ribosomal protein S16	Translation, ribosomal structure and biogenesis	445255	445255	40S ribosomal protein S16	Translation, ribosomal structure and biogenesis	estExtDG_fgenesh_newKGs_kg.C_4160001	92.59	243	6	4	13	252	777	544	9e-88	323															rs16_hetfo; 40s ribosomal protein s16	584	10	6.37414e-29
Translation	1	0	0	0	0	GJ07497	-2.55182	-2.9223	0.0065114563; 0.0009872249; 0.0011643473	0.00075347716; 0.000033762237; 0.000044632332					40S ribosomal protein S8	B2G	415402	442198			estExtDG_fgenesh_newKGs_kg.C_1760003	99.87	796	1		1	796	7	802		1570	415402	40S ribosomal protein S8	Translation, ribosomal structure and biogenesis	estExtDG_Genewise1.C_200006	99.87	796	1		1	796	7	802		1570	40s ribosomal protein s8	895	10	5.04962e-85
Translation	1	0	0	0	0	GJ16295	-2.37727	-2.84458	0.007397533; 0.0057437923; 0.007231497	0.00091688614; 0.0006178533; 0.000887443					40S ribosomal protein S24	Translation, ribosomal structure and biogenesis	446643	446643	40S ribosomal protein S24	Translation, ribosomal structure and biogenesis	estExtDG_fgenesh_newKGs_kg.C_9340001	100	205			21	225	1	205	1e-112	406	445650	40S ribosomal protein S24	Translation, ribosomal structure and biogenesis	estExtDG_fgenesh_newKGs_kg.C_4880007	100	205			21	225	1	205	1e-112	406	rs24_spofr; 40s ribosomal protein s24	701	10	1.94539e-24
Translation	1	0	0	0	0	GJ03947	-2.32974	-2.93062	0.011778797; 0.015535671; 0.01259284	0.001850877; 0.0027941565; 0.0020494629					60S acidic ribosomal protein P0	Translation, ribosomal structure and biogenesis	456254	456254	60S acidic ribosomal protein P0	Translation, ribosomal structure and biogenesis	estExtDG_Genemark1.C_1740037	99.59	246	1		932	1177	900	1145	1e-134	480															rla0_maize; 60s acidic ribosomal protein p0	1177	10	2.48983e-58
Translation	1	0	0	0	0	GJ23720	-2.78986	-3.36817	0.008572938; 0.0075201113; 0.013635785	0.0011460902; 0.00093801087; 0.0023036404					60S ribosomal protein L35A/L37	B2G	428796	429999			estExtDG_Genewise1Plus.C_2110030	99.79	486	1		16	501	1	486		955	428796	60S ribosomal protein L35A/L37	Translation, ribosomal structure and biogenesis	estExtDG_Genewise1Plus.C_1070002	99.79	472	1		30	501	1	472		928	r35a3_arath; 60s ribosomal protein l35a-3	510	10	1.1257e-39
Translation	1	0	0	0	0	GJ08989	-2.06565	-2.55982	0.00042963357; 0.0005197751; 0.00065482175	0.000008525408; 0.000011847117; 0.000017260756					60S Ribosomal protein L13	Translation, ribosomal structure and biogenesis	415433	415433	60S Ribosomal protein L13	Translation, ribosomal structure and biogenesis	estExtDG_Genewise1.C_200075	99.82	567	1		1	567	35	601		1116	415433	60S Ribosomal protein L13	Translation, ribosomal structure and biogenesis	estExtDG_Genewise1.C_200075	100	236			612	847	601	836	4e-131	468	rl131_arath; 60s ribosomal protein l13-1; protein bbc1 homolog	847	10	5.27484e-51
Translation	1	0	0	0	0	GJ21760	-2.33715	-2.82875	0.0015799687; 0.0041306172; 0.0008159433	0.000075333155; 0.00036734535; 0.000024533725					Mitochondrial/chloroplast ribosomal protein 36a	B2G	194737	76013			e_gw1.439.4.1	100	408			31	438	1	408		809	194737	Mitochondrial/chloroplast ribosomal protein 36a	Translation, ribosomal structure and biogenesis	gm1.101037	100	384			55	438	25	408		761	rm51_ashgo; 54s ribosomal protein mitochondrial	571	7	1.88397e-14
Translation	1	0	0	0	0	GJ18064	-2.52809	-2.80915	0.000543598; 0.0011415244; 0.004357053	0.0000126842315; 0.000043416014; 0.00039979364					Mitochondrial/choloroplast ribosomal protein S15	B2G	429394	456985			estExtDG_Genemark1.C_2110017	99.7	664	1	1	1	664	175	837		1292	429394	Mitochondrial/choloroplast ribosomal protein S15	Translation, ribosomal structure and biogenesis	estExtDG_Genewise1Plus.C_1520036	99.55	662	2	1	1	662	175	835		1281	rs15_carhz; 30s ribosomal protein s15	664	10	3.90944e-13
Translation	1	0	0	0	0	GJ08340	-2.29554	-2.85275	0.024901507; 0.017262906; 0.010628562	0.005478619; 0.0032517454; 0.0015820153					Mitochondrial/chloroplast ribosomal protein L15/L10	B2G	454632	457670			estExtDG_Genemark1.C_2630034	99.88	864	1		1	864	1	864		1705	454632	Mitochondrial/chloroplast ribosomal protein L15/L10	Translation, ribosomal structure and biogenesis	estExtDG_Genemark1.C_1170151	99.88	864	1		1	864	1	864		1705	rl15_synpx; 50s ribosomal protein l15	865	10	1.72703e-42
Translation	1	0	0	0	0	GJ16340	-3.77639	-4.49837	0.015395898; 0.019522985	0.0027602012; 0.0038822563					Mitochondrial/chloroplast ribosomal protein L11	B2G	439611	424396			estExtDG_fgenesh_newKGs_pm.C_2600004	98.98	683	7		6	688	683	1		1298	439611	Mitochondrial/chloroplast ribosomal protein L11	Translation, ribosomal structure and biogenesis	estExtDG_fgenesh_newKGs_kg.C_1040020	98.98	683	7		6	688	683	1		1298	rl11_acam1; 50s ribosomal protein l11	701	10	6.42181e-46
N turnover	1	0	0	0	0	GJ02807	-2.78004	-3.52718	0.00523732; 0.005574536; 0.008288266	0.0005325313; 0.0005902799; 0.0010900298					Asparagine synthase (glutamine-hydrolyzing)	Amino acid transport and metabolism	66467	66467	Asparagine synthase (glutamine-hydrolyzing)	Amino acid transport and metabolism	e_gw1.50.53.1	97.91	911	19		122	1032	809	1719		1655	66467	Asparagine synthase (glutamine-hydrolyzing)	Amino acid transport and metabolism	e_gw1.50.53.1	99.07	108	1		1	108	703	810	3e-052	206	asns_aspof; asparagine synthetase; as	1314	10	1.95026e-118
N turnover	1	0	0	0	0	GJ09398		-1.63705	0.038889453; 0.03975412	0.010316984; 0.01064198					Aspartate kinase	Amino acid transport and metabolism	456186	456186	Aspartate kinase	Amino acid transport and metabolism	estExtDG_Genemark1.C_1710098	99.6	496	2		1	496	2689	2194		967	252925			gm1.149800003	98.72	312	4		184	495	715	404	6e-167	587	akh1_maize; bifunctional aspartokinase homoserine dehydrogenase chloroplastic; ak-hd 1; ak-hsdh 1; aspartokinase; homoserine dehydrogenase flags: precursor	838	10	1.12543e-37
N turnover	1	0	0	0	0	GJ07918	-2.57601	-4.4395	0.00029285025; 0.00040331183; 0.00036936498	0.0000044199387; 0.0000075634152; 0.000006548824					AICAR transformylase/IMP cyclohydrolase/methylglyoxal synthase	Nucleotide transport and metabolism	424199	424199	AICAR transformylase/IMP cyclohydrolase/methylglyoxal synthase	Nucleotide transport and metabolism	estExtDG_fgenesh_newKGs_pm.C_2230002	99.88	832	1		1	832	1103	1934		1641															bifunctional purine biosynthesis	878	10	4.74678e-83
N turnover	1	0	0	0	0	GJ13295	-1.88618	-2.16275	0.005082829; 0.007731348; 0.0130919535	0.0005090548; 0.0009808338; 0.0021707665					Glycinamide ribonucleotide synthetase (GARS)/Aminoimidazole ribonucleotide synthetase (AIRS)	Nucleotide transport and metabolism	455883	455883	Glycinamide ribonucleotide synthetase (GARS)/Aminoimidazole ribonucleotide synthetase (AIRS)	Nucleotide transport and metabolism	estExtDG_Genemark1.C_1600058	99.47	760	3	1	1	760	3191	2433		1467	450639	Glycinamide ribonucleotide synthetase (GARS)/Aminoimidazole ribonucleotide synthetase (AIRS)	Nucleotide transport and metabolism	estExtDG_Genemark1.C_280165	99.47	760	3	1	1	760	3191	2433		1467	pur5_agrvs; phosphoribosylformylglycinamidine cyclo-ligase; air synthase; airs; phosphoribosyl-aminoimidazole synthetase	760	10	1.47068e-32
N turnover	1	0	0	0	0	GJ05238	-2.04374	-2.34058	0.0068400432; 0.029841024	0.0008126784; 0.00709445					Adenylosuccinate lyase	Nucleotide transport and metabolism	458298	458298	Adenylosuccinate lyase	Nucleotide transport and metabolism	estExtDG_Genemark1.C_3180035	95.13	431	7	5	624	1044	99	525		666															pur8_haein; adenylosuccinate lyase; asl; adenylosuccinase; asase	1057	9	3.47835e-107
N turnover	1	0	0	0	0	GJ11657		-1.64494	0.0055354605; 0.010088312; 0.0019362444	0.00058286526; 0.0014654842; 0.000106900945					Dihydroorotase	Nucleotide transport and metabolism	123471	123471	Dihydroorotase	Nucleotide transport and metabolism	fgeneshEH_pg.2375__1	98.06	103	2		232	334	3	105	5e-47	188	228614			gm1.14900027	98.88	89	1		389	477	419	507	4e-041	168	pyrc_peccp; dihydroorotase; dhoase	791	10	4.52026e-58
N turnover	1	0	0	0	0	GJ20229		-1.56372	0.0020568934; 0.0026252582; 0.003170416	0.0001179985; 0.00017830158; 0.00024179083					pyrc_raleh; dihydroorotase; dhoase	B2G	B2G, ,																													pyrc_raleh; dihydroorotase; dhoase	611	10	2.05319e-36
N turnover	1	0	0	0	0	GJ02409	-2.89197	-3.08653	0.005786049; 0.000018075878; 0.0005142337	0.00062491867; 0.000000014400751; 0.000011629754					Glutamine phosphoribosylpyrophosphate amidotransferase	Nucleotide transport and metabolism	421791	421791	Glutamine phosphoribosylpyrophosphate amidotransferase	Nucleotide transport and metabolism	estExtDG_fgenesh_newKGs_pm.C_410037	100	478			890	1367	2014	2491		948	420443	Glutamine phosphoribosylpyrophosphate amidotransferase	Nucleotide transport and metabolism	estExtDG_fgenesh_newKGs_pm.C_40137	99.79	478	1		890	1367	2017	2494		940	pur1_pasmu; amidophosphoribosyltransferase; atase; glutamine phosphoribosylpyrophosphate amidotransferase; gpatase	1367	7	1.17804e-19
N turnover	1	0	0	0	0	GJ05919	-2.55366	-3.49396	0.0055056596; 0.009139299	0.00057806016; 0.0012661188					Phosphoribosylformylglycinamidine synthase	Nucleotide transport and metabolism	456050	456050	Phosphoribosylformylglycinamidine synthase	Nucleotide transport and metabolism	estExtDG_Genemark1.C_1660064	98.27	982	8	3	29	1002	1549	569		1800	77799	Phosphoribosylformylglycinamidine synthase	Nucleotide transport and metabolism	e_gw1.1143.1.1	100	216			209	424	216	1	4e-119	428	pur4_arath; probable phosphoribosylformylglycinamidine chloroplastic mitochondrial; fgam synthase; fgams; formylglycinamide ribotide amidotransferase; fgarat; formylglycinamide ribotide synthetase flags: precursor	1002	10	1.74239e-110
N turnover	1	0	0	0	0	GJ00085	-2.61649	-2.63879	0.009252299; 0.0034085189; 0.005465776	0.0012904565; 0.00027046324; 0.0005712808					Phosphoribosylformylglycinamidine synthase	Nucleotide transport and metabolism	470643	470643	Phosphoribosylformylglycinamidine synthase	Nucleotide transport and metabolism	estExtDG_fgeneshEH_pg.C_5060011	99.04	624	6		179	802	196	819		1189															pur4_arath; probable phosphoribosylformylglycinamidine chloroplastic mitochondrial; fgam synthase; fgams; formylglycinamide ribotide amidotransferase; fgarat; formylglycinamide ribotide synthetase flags: precursor	3207	10
Light reactions	1	0	0	0	0	GJ17955	-2.80851	-4.44772	0.0017641286; 0.0011677974; 0.0010001215	0.00009138303; 0.000044902063; 0.00003460469					psae_anasp; photosystem i reaction center subunit iv	B2G	B2G, 449561, 49896	449561			estExtDG_Genemark1.C_170362	98.76	565	6	1	1	565	1	564		1057	49896			gw1.424.7.1	100	127			120	246	1	127	3e-066	252	psae_anasp; photosystem i reaction center subunit iv	667	10	2.00058e-24
Light reactions	1	0	0	0	0	GJ10268	-2.47424	-3.06503	0.023678992; 0.015313192	0.0051020463; 0.0027357594					zeaxanthin deepoxidase	Energy production and conversion	462793	462793	Kynurenine 3-monooxygenase and related flavoprotein monooxygenases	Energy production and conversion	estExtDG_fgeneshEH_pg.C_180034	99.88	819		1	1	818	1	819		1608	124246			fgeneshEH_pg.4583__1	100	674			19	692	1	674		1336	zep_orysj; zeaxanthin chloroplastic; 1; protein aba deficient 1; 1 flags: precursor	818	7	9.03102e-22
Light reactions	1	0	0	0	0	GJ02541	-2.05786	-2.23194	0.001165269; 0.00019069988; 0.00013692578	0.00004471484; 0.0000019913916; 0.0000010361671					vde_spiol; violaxanthin de- chloroplastic flags: precursor	B2G	B2G, 445463, 434525	445463			estExtDG_fgenesh_newKGs_kg.C_4530023	97.93	676	8	3	666	1335	868	1543		1211	434525			estExtDG_fgenesh_newKGs_kg.C_190128	100	517			664	1180	866	1382		1025	vde_spiol; violaxanthin de- chloroplastic flags: precursor	1349	4	1.63348e-20
Light reactions	1	0	0	0	0	GJ07458	-2.51656	-3.13159	0.0042658662; 0.002329042	0.00038660527; 0.00014600897					precursor of protein violaxanthin deepoxidase-like protein	B2G	B2G, 445463, 434525	445463			estExtDG_fgenesh_newKGs_kg.C_4530023	99.87	765		1	1	765	1	764		1501	434525			estExtDG_fgenesh_newKGs_kg.C_190128	99.74	765	1	1	1	765	1	764		1493	precursor of protein violaxanthin deepoxidase-like protein	896	9	3.15576e-34
Light reactions	1	0	0	0	0	GJ01253	-4.25676	-3.87348	0.015684962; 0.012292483	0.0028348565; 0.0019742416					chld_syny3; magnesium-chelatase subunit; mg-chelatase subunit d; mg-protoporphyrin ix chelatase	B2G	420555	420555	Casein kinase (serine/threonine/tyrosine protein kinase)	Signal transduction mechanisms	estExtDG_fgenesh_newKGs_pm.C_70010	100	772			829	1600	694	1465		1530															chld_syny3; magnesium-chelatase subunit; mg-chelatase subunit d; mg-protoporphyrin ix chelatase	1600	10	5.82482e-128
Light reactions	1	0	0	0	0	GJ26033		9.2102	0.0015258975; 0.00057979376; 0.0005804647	0.000070778966; 0.00001403985; 0.000014077073					fcp_isoga; fucoxanthin-chlorophyll a-c binding chloroplastic; fcp flags: precursor	B2G	B2G, 419207, 419203	419207			estExtDG_Genewise1.C_3430037	97.03	101	3		301	401	987	1087	9e-44	176	419203			estExtDG_Genewise1.C_3430033	100	59			200	258	909	967	7e-026	117	fcp_isoga; fucoxanthin-chlorophyll a-c binding chloroplastic; fcp flags: precursor	401	2	7.46313e-20
Light reactions	1	0	0	0	0	GJ04295		11.522	0.006374114; 0.0057625053; 0.0054479935	0.000724002; 0.0006211547; 0.0005680752					fcp_isoga; fucoxanthin-chlorophyll a-c binding chloroplastic; fcp flags: precursor	B2G	B2G, 417267, 419203	417267			estExtDG_Genewise1.C_990044	99.91	1109	1		1	1109	1	1109		2190	419203			estExtDG_Genewise1.C_3430033	99.55	1113	2	1	1	1110	1	1113		2163	fcp_isoga; fucoxanthin-chlorophyll a-c binding chloroplastic; fcp flags: precursor	1143	10	5.08792e-71
Light reactions	1	0	0	0	0	GJ16863		3.9651	0.01406055; 0.011800564; 0.02338885	0.0024159562; 0.0018556425; 0.0050095166					fcp_isoga; fucoxanthin-chlorophyll a-c binding chloroplastic; fcp flags: precursor	B2G	B2G, ,																													fcp_isoga; fucoxanthin-chlorophyll a-c binding chloroplastic; fcp flags: precursor	689	2	1.78848e-22
N turnover	1	0	0	0	0	GJ05276	2.4333	2.80731	0.03042779; 0.029185534	0.0072941296; 0.0068736724					azob_xenaz; nad h azoreductase	B2G	B2G, 445796, 435603	445796			estExtDG_fgenesh_newKGs_kg.C_5230002	100	1053			1	1053	21	1073		2087	435603			estExtDG_fgenesh_newKGs_kg.C_310056	99.8	1016	2		40	1055	6	1021		1998	azob_xenaz; nad h azoreductase	1055	3	1.34481e-22
N turnover	1	0	0	0	0	GJ06383	3.81621	4.50946	0.032388356; 0.022747602; 0.016641509	0.007958321; 0.0048221713; 0.0030831688					azob_xenaz; nad h azoreductase	B2G	B2G, 445796, 435603	445796			estExtDG_fgenesh_newKGs_kg.C_5230002	98.97	971	6	2	1	967	23	993		1834	435603			estExtDG_fgenesh_newKGs_kg.C_310056	99.68	934	1	1	36	967	6	939		1822	azob_xenaz; nad h azoreductase	967	2	9.73719e-17
N turnover	1	0	0	0	0	GJ07219	3.74553	5.03157	0.0018749279; 0.0009962713; 0.0014116401	0.00010149302; 0.00003423689; 0.000061642175					2-nitropropane dioxygenase npd	B2G	B2G, 250162,	250162			gm1.88100006	99.88	861	1		1	861	295	1155		1699															2-nitropropane dioxygenase npd	909	10	2.25141e-35
N turnover	1	0	0	0	0	GJ13749	12.4608	12.153	0.00007988806; 0.00030413762; 0.000489542	0.00000035626047; 0.0000046927735; 0.000010757742					Carbon-nitrogen hydrolase	Amino acid transport and metabolism	454646	454646	Carbon-nitrogen hydrolase	Amino acid transport and metabolism	estExtDG_Genemark1.C_1180039	100	692			44	735	1	692		1372															amif_braso; formamidase; formamide amidohydrolase	751	10	1.18313e-125
N turnover	1	0	0	0	0	GJ07852	-4.76285	-7.07135	0.041988477; 0.04465018	0.011442145; 0.012471835					Nitrite reductase (ferredoxin)	B2G	428968	430293			estExtDG_Genewise1Plus.C_2630004	99.89	881	1		1	881	64	944		1739	428968	Sulfite reductase (ferredoxin)	Inorganic ion transport and metabolism	estExtDG_Genewise1Plus.C_1170030	99.77	881	2		1	881	73	953		1731	nitrite reductase	881	10	1.18358e-82
N turnover	1	0	0	0	0	GJ19978	2.09966	2.10139	0.04199122; 0.0091910465; 0.015861802	0.011444053; 0.0012767116; 0.00288101					Aspartate aminotransferase/Glutamic oxaloacetic transaminase AAT1/GOT2	Amino acid transport and metabolism	467854	467854	Aspartate aminotransferase/Glutamic oxaloacetic transaminase AAT1/GOT2	Amino acid transport and metabolism	estExtDG_fgeneshEH_pg.C_1600023	97.59	622	1	5	1	617	1988	1376		1092	421493	Aspartate aminotransferase/Glutamic oxaloacetic transaminase AAT1/GOT2	Amino acid transport and metabolism	estExtDG_fgenesh_newKGs_pm.C_280025	95.56	630	3	9	1	617	2013	1396		987		617
N turnover	1	0	0	0	0	GJ00044	5.81001	6.72699	0.048068397; 0.015998494; 0.01130188	0.013804579; 0.0029154436; 0.0017390373					NAD-specific Glutamate/leucine/phenylalanine/valine dehydrogenases	Amino acid transport and metabolism	433762	433762	Glutamate/leucine/phenylalanine/valine dehydrogenases	Amino acid transport and metabolism	estExtDG_fgenesh_newKGs_kg.C_130161	100	3560			1	3560	3560	1		7057															dhe2_schpo; nad-specific glutamate dehydrogenase; nad-gdh	3560	4	4.65636e-61
N turnover	1	0	0	0	0	GJ00207	-2.80317	-3.13977	0.039965987; 0.0052395477; 0.007338597	0.010722089; 0.0005331459; 0.0009056935					carbamoyl-phophate synthetase	General function prediction only	463837	463837	Multifunctional pyrimidine synthesis protein CAD (includes carbamoyl-phophate synthetase, aspartate transcarbamylase, and glutamine amidotransferase)	General function prediction only	estExtDG_fgeneshEH_pg.C_340119	99.88	1651	2		1	1651	1	1651		3257															pyr1_dicdi; protein pyr1-3; glutamine-dependent carbamoyl-phosphate synthase; aspartate carbamoyltransferase; dihydroorotase	2585	10
N turnover	1	0	0	0	0	GJ10276	-2.35564	-2.4284	0.009130802; 0.03550132; 0.0026270307	0.0012642583; 0.009071011; 0.00017847153					Multifunctional pyrimidine synthesis protein CAD (includes carbamoyl-phophate synthetase, aspartate transcarbamylase, and glutamine amidotransferase)	General function prediction only	463837	463837	Multifunctional pyrimidine synthesis protein CAD (includes carbamoyl-phophate synthetase, aspartate transcarbamylase, and glutamine amidotransferase)	General function prediction only	estExtDG_fgeneshEH_pg.C_340119	99.76	818	2		1	818	5144	4327		1606															pyr1_drome; cad protein; protein rudimentary; glutamine-dependent carbamoyl-phosphate synthase; aspartate carbamoyltransferase; dihydroorotase	818	10	9.15546e-24
N turnover	1	0	0	0	0	GJ02569	-2.24377	-3.47527	0.0015552281; 0.0006683254; 0.0011640151	0.00007312818; 0.000017711123; 0.00004459219					otc_pea; ornithine chloroplastic; ornithine transcarbamylase; otcase flags: precursor	B2G	B2G, 236460, 204139	236460			gm1.23500024	100	202			885	1086	870	1071	1e-110	400	204139			gm1.2100026	100	202			885	1086	870	1071	1e-110	400	otc_pea; ornithine chloroplastic; ornithine transcarbamylase; otcase flags: precursor	1343	10	3.04116e-119
N turnover	1	0	0	0	0	GJ04986		-4.23168	0.0073202816; 0.002464442; 0.0038317575	0.00090093387; 0.00015989371; 0.00032597073					Argininosuccinate lyase	Amino acid transport and metabolism	465437	465437	Argininosuccinate lyase	Amino acid transport and metabolism	estExtDG_fgeneshEH_pg.C_710002	99.62	531	2		550	1080	1	531		1037																1080
N turnover	1	0	0	0	0	GJ10215	-2.54528	-3.53988	0.0012071193; 0.0004844255; 0.0003470085	0.00004739695; 0.000010556405; 0.0000059251306					Argininosuccinate lyase	Amino acid transport and metabolism	456474	456474	Argininosuccinate lyase	Amino acid transport and metabolism	estExtDG_Genemark1.C_1820027	100	99			694	792	733	831	2e-49	196	465437	Argininosuccinate lyase	Amino acid transport and metabolism	estExtDG_fgeneshEH_pg.C_710002	98.99	99	1		694	792	1362	1460	5e-047	188	arly_mouse; argininosuccinate lyase; asal; arginosuccinase	820	10	4.88476e-108
N turnover	1	0	0	0	0	GJ14778	-2.03913	-2.66003	0.043299165; 0.0061999797	0.011933383; 0.00069514493					argi2_rat; arginase- mitochondrial; kidney-type arginase; non-hepatic arginase; type ii arginase flags: precursor	B2G, 102483	B2G, ,																													argi2_rat; arginase- mitochondrial; kidney-type arginase; non-hepatic arginase; type ii arginase flags: precursor	732	1	6.70044e-07
N turnover	1	0	0	0	0	GJ10009	-3.43088	-3.58078	0.04007663; 0.048477203	0.0107579045; 0.013968941					Ornithine aminotransferase	Amino acid transport and metabolism	417313	417313	Ornithine aminotransferase	Amino acid transport and metabolism	estExtDG_Genewise1.C_1030017	99.88	824	1		1	824	1	824		1626	259534			gm1.934700001	100	219			57	275	1	219	5e-121	434	oat_bovin; ornithine mitochondrial; ornithine--oxo-acid aminotransferase flags: precursor	824	10	4.77013e-100
N turnover	1	0	0	0	0	GJ00974	-2.9436	-2.58981	0.003141676; 0.0036199572; 0.0034759024	0.0002381935; 0.000297753; 0.00027885358					Ornithine decarboxylase	Amino acid transport and metabolism	438904	438904	Ornithine decarboxylase	Amino acid transport and metabolism	estExtDG_fgenesh_newKGs_kg.C_880045	99.1	1108	5	1	1	1108	1	1103		2117	228381			gm1.14700036	96.83	63	2		1091	1153	1040	978	8e-023	109	dcda_ecoli; diaminopimelate decarboxylase; dap decarboxylase; dapdc	1720	10	2.3443e-46
N turnover	1	0	0	0	0	GJ11436	-2.84661	-4.63842	0.02097386; 0.0033655188	0.0042994176; 0.0002651816					Ornithine decarboxylase	Amino acid transport and metabolism	363027	363027	Ornithine decarboxylase	Amino acid transport and metabolism	fgenesh_newKGs_kg.140__5__2704795:1	100	796			1	796	1	796		1578	435210	Ornithine decarboxylase	Amino acid transport and metabolism	estExtDG_fgenesh_newKGs_kg.C_250125	99.09	551	2	1	1	551	6	553		1049	dcor_trybb; ornithine decarboxylase; odc	796	10	1.4468e-19
N turnover	1	0	0	0	0	GJ05786	-2.47792	-3.52315	0.012675161; 0.016041862	0.0020724821; 0.0029256127					Predicted spermine/spermidine synthase	Amino acid transport and metabolism	468221	468221	Predicted spermine/spermidine synthase	Amino acid transport and metabolism	estExtDG_fgeneshEH_pg.C_1770057	99.9	1013	1		1	1013	1	1013		2000	471518			estExtDG_fgeneshEH_pg.C_12680002	99.61	1013	4		1	1013	1	1013		1976	spermine spermidine synthase family protein	1013	10	1.61231e-20
N turnover	1	0	0	0	0	GJ16513	-1.71674	-2.13588	0.0008477997; 0.0010956967; 0.0016457266	0.000026080463; 0.000040452844; 0.000080929116					Spermidine synthase	Amino acid transport and metabolism	461445	461445	Spermidine synthase	Amino acid transport and metabolism	estExtDG_fgeneshEH_pg.C_40362	99.81	529	1		13	541	397	925		1041	124884			fgeneshEH_pg.6997__1	100	97			445	541	1	97	3e-048	192	spee_mouse; spermidine synthase; spdsy; putrescine aminopropyltransferase	697	10	4.25901e-44
N turnover	1	0	0	0	0	GJ15345	1.63955	2.04807	0.022543235; 0.01844191	0.0047595017; 0.0035797814					Phytoene desaturase/Amine oxidase	Secondary metabolites biosynthesis, transport and catabolism	430592	430592	Amine oxidase	Secondary metabolites biosynthesis, transport and catabolism	estExtDG_Genewise1Plus.C_3220001	96.4	667	5	4	15	680	1904	1256		1130	74977	Amine oxidase	Secondary metabolites biosynthesis, transport and catabolism	e_gw1.328.3.1	97.44	352		1	206	548	1785	1434		634	pds_syne7; 15-cis-phytoene desaturase; phytoene dehydrogenase	721	10	1.78021e-20
N turnover	1	0	0	0	0	GJ19732	7.31043	9.15488	0.0001020047; 0.00019353724; 0.00019175933	0.0000005675515; 0.0000020665907; 0.0000020318032					Copper amine oxidase	Secondary metabolites biosynthesis, transport and catabolism	111175	111175	Copper amine oxidase	Secondary metabolites biosynthesis, transport and catabolism	fgeneshEH_pg.147__21	100	185			201	385	2252	2436	7e-101	367															aoc3_rat; membrane primary amine oxidase; copper amine oxidase; semicarbazide-sensitive amine oxidase; ssao; vp97; vascular adhesion protein 1; vap-1	624	10	2.70996e-17
N turnover	1	0	0	0	0	GJ01187	1.52559	1.86031	0.01687202; 0.013775668; 0.013796405	0.00314536; 0.0023425834; 0.0023492735					abdh_serp5; gamma-aminobutyraldehyde dehydrogenase; 1-pyrroline dehydrogenase; 4-aminobutanal dehydrogenase; abaldh	B2G	B2G, 434256, 445304	434256	Aldehyde dehydrogenase	Energy production and conversion	estExtDG_fgenesh_newKGs_kg.C_170151	100	484			1090	1573	1044	1527		959	445304			estExtDG_fgenesh_newKGs_kg.C_4240008	98.76	485	6		1089	1573	1013	1497		914	abdh_serp5; gamma-aminobutyraldehyde dehydrogenase; 1-pyrroline dehydrogenase; 4-aminobutanal dehydrogenase; abaldh	1627	10	2.53579e-103
N turnover	1	0	0	0	0	GJ01289	38.0898	30.5134	0.0019949304; 0.0018207022; 0.001531071	0.00011270137; 0.0000963499; 0.00007112709					arly2_rhilo; argininosuccinate lyase 2; asal 2; arginosuccinase 2	B2G	B2G, 351211, 259307	351211			fgenesh_newKGs_kg.10__54__EST_ALL.fasta.Contig11141	99.87	1588	2		1	1588	1	1588		3132	259307			gm1.898400001	100	270			1167	1436	1	270	4e-151	535	arly2_rhilo; argininosuccinate lyase 2; asal 2; arginosuccinase 2	1588	5	1.234e-13
N turnover	1	0	0	0	0	GJ01535	22.3703	14.2339	0.00017621275; 0.00027025954; 0.00025355548	0.0000017291978; 0.0000038021703; 0.0000034090983					Glutamine synthetase II cytosolic	Amino acid transport and metabolism	470023	470023	Glutamine synthetase	Amino acid transport and metabolism	estExtDG_fgeneshEH_pg.C_3610004	99.51	815	2	1	610	1424	294	1106		1578	69253	Glutamine synthetase	Amino acid transport and metabolism	e_gw1.97.36.1	92.77	719	52		445	1163	402	1120		1013	glna_lacsa; glutamine synthetase; gs; glutamate--ammonia ligase	1523	10	2.88387e-156
N turnover	1	0	0	0	0	GJ28143	19.2518	11.5026	0.0003144746; 0.0006055406; 0.00033899766	0.0000049908363; 0.00001528448; 0.0000055993423					Short read: Glutamine synthetase!	Amino acid transport and metabolism	470023	470023	Glutamine synthetase	Amino acid transport and metabolism	estExtDG_fgeneshEH_pg.C_3610004	98.41	126	2		1	126	922	1047	2e-61	234																217
Channels	1	0	0	0	0	GJ05042	61.0304	47.1019	0.0009473627; 0.0020014313; 0.0005253033	0.00003134108; 0.000113289; 0.000012029789					Mitochondrial aspartate/glutamate carrier protein Aralar/Citrin (contains EF-hand Ca2+-binding domains)	B2G	434013	460467			estExtDG_Genemark1.C_11910002	100	1076			1	1076	1	1076		2133	434013	Mitochondrial aspartate/glutamate carrier protein Aralar/Citrin (contains EF-hand Ca2+-binding domains)	Energy production and conversion	estExtDG_fgenesh_newKGs_kg.C_160032	99.91	1076	1		1	1076	1	1076		2125	mcfe_dicdi; mitochondrial substrate carrier family protein e	1076	10	6.68407e-29
Channels	1	0	0	0	0	GJ07712	-2.21863	-2.64693	0.001014113; 0.00041930182; 0.00007911209	0.000035470854; 0.000008085805; 0.00000034647223					Mitochondrial oxoglutarate/malate carrier proteins	Energy production and conversion	308170	308170	Mitochondrial oxoglutarate/malate carrier proteins	Energy production and conversion	fgenesh_newKGs_pm.1__28	98.25	858	15		28	885	1	858		1582	245609			gm1.46800006	100	127			28	154	1	127	4e-066	252	mitochondrial carrier protein	885	10	6.65522e-66
Channels	1	0	0	0	0	GJ25096	2.46234	2.02491	0.0012734017; 0.0016069238; 0.00060085003	0.000051618506; 0.00007726429; 0.000015088274					Mitochondrial tricarboxylate/dicarboxylate carrier proteins	Energy production and conversion	432033	432033	Mitochondrial tricarboxylate/dicarboxylate carrier proteins	Energy production and conversion	estExtDG_fgenesh_newKGs_kg.C_30068	99.53	429	2		21	449	1	429		835	443991			estExtDG_fgenesh_newKGs_kg.C_2840001	99.3	429	3		21	449	1	429		827	yg1d_schpo; uncharacterized mitochondrial carrier	453	2	5.32599e-10
Lipid metabolism	1	0	0	0	0	GJ04287	16.1664	17.8279	0.00025446425; 0.000338884; 0.00011188904	0.0000034421473; 0.000005586557; 0.00000069287665					Mitochondrial/plastidial beta-ketoacyl-ACP reductase	Lipid transport and metabolism	433820	433820	Mitochondrial/plastidial beta-ketoacyl-ACP reductase	Lipid transport and metabolism	estExtDG_fgenesh_newKGs_kg.C_140090	99.91	1130	1		1	1130	8	1137		2232	446175			estExtDG_fgenesh_newKGs_kg.C_6520001	98.66	1122	7	5	1	1117	6	1124		2072	fabg_vibch; 3-oxoacyl- reductase; 3-ketoacyl-acyl carrier protein reductase; beta-ketoacyl-acyl carrier protein reductase; beta-ketoacyl-acp reductase	1144	10	1.135e-37
Lipid metabolism	1	0	0	0	0	GJ03551	3.78362	3.36483	0.007114626; 0.03178872	0.0008640284; 0.00776483					kcs17_arath; 3-ketoacyl- synthase 17; kcs-17; very long-chain fatty acid condensing enzyme 17; vlcfa condensing enzyme 17	B2G	B2G, 439552, 418258	439552			estExtDG_fgenesh_newKGs_kg.C_1030042	100	107			21	127	2286	2180	5e-54	212	418258			estExtDG_Genewise1.C_1740030	87.88	99	12		1059	1157	1243	1145	1e-020	101	kcs17_arath; 3-ketoacyl- synthase 17; kcs-17; very long-chain fatty acid condensing enzyme 17; vlcfa condensing enzyme 17	1218	10	7.70983e-36
Lipid metabolism	1	0	0	0	0	GJ00296	2.35633	3.05254	0.005654757; 0.0057162372; 0.0047400496	0.00060334895; 0.0006128025; 0.00045720235					kcs17_arath; 3-ketoacyl- synthase 17; kcs-17; very long-chain fatty acid condensing enzyme 17; vlcfa condensing enzyme 17	B2G	B2G, 439552,	439552			estExtDG_fgenesh_newKGs_kg.C_1030042	99.35	2163	6	3	18	2179	25	2180		4163															kcs17_arath; 3-ketoacyl- synthase 17; kcs-17; very long-chain fatty acid condensing enzyme 17; vlcfa condensing enzyme 17	2345	10	2.38567e-106
Lipid metabolism	1	0	0	0	0	GJ16107	-1.5333	-1.59115	0.0054875338; 0.012292483; 0.018526774	0.00057458854; 0.0019739824; 0.0036032342					Acetyl-CoA carboxylase	Lipid transport and metabolism	455280	455280	Acetyl-CoA carboxylase	Lipid transport and metabolism	estExtDG_Genemark1.C_1380097	98.9	362	4		131	492	2594	2955		686	109490	DNA polymerase theta/eta, DEAD-box superfamily	General function prediction only	fgeneshEH_pg.120__8	100	223			483	705	2473	2695	2e-123	442	acac_schpo; acetyl- carboxylase; acc; cell untimely torn protein 6; biotin carboxylase	705	10	1.75028e-20
Lipid metabolism	1	0	0	0	0	GJ04276	-6.34359	-8.3526	0.020085707; 0.029430972; 0.031805143	0.00404547; 0.006963204; 0.007772211					3-oxoacyl-(acyl-carrier-protein) synthase (I and II)	Lipid transport and metabolism	415523	415523	3-oxoacyl-(acyl-carrier-protein) synthase (I and II)	Lipid transport and metabolism	estExtDG_Genewise1.C_220006	100	1144			1	1144	412	1555		2268	373551			fgenesh_newKGs_kg.1805__1__2685643:1	95.67	208	9		795	1002	182	389	8e-093	341	fabf_bacsu; 3-oxoacyl- synthase ii; beta-ketoacyl-acp synthase ii; kas ii	1145	10	6.35803e-108
Lipid metabolism	1	0	0	0	0	GJ04137		-1.50121	0.03848328; 0.04328112; 0.04200822	0.0101707205; 0.011926371; 0.011451482					Enoyl-CoA hydratase	Lipid transport and metabolism	464150	464150	Enoyl-CoA hydratase	Lipid transport and metabolism	estExtDG_fgeneshEH_pg.C_400083	100	1159			1	1159	1	1159		2298	444275			estExtDG_fgenesh_newKGs_kg.C_3060012	99.65	1159	1	1	1	1159	1	1156		2262	crtl_dicdi; 3-hydroxybutyryl- dehydratase-like mitochondrial flags: precursor	1159	10	6.67663e-45
Lipid metabolism	1	0	0	0	0	GJ11770	-2.14151	-3.47419	0.013757929; 0.002215941; 0.0021584427	0.002338043; 0.00013430104; 0.00012827515					Long chain fatty acid elongase	B2G	66051	237636			gm1.25300044	99.44	712	4		78	789	1	712		1380	66051	Long chain fatty acid elongase	Lipid transport and metabolism	e_gw1.43.27.1	99.44	712	4		78	789	1	712		1380	elo3_caeel; fatty acid elongation protein 3; 3-keto acyl- synthase elo-3	789	10	5.83287e-27
Carbon metabolism	1	0	0	0	0	GJ04247	-4.4744	-7.60903	0.011519798; 0.011261696; 0.011112473	0.0017885721; 0.0017280811; 0.0016915421					arof_neucr; phospho-2-dehydro-3-deoxyheptonate aldolase; 3-deoxy-d-arabino-heptulosonate 7-phosphate synthase; dahp synthase; phospho-2-keto-3-deoxyheptonate aldolase	B2G	B2G, 449277, 247690	449277			estExtDG_Genemark1.C_150005	97.22	108	3		343	450	692	799	2e-47	190	247690			gm1.59800008	100	86			482	567	372	457	2e-041	170	arof_neucr; phospho-2-dehydro-3-deoxyheptonate aldolase; 3-deoxy-d-arabino-heptulosonate 7-phosphate synthase; dahp synthase; phospho-2-keto-3-deoxyheptonate aldolase	1148	10	8.93014e-77
Carbon metabolism	1	0	0	0	0	GJ05792	-3.08926	-3.29381	0.0052775093; 0.0022908868; 0.0034938904	0.000540171; 0.00014251057; 0.00028112074					shikimate kinase	B2G	B2G, 449600,	449600			estExtDG_Genemark1.C_180048	100	404			170	573	471	874		801															shikimate kinase	1012	3	6.81566e-13
Carbon metabolism	1	0	0	0	0	GJ13562	-2.16524	-2.28388	0.04384699; 0.04849458	0.012163861; 0.013977854					aroc_toxgo; chorismate synthase; 5-enolpyruvylshikimate-3-phosphate phospholyase	B2G	B2G, ,																													aroc_toxgo; chorismate synthase; 5-enolpyruvylshikimate-3-phosphate phospholyase	755	10	7.22033e-23
Carbon metabolism	1	0	0	0	0	GJ05023	-2.31532	-2.244	0.024251172; 0.035940234; 0.0440458	0.005280435; 0.009226569; 0.012236936					Chorismate synthase	Amino acid transport and metabolism	453481	453481	Chorismate synthase	Amino acid transport and metabolism	estExtDG_Genemark1.C_840131	99.89	945	1		118	1062	782	1726		1865	453474	Chorismate synthase	Amino acid transport and metabolism	estExtDG_Genemark1.C_840103	98.41	942	10	2	118	1054	726	1667		1739	aroc_neucr; chorismate synthase; 5-enolpyruvylshikimate-3-phosphate phospholyase	1077	10	1.66447e-58
Energy	1	0	0	0	0	GJ14395	-1.5909	-1.54859	0.004581187; 0.0063686566; 0.0058870493	0.00043281837; 0.0007230072; 0.0006429658					NADH:ubiquinone oxidoreductase, NDUFB9/B22 subunit	Energy production and conversion	443372	443372	NADH:ubiquinone oxidoreductase, NDUFB9/B22 subunit	Energy production and conversion	estExtDG_fgenesh_newKGs_kg.C_2360001	100	351			366	716	154	504		696															ndub9_arath; nadh dehydrogenase 1 beta subcomplex subunit 9; b22 subunit of eukaryotic mitochondrial complex i; complex i-b22; 22; ci-b22; nadh-ubiquinone oxidoreductase b22 subunit	739	1	1.03537e-07
Energy	1	0	0	0	0	GJ03828	-2.88813	-5.44482	0.000514698; 0.00029845655; 0.00026758653	0.000011652372; 0.0000045326633; 0.0000037487894					NADH-cytochrome b-5 reductase	Energy production and conversion	373005	373005	NADH-cytochrome b-5 reductase	Energy production and conversion	fgenesh_newKGs_kg.1142__1__2696565:1	98.82	1190	4	2	4	1189	1	1184		2248															ncb5r_arath; nadh-cytochrome b5 reductase-like protein; b5r	1189	10	1.43267e-83
Energy	1	0	0	0	0	GJ16747	-2.45234	-3.90723	0.0021109933; 0.006514174; 0.009460623	0.00012324337; 0.0007540217; 0.0013335239					mcr1_cocim; nadh-cytochrome b5 reductase 2; mitochondrial cytochrome b reductase	B2G	B2G, 245144, 62515	245144			gm1.44800010	100	579			1	579	64	642		1148	62515			e_gw1.10.37.1	100	579			1	579	238	816		1148	mcr1_cocim; nadh-cytochrome b5 reductase 2; mitochondrial cytochrome b reductase	692	10	1.89601e-28
Light reactions	1	0	0	0	0	GJ02541	-2.05786	-2.23194	0.001165269; 0.00019069988; 0.00013692578	0.00004471484; 0.0000019913916; 0.0000010361671					vde_spiol; violaxanthin de- chloroplastic flags: precursor	B2G	B2G, 445463, 434525	445463			estExtDG_fgenesh_newKGs_kg.C_4530023	97.93	676	8	3	666	1335	868	1543		1211	434525			estExtDG_fgenesh_newKGs_kg.C_190128	100	517			664	1180	866	1382		1025	vde_spiol; violaxanthin de- chloroplastic flags: precursor	1349	4	1.63348e-20
N turnover	0	0	1	0	0	GJ10021	-1.97338	-3.6264	0.006956218; 0.0054442463	0.0008347527; 0.0005675563	-4.1584	-5.4376	0.0005901094; 0.001497755	0.000008461794; 0.00004533415	pur8_haein; adenylosuccinate lyase; asl; adenylosuccinase; asase	B2G	B2G, ,																													pur8_haein; adenylosuccinate lyase; asl; adenylosuccinase; asase	824	10	2.79338e-29
Light reactions	0	0	1	0	0	GJ10857	-4.96376	-7.94526	0.0010975618; 0.00088584167; 0.0010403409	0.000040586307; 0.000027842945; 0.00003695943	-4.96035	-6.26226	0.03889683; 0.04104699; 0.04456211	0.0077939276; 0.008434975; 0.009546063	psbu_karbr; photosystem ii 12 kda extrinsic chloroplastic; ps ii complex 12 kda extrinsic protein; psii-u flags: precursor	B2G	B2G, ,																													psbu_karbr; photosystem ii 12 kda extrinsic chloroplastic; ps ii complex 12 kda extrinsic protein; psii-u flags: precursor	807	10	2.09406e-37
Light reactions	0	0	1	0	0	GJ09667	-5.78914	-6.82691	0.0022711868; 0.00047500533; 0.00035139243	0.00013994721; 0.000010224906; 0.000006048148	-6.10212	-7.70841	0.0030664513; 0.0043386263; 0.0046360204	0.0001435013; 0.00024890367; 0.0002785878	photosystem ii reaction center m precursor	B2G	B2G, 446341, 437405	446341			estExtDG_fgenesh_newKGs_kg.C_7350001	100	767			66	832	767	1		1520	437405			estExtDG_fgenesh_newKGs_kg.C_590004	100	767			66	832	767	1		1520	photosystem ii reaction center m precursor	832	1	4.70524e-07
Light reactions	0	0	1	0	0	GJ19198	-3.07057	-3.76866	0.019840369; 0.0023119259; 0.00649768	0.0039762286; 0.000144691; 0.00074925733	-4.63675	-6.51863	0.00336772; 0.005687735; 0.006358659	0.00016694498; 0.00038569656; 0.00045889005	psbo_euggr; oxygen-evolving enhancer protein chloroplastic; oee1 flags: precursor	B2G	B2G, 438165, 440922	438165			estExtDG_fgenesh_newKGs_kg.C_710036	94.8	635	33		1	635	1070	436		997	440922			estExtDG_fgenesh_newKGs_kg.C_1390005	94.65	635	34		1	635	1070	436		989	psbo_euggr; oxygen-evolving enhancer protein chloroplastic; oee1 flags: precursor	638	10	1.27243e-48
Light reactions	0	0	1	0	0	GJ02563	-3.27044	-8.40534	0.0017460666; 0.0017084002; 0.001313166	0.00008949556; 0.00008658555; 0.000054356453	-6.5242	-10.566	0.01729281; 0.022515794; 0.026395809	0.0022327292; 0.0033815198; 0.0043095453	fcpb_phatr; fucoxanthin-chlorophyll a-c binding protein chloroplastic flags: precursor	B2G	B2G, 437015, 437015	437015			estExtDG_fgenesh_newKGs_kg.C_520019	100	868			1	868	1	868		1721	437015			estExtDG_fgenesh_newKGs_kg.C_520019	100	198			866	1063	741	938	3e-108	392	fcpb_phatr; fucoxanthin-chlorophyll a-c binding protein chloroplastic flags: precursor	1343	10	2.19446e-26
Light reactions	0	0	1	0	0	GJ23738	-7.64342	-13.0809	0.00022083346; 0.0016934896; 0.00053250353	0.0000026788612; 0.00008507223; 0.000012281164	-11.3464	-13.0077	0.010039074; 0.013983403; 0.019308632	0.00094255566; 0.0016034794; 0.0026576265	chloroplast light harvesting protein isoform 2	B2G	B2G, 70030,	70030			e_gw1.111.22.1	95.24	63	3		285	347	491	429	6e-21	101															chloroplast light harvesting protein isoform 2	510	4	1.70962e-08
Light reactions	0	0	1	0	0	GJ00453	-1.62628	-1.92775	0.024533518; 0.0148039535; 0.021618443	0.005367041; 0.0026046312; 0.0044852523	-1.88252	-1.82498	0.0023278138; 0.0027586191; 0.0029430331	0.00009190395; 0.000119855096; 0.00013426087	zeaxanthin epoxidase	Energy production and conversion	444553	444553	Kynurenine 3-monooxygenase and related flavoprotein monooxygenases	Energy production and conversion	estExtDG_fgenesh_newKGs_kg.C_3330028	99.8	2032	4		8	2039	1	2032		3996	440259	Kynurenine 3-monooxygenase and related flavoprotein monooxygenases	Energy production and conversion	estExtDG_fgenesh_newKGs_kg.C_1210021	99.8	2032	4		8	2039	1	2032		3996	zep_orysj; zeaxanthin chloroplastic; 1; protein aba deficient 1; 1 flags: precursor	2113	7	1.7556e-63
Light reactions	0	0	1	0	0	GJ22205	-1.62501	-1.83496	0.02249448; 0.024625374; 0.021689871	0.004743541; 0.0053966898; 0.0045077326	-1.9377	-1.87408	0.0020850028; 0.0021243577; 0.0035802086	0.00007643034; 0.000078854624; 0.00018278821	zeaxanthin epoxidase	Energy production and conversion	444553	444553	Kynurenine 3-monooxygenase and related flavoprotein monooxygenases	Energy production and conversion	estExtDG_fgenesh_newKGs_kg.C_3330028	100	187			2	188	1179	1365	4e-102	371	440259	Kynurenine 3-monooxygenase and related flavoprotein monooxygenases	Energy production and conversion	estExtDG_fgenesh_newKGs_kg.C_1210021	100	187			2	188	1179	1365	4e-102	371	aba2_nicpl; zeaxanthin chloroplastic flags: precursor	558	4	9.45098e-08
Light reactions	0	0	1	0	0	GJ15617	-4.4217	-12.9084	0.006928242; 0.008515352; 0.0031330744	0.0008291117; 0.0011356343; 0.00023728314	-2.3125	-3.60288	0.0002896226; 0.000340088; 0.00035825223	0.000002190858; 0.000002894758; 0.000003239506	atpi_ochne; atp synthase subunit chloroplastic; atp synthase f0 sector subunit a; f-atpase subunit iv	B2G	B2G, ,																													atpi_ochne; atp synthase subunit chloroplastic; atp synthase f0 sector subunit a; f-atpase subunit iv	715	10	2.30034e-135
Light reactions	0	0	1	0	0	GJ19940	-3.13592	-6.05725	0.0029803158; 0.0039627245; 0.0045720125	0.00021802995; 0.00034406345; 0.00043092892	-2.7509	-3.45025	0.012188885; 0.015017015; 0.044408277	0.0012881838; 0.0017893268; 0.009498993	pgr5_arath; protein proton gradient regulation chloroplastic flags: precursor	B2G	B2G, 61309, 78713	61309			e_gw1.3.307.1	99.06	213	2		150	362	1	213	8e-113	406	78713			e_gw1.7084.3.1	98.59	213	3		150	362	1	213	2e-110	398	pgr5_arath; protein proton gradient regulation chloroplastic flags: precursor	619	1	1.25077e-10
Translation	0	0	1	0	0	GJ05963	-2.9016	-3.32795	0.0055019734; 0.011968932; 0.008572755	0.00057746074; 0.0018953639; 0.0011453315	-1.93258	-3.26196	0.014987477; 0.015380452; 0.018855393	0.0017845721; 0.0018595249; 0.0025643387	Glutamyl-tRNA synthetase (mitochondrial)	Translation, ribosomal structure and biogenesis	470533	470533	Glutamyl-tRNA synthetase (mitochondrial)	Translation, ribosomal structure and biogenesis	estExtDG_fgeneshEH_pg.C_4750004	100	932			1	932	8	939		1848	416006	Glutamyl-tRNA synthetase (mitochondrial)	Translation, ribosomal structure and biogenesis	estExtDG_Genewise1.C_400014	99.65	855	3		1	855	8	862		1671	sye_horvu; glutamyl-trna chloroplastic mitochondrial; glutamate--trna ligase; flags: precursor	999	10	1.25524e-106
Light reactions	0	0	1	0	0	GJ00007	-2.59163	-5.11955	0.013202359; 0.0154921925; 0.021108592	0.0021964787; 0.002784148; 0.0043345476	-5.04895	-5.63397	0.02256437; 0.03464311; 0.035104193	0.0033939134; 0.006518331; 0.0066454997	bchh_chlp8; magnesium-chelatase subunit h; mg-protoporphyrin ix chelatase subunit h	B2G	B2G, 309350,	309350			fgenesh_newKGs_pm.14__2	99.82	3990	1	1	266	4255	1	3984		7856															bchh_chlp8; magnesium-chelatase subunit h; mg-protoporphyrin ix chelatase subunit h	4667	7
N turnover	0	0	1	0	0	GJ00711	-1.96395	-2.57413	0.0030229886; 0.0025301937; 0.0019785312	0.00022353623; 0.00016716836; 0.000111084344	-2.51278	-1.85533	0.037331186; 0.039703507; 0.043568846	0.0073263897; 0.0080359625; 0.009226085	cpsm_mouse; carbamoyl-phosphate synthase mitochondrial; carbamoyl-phosphate synthetase i; cpsase i flags: precursor	General function prediction only	422007	422007	Multifunctional pyrimidine synthesis protein CAD (includes carbamoyl-phophate synthetase, aspartate transcarbamylase, and glutamine amidotransferase)	General function prediction only	estExtDG_fgenesh_newKGs_pm.C_520007	99.42	1892	10	1	2	1893	2925	4815		3655	463837	Multifunctional pyrimidine synthesis protein CAD (includes carbamoyl-phophate synthetase, aspartate transcarbamylase, and glutamine amidotransferase)	General function prediction only	estExtDG_fgeneshEH_pg.C_340119	84.25	273	43		62	334	3124	3396	3e-050	200	cpsm_mouse; carbamoyl-phosphate synthase mitochondrial; carbamoyl-phosphate synthetase i; cpsase i flags: precursor	1896	10
N turnover	0	0	1	0	0	GJ11368	-2.66528	-3.8607	0.01784858; 0.0022240973	0.0034199997; 0.0001352143	-3.12068	-3.30669	0.012981703; 0.04491043; 0.048749015	0.001422713; 0.009658748; 0.0109079955	cpsm_human; carbamoyl-phosphate synthase mitochondrial; carbamoyl-phosphate synthetase i; cpsase i flags: precursor	B2G	422007	422007	Multifunctional pyrimidine synthesis protein CAD (includes carbamoyl-phophate synthetase, aspartate transcarbamylase, and glutamine amidotransferase)	General function prediction only	estExtDG_fgenesh_newKGs_pm.C_520007	100	797			1	797	4818	4022		1580															cpsm_human; carbamoyl-phosphate synthase mitochondrial; carbamoyl-phosphate synthetase i; cpsase i flags: precursor	797	10	3.18538e-30
N turnover	0	0	1	0	0	GJ05200	24.0649	35.5049	0.00096281664; 0.0012166685; 0.0016558137	0.000032243133; 0.000048051286; 0.000081873506	18.233	86.8466	0.011663221; 0.018713254; 0.043100983	0.0011963792; 0.002535755; 0.009087939	Proline oxidase	Amino acid transport and metabolism	471457	471457	Proline oxidase	Amino acid transport and metabolism	estExtDG_fgeneshEH_pg.C_11590002	100	397			1	397	742	1138		787															prod_drome; proline dehydrogenase mitochondrial; proline oxidase; protein sluggish-a flags: precursor	1061	10	5.2243e-62
N turnover	0	0	0	0	1	GJ22989	3.896	2.63252	0.0489388; 0.025370482	0.014145071; 0.005628692	-1.87933	-1.543	0.0025616277; 0.0026496784; 0.00323145	0.00010712025; 0.00011258037; 0.00015588102	ure1_decar; urease subunit alpha; urea amidohydrolase subunit alpha	B2G	B2G, 423772, 423558	423772			estExtDG_fgenesh_newKGs_pm.C_1670021	100	442			2	443	2260	2701		876	423558			estExtDG_fgenesh_newKGs_pm.C_1510004	100	442			2	443	2260	2701		876	ure1_decar; urease subunit alpha; urea amidohydrolase subunit alpha	534	10	1.7423e-16
Channels	0	0	0	1	0	GJ03542	10.2905	7.20151	0.00018501884; 0.00023839368; 0.00021461591	0.0000018928595; 0.0000030392057; 0.0000024938004		-2.33013	0.01680449; 0.04319012	0.0021358505; 0.009112836	Mitochondrial tricarboxylate/dicarboxylate carrier proteins	B2G	432033	443991			estExtDG_fgenesh_newKGs_kg.C_2840001	99.92	1206	1		1	1206	1	1206		2383	432033	Mitochondrial tricarboxylate/dicarboxylate carrier proteins	Energy production and conversion	estExtDG_fgenesh_newKGs_kg.C_30068	99.75	1206	3		1	1206	1	1206		2367	yhm2_yeast; mitochondrial dna replication protein yhm2	1219	3	2.92539e-33
Lipid metabolism	0	0	1	0	0	GJ00540	-2.29686	-3.5831	0.008193374; 0.008515352; 0.007364067	0.0010707151; 0.0011354669; 0.0009103974	-2.45965	-2.87559	0.0063524055; 0.0064086267; 0.0075385855	0.00045776568; 0.00046436847; 0.0006004882	Acyl-CoA synthetase	Lipid transport and metabolism	451133	451133	Acyl-CoA synthetase	Lipid transport and metabolism	estExtDG_Genemark1.C_370110	99.77	1326	3		1	1326	321	1646		2605	64778			e_gw1.26.1.1	86.96	115	15		1317	1431	1505	1619	9e-023	109	acsa_xanp2; acetyl-coenzyme a synthetase; acetate-- ligase; acyl-activating enzyme	2028	10
Energy	0	0	1	0	0	GJ21847	-8.44136	-13.4247	0.0299885; 0.031248325; 0.030136637	0.0071422285; 0.0075809592; 0.007192403	-3.45206	-4.23292	0.005687735; 0.013008277; 0.037195783	0.0003846955; 0.0014281914; 0.007281985	gpd1l_danre; glycerol-3-phosphate dehydrogenase 1-like protein	B2G	B2G, 458800,	458800			estExtDG_Genemark1.C_3810018	93.86	114	7		196	309	1103	990	8e-42	170															gpd1l_danre; glycerol-3-phosphate dehydrogenase 1-like protein	569	10	1.2569e-34
Energy	0	0	1	0	0	GJ01847	-4.48363	-7.25322	0.0057000415; 0.0040402794; 0.0069691464	0.0006106636; 0.00035469973; 0.0008369605	-2.47353	-3.80913	0.0022145174; 0.0029908554; 0.0054178527	0.00008407976; 0.00013773826; 0.0003578359	Glycerol-3-phosphate dehydrogenase/dihydroxyacetone 3-phosphate reductase	Energy production and conversion	415940	415940	Glycerol-3-phosphate dehydrogenase/dihydroxyacetone 3-phosphate reductase	Energy production and conversion	estExtDG_Genewise1.C_370090	100	671			1	671	1	671		1330	458800			estExtDG_Genemark1.C_3810018	100	419			11	429	1	419		831	gpd1l_danre; glycerol-3-phosphate dehydrogenase 1-like protein	1456	10	2.97431e-112
Energy	0	0	1	0	0	GJ21846	-2.97927	-5.87719	0.006415887; 0.0077692023; 0.008238499	0.0007319837; 0.0009881005; 0.0010802652	-2.81032	-4.24873	0.013367217; 0.01586425; 0.01627682	0.0014907718; 0.0019520976; 0.0020306502	Glycerol-3-phosphate dehydrogenase/dihydroxyacetone 3-phosphate reductase	Energy production and conversion	427769	427769	Glycerol-3-phosphate dehydrogenase/dihydroxyacetone 3-phosphate reductase	Energy production and conversion	estExtDG_Genewise1Plus.C_530018	100	483			7	489	1	483		957															gpd1l_danre; glycerol-3-phosphate dehydrogenase 1-like protein	569	10	3.52461e-50
Energy	0	0	1	0	0	GJ12786	-1.61803	-1.85829	0.020884613; 0.018450772; 0.016933251	0.004273663; 0.0035819362; 0.0031619396		-1.7471	0.004288112; 0.0053879656; 0.006808042	0.00024344338; 0.00035452066; 0.0005102365	NADH:ubiquinone oxidoreductase, NDUFA8/PGIV/19 kDa subunit	Energy production and conversion	435205	435205	NADH:ubiquinone oxidoreductase, NDUFA8/PGIV/19 kDa subunit	Energy production and conversion	estExtDG_fgenesh_newKGs_kg.C_250120	99.87	760	1		6	765	5	764		1499	460305			estExtDG_Genemark1.C_9980003	99.43	528	3		6	533	834	307		1023	nda8a_arath; nadh dehydrogenase 1 alpha subcomplex subunit 8-a	769	3	2.11422e-12
Energy	0	0	1	0	0	GJ00632	-1.7141	-2.54555	0.00863898; 0.008586995; 0.012758997	0.0011588342; 0.0011487063; 0.002092577	-1.65437	-1.9849	0.0005663419; 0.00063736783; 0.00066248997	0.000007768361; 0.000009649699; 0.000010402124	F0F1-type ATP synthase, alpha subunit	Energy production and conversion	433142	433142	F0F1-type ATP synthase, alpha subunit	Energy production and conversion	estExtDG_fgenesh_newKGs_kg.C_90064	99.85	1960	3		1	1960	1	1960		3862															atpa_caeel; atp synthase subunit mitochondrial flags: precursor	1960	10
Energy	0	0	1	0	0	GJ05568	-1.55448	-2.27535	0.0027351903; 0.0011970197; 0.0045199883	0.00018976085; 0.00004672519; 0.00042357764		-3.12634	0.0013739247; 0.0029149456; 0.01114357	0.000039208313; 0.0001321216; 0.0011101457	F0F1-type ATP synthase, gamma subunit	Energy production and conversion	352634	352634	F0F1-type ATP synthase, gamma subunit	Energy production and conversion	fgenesh_newKGs_kg.17__115__2697569:1	99.71	1030	1	1	1	1030	1	1028		2012	259963			gm1.1014700001	98.37	307	5		51	357	1	307	2e-161	569	atpg_rhocs; atp synthase gamma chain; atp synthase f1 sector gamma subunit; f-atpase gamma subunit	1030	10	5.07058e-50
Energy	0	0	1	0	0	GJ00410	119.119	106.991	0.000005186247; 0.000009598808; 0.000016045367	0.0000000005961133; 0.000000002868149; 0.000000011093611	35.9872	68.1424	0.0010743826; 0.0021162087; 0.0021958214	0.00002609401; 0.00007842885; 0.00008295042	Malate:quinone-oxidoreductase	Nucleotide transport and metabolism	442715	442715	Predicted mitochondrial carrier protein	Nucleotide transport and metabolism	estExtDG_fgenesh_newKGs_kg.C_1930034	99.87	1510	1	1	1	1510	1	1509		2970															mqo1_pseae; probable malate:quinone oxidoreductase 1; mqo 1; malate dehydrogenase 1	2165	10	1.23286e-125
Transcription	0	1	0	0	0	GJ10007					-2.30333	-2.51192	0.022307161; 0.042643126	0.0033247627; 0.008948174	RNA polymerase II, second largest subunit	Transcription	465037	465037	RNA polymerase II, second largest subunit	Transcription	estExtDG_fgeneshEH_pg.C_610090	99.61	518	2		117	634	1	518		1011															rpb2_sollc; dna-directed rna polymerase ii subunit rpb2; rna polymerase ii subunit 2; rna polymerase ii subunit b2; dna-directed rna polymerase ii 135 kda polypeptide	824	10	4.38232e-82
Translation	0	1	0	0	0	GJ22830					-2.32512	-4.74391	0.030198105; 0.043591715; 0.044565383	0.005296606; 0.009232467; 0.009547289	60S ribosomal protein L21	Translation, ribosomal structure and biogenesis	436239	436239	60S ribosomal protein L21	Translation, ribosomal structure and biogenesis	estExtDG_fgenesh_newKGs_kg.C_400020	96.77	186	6		354	539	669	854	3e-87	321	445566			estExtDG_fgenesh_newKGs_kg.C_4750006	96.24	186	7		354	539	669	854	8e-085	313	y114_chlmu; uncharacterized protein tc_0114	542	1	7.86387e-17
Light reactions	0	0	1	0	0	GJ19276	-2.0969	-3.8275	0.000028451626; 0.000061118226; 0.00003600403	0.000000049238754; 0.00000022233706; 0.00000007921456	-6.95781	-10.1173	0.008034255; 0.008220929; 0.009957259	0.00066305; 0.00068774703; 0.0009296826	chloroplast light harvesting protein isoform 12	B2G	B2G, 74777, 67603	74777			e_gw1.316.20.1	97.45	471	12		163	633	783	313		839	67603			e_gw1.65.32.1	97.45	471	12		163	633	783	313		839	chloroplast light harvesting protein isoform 12	636	10	1.0451e-40
Light reactions	0	0	1	0	0	GJ18462	-2.55801	-4.28955	0.0014433083; 0.0017300237; 0.001143654	0.00006438228; 0.00008814992; 0.000043583288	-7.02783	-13.0136	0.0044442182; 0.0044442182; 0.0069071054	0.00025893573; 0.0002589378; 0.00052321673	fcpb_phatr; fucoxanthin-chlorophyll a-c binding protein chloroplastic flags: precursor	B2G	B2G, 370423, 353073	370423			fgenesh_newKGs_kg.453__7__EVC02063_Fucoxanthin	94.36	532	30		120	651	610	79		817	353073			fgenesh_newKGs_kg.19__145__EVC02063_Fucoxanthin	94.36	532	30		120	651	610	79		817	fcpb_phatr; fucoxanthin-chlorophyll a-c binding protein chloroplastic flags: precursor	654	10	8.69464e-21
Light reactions	0	1	0	0	0	GJ05220					-2.47557	-3.60055	0.043252997; 0.049103327	0.009130227; 0.011035884	zeaxanthin epoxidase	Energy production and conversion	456674	456674	Kynurenine 3-monooxygenase and related flavoprotein monooxygenases	Energy production and conversion	estExtDG_Genemark1.C_1900090	96.98	927	21	3	127	1050	751	1673		1600	457120	Kynurenine 3-monooxygenase and related flavoprotein monooxygenases	Energy production and conversion	estExtDG_Genemark1.C_2220027	99.05	634	6		127	760	751	1384		1209	aba2_nicpl; zeaxanthin chloroplastic flags: precursor	1059	10	3.21082e-37
Channels	0	0	1	0	0	GJ03350	-5.99198	-9.94776	0.009802898; 0.010796929; 0.0065942868	0.001405558; 0.0016191565; 0.00076919503	-2.24314	-3.30867	0.005775754; 0.029654708; 0.03911634	0.00039424803; 0.005151633; 0.007858137	Glucose-6-phosphate/phosphate and phosphoenolpyruvate/phosphate antiporter	Carbohydrate transport and metabolism	432785	432785	Glucose-6-phosphate/phosphate and phosphoenolpyruvate/phosphate antiporter	Carbohydrate transport and metabolism	estExtDG_fgenesh_newKGs_kg.C_70005	99.84	1241	1	1	1	1241	1	1240		2436	443753	Glucose-6-phosphate/phosphate and phosphoenolpyruvate/phosphate antiporter	Carbohydrate transport and metabolism	estExtDG_fgenesh_newKGs_kg.C_2620021	99.83	1203	2		1	1203	1	1203		2369	ppt3_orysj; phosphoenolpyruvate phosphate translocator chloroplastic; 3 flags: precursor	1241	10	2.97261e-33
Channels	0	0	1	0	0	GJ01768	-4.41836	-6.56009	0.0023955868; 0.0023594804; 0.0024659033	0.0001528318; 0.00014891718; 0.00016027893	-4.29722	-4.3263	0.013844711; 0.015238114; 0.018166188	0.0015758075; 0.0018309479; 0.0024139318	Glucose-6-phosphate/phosphate and phosphoenolpyruvate/phosphate antiporter	Carbohydrate transport and metabolism	352050	352050	Glucose-6-phosphate/phosphate and phosphoenolpyruvate/phosphate antiporter	Carbohydrate transport and metabolism	fgenesh_newKGs_kg.14__94__EST_ALL.fasta.Contig12154	99.93	1467	1		6	1472	1	1467		2900	193771	Ankyrin	Cell wall/membrane/envelope biogenesis	gm1.100071	98.72	78	1		168	245	1	78	3e-034	147	gpt1_arath; glucose-6-phosphate phosphate translocator chloroplastic flags: precursor	1472	10	8.05494e-74
Channels	0	0	1	0	0	GJ07072	-5.12368	-9.49172	0.01665658; 0.03673995; 0.019319462	0.0030876095; 0.009528744; 0.0038256359	-3.39053	-5.6546	0.00077531586; 0.0012838058; 0.0014225052	0.00001408086; 0.000034762405; 0.000041501273	Glucose-6-phosphate/phosphate and phosphoenolpyruvate/phosphate antiporter	Carbohydrate transport and metabolism	418314	418314	Glucose-6-phosphate/phosphate and phosphoenolpyruvate/phosphate antiporter	Carbohydrate transport and metabolism	estExtDG_Genewise1.C_1790005	100	895			1	895	407	1301		1774															triose or hexose phosphate phosphate translocator	918	10	5.38927e-32
N turnover	0	0	1	0	0	GJ11368	-2.66528	-3.8607	0.01784858; 0.0022240973	0.0034199997; 0.0001352143	-3.12068	-3.30669	0.012981703; 0.04491043; 0.048749015	0.001422713; 0.009658748; 0.0109079955	cpsm_human; carbamoyl-phosphate synthase mitochondrial; carbamoyl-phosphate synthetase i; cpsase i flags: precursor	B2G	422007	422007	Multifunctional pyrimidine synthesis protein CAD (includes carbamoyl-phophate synthetase, aspartate transcarbamylase, and glutamine amidotransferase)	General function prediction only	estExtDG_fgenesh_newKGs_pm.C_520007	100	797			1	797	4818	4022		1580															cpsm_human; carbamoyl-phosphate synthase mitochondrial; carbamoyl-phosphate synthetase i; cpsase i flags: precursor	797	10	3.18538e-30
Channels	0	1	0	0	0	GJ27211					-2.57804	-3.4157	0.002436429; 0.004838788; 0.007190838	0.00009953272; 0.00029955042; 0.00055712677	Mitochondrial ornithine transporter	Energy production and conversion	434836	434836	Mitochondrial ornithine transporter	Energy production and conversion	estExtDG_fgenesh_newKGs_kg.C_210174	87.36	261	33		55	315	1145	885	1e-67	256	436353			estExtDG_fgenesh_newKGs_kg.C_400151	87.36	261	33		55	315	1153	893	1e-067	256		319
N turnover	0	1	0	0	0	GJ01516					-3.01612	-4.50996	0.04203561; 0.04872312	0.008762347; 0.010900018	Argininosuccinate synthase	Amino acid transport and metabolism	441299	441299	Argininosuccinate synthase	Amino acid transport and metabolism	estExtDG_fgenesh_newKGs_kg.C_1490056	99.67	1526	5		1	1526	7	1532		2985	124858	Argininosuccinate synthase	Amino acid transport and metabolism	fgeneshEH_pg.6899__1	100	254			626	879	18	271	1e-141	504	assy_haein; argininosuccinate synthase; citrulline--aspartate ligase	1526	10	7.07008e-71
N turnover	0	1	0	0	0	GJ00647					-1.96981	-1.92363	0.03046351; 0.03433356; 0.03864127	0.0053651235; 0.0064296857; 0.007718347	Ornithine aminotransferase	Amino acid transport and metabolism	438290	438290	Ornithine aminotransferase	Amino acid transport and metabolism	estExtDG_fgenesh_newKGs_kg.C_730073	99.85	1946	3		1	1946	1	1946		3836															class iii aminotransferase	1946	7	1.17432e-158
N turnover	0	1	0	0	0	GJ06908						-2.27198	0.015159064; 0.017739123; 0.022928076	0.0018155; 0.0023229332; 0.003480052	Ornithine decarboxylase	Amino acid transport and metabolism	363027	363027	Ornithine decarboxylase	Amino acid transport and metabolism	fgenesh_newKGs_kg.140__5__2704795:1	100	545			6	550	1	545		1080	435210	Ornithine decarboxylase	Amino acid transport and metabolism	estExtDG_fgenesh_newKGs_kg.C_250125	98.93	560	2	2	1	560	1	556		1051	dcor_chick; ornithine decarboxylase; odc	929	10	3.90932e-19
N turnover	0	0	1	0	0	GJ00014	-4.74567	-5.26545	0.0016543327; 0.0017193408; 0.0017769886	0.0000817808; 0.000087423425; 0.00009267386	-2.24315	-2.94578	0.0065716635; 0.0077397753; 0.008203291	0.00048339146; 0.0006261727; 0.000684587	glna3_dicdi; type-3 glutamine synthetase; type-3 glutamate--ammonia ligase; type-3 gs	B2G	B2G, 436026,	436026			estExtDG_fgenesh_newKGs_kg.C_360171	98.41	816	13		667	1482	1747	932		1515															glna3_dicdi; type-3 glutamine synthetase; type-3 glutamate--ammonia ligase; type-3 gs	4437	4	1.29434e-130
N turnover	0	0	1	0	0	GJ09184	-10.8109	-13.2469	0.0056366264; 0.0039798655; 0.00426631	0.00060088356; 0.00034662936; 0.00038669573	-3.52945	-14.0997	0.041669335; 0.049628425	0.008647732; 0.011204534	Glutamine synthetase	Amino acid transport and metabolism	437187	437187	Glutamine synthetase	Amino acid transport and metabolism	estExtDG_fgenesh_newKGs_kg.C_550058	99.88	843	1		1	843	33	875		1663	470023	Glutamine synthetase	Amino acid transport and metabolism	estExtDG_fgeneshEH_pg.C_3610004	82.33	215	38		616	830	298	512	6e-028	125	glnac_maize; glutamine chloroplastic; gs2; glutamate--ammonia ligase flags: precursor	843	10	3.35468e-114
N turnover	0	1	0	0	0	GJ12379					-6.13408	-18.3427	0.004957656; 0.00877943; 0.01653793	0.00031155205; 0.00076438644; 0.0020826955	glna3_medsa; glutamine synthetase nodule isozyme; glutamate--ammonia ligase	B2G	B2G, 437187, 370054	437187	Glutamine synthetase	Amino acid transport and metabolism	estExtDG_fgenesh_newKGs_kg.C_550058	100	187			544	730	1143	957	6e-102	371	370054			fgenesh_newKGs_kg.415__5__2687163:1	99.47	188	1		544	731	421	234	4e-100	365	glna3_medsa; glutamine synthetase nodule isozyme; glutamate--ammonia ligase	777	10	4.28307e-40
N turnover	0	1	0	0	0	GJ12602					-2.65101	-2.21972	0.0035972237; 0.047761623	0.00018447518; 0.01055935	glsn_medsa; glutamate synthase amyloplastic; nadh-gogat flags: precursor	B2G	B2G, ,																													glsn_medsa; glutamate synthase amyloplastic; nadh-gogat flags: precursor	773	10	1.01197e-46
Channels	0	1	0	0	0	GJ07216					-2.91466	-8.84197	0.016129052; 0.016492518; 0.024273535	0.0020009337; 0.0020742582; 0.0038095913	nitrite transporter nar1	B2G	B2G, 439254,	439254			estExtDG_fgenesh_newKGs_kg.C_970014	99.67	909	3		1	909	1	909		1778															nitrite transporter nar1	909	10	5.83243e-88
Channels	0	1	0	0	0	GJ16902					-5.78637	-8.31356	0.001297623; 0.001989747; 0.0022314726	0.000035442077; 0.00007100132; 0.000085065025	nrt25_arath; high affinity nitrate transporter; 2:5	B2G	B2G, 195544, 460408	195544			gm1.300595	99.85	688	1		1	688	330	1017		1356	460408			estExtDG_Genemark1.C_11140001	87.93	174	21		29	202	409	582	4e-044	178	nrt25_arath; high affinity nitrate transporter; 2:5	688	7	2.11879e-15
Channels	0	1	0	0	0	GJ15318					-2.29054	-5.45789	0.0045256955; 0.008314848; 0.009419934	0.00026618916; 0.00069922605; 0.0008517099	nrt24_arath; high affinity nitrate transporter; 2:4	B2G	B2G, 361445,	361445			fgenesh_newKGs_kg.113__19__EST_ALL.fasta.Contig11431	85.34	580	85		121	700	106	685	1e-133	476															nrt24_arath; high affinity nitrate transporter; 2:4	721	8	4.91674e-48
Channels	0	1	0	0	0	GJ00825						-1.99101	0.004166131; 0.018004201; 0.033368528	0.00023282776; 0.0023817376; 0.0061499663	nrt24_arath; high affinity nitrate transporter; 2:4	B2G	B2G, 361445, 361445	361445			fgenesh_newKGs_kg.113__19__EST_ALL.fasta.Contig11431	100	1259			8	1266	1	1259		2496	361445			fgenesh_newKGs_kg.113__19__EST_ALL.fasta.Contig11431	100	252			1534	1785	1260	1511	2e-140	500	nrt24_arath; high affinity nitrate transporter; 2:4	1806	8	4.37032e-81
N turnover	0	1	0	0	0	GJ21771					-5.09138	-7.59188	0.007690021; 0.0115412595; 0.011612	0.0006185264; 0.0011739533; 0.0011879632	Nitrite reductase (ferredoxin)	General function prediction only	113956	113956	FOG: Zn-finger	General function prediction only	fgeneshEH_pg.203__27	95.03	161	8		120	280	1124	1284	2e-67	256	100904	Nuclear receptor coregulator SMRT/SMRTER, contains Myb-like domains	Transcription	fgeneshEH_pg.26__108	95.03	161	8		120	280	1697	1857	2e-067	256	nitrite reductase-ferredoxin dependent	571	8	1.22553e-16
N turnover	0	1	0	0	0	GJ00725					-3.95356	-5.90334	0.0145109305; 0.027841436	0.0016965665; 0.004667827	Nitrite reductase (ferredoxin)	B2G	428968	430293			estExtDG_Genewise1Plus.C_2630004	81.63	196	36		1109	1304	977	1172	5e-21	103	428968	Sulfite reductase (ferredoxin)	Inorganic ion transport and metabolism	estExtDG_Genewise1Plus.C_1170030	81.63	196	36		1109	1304	986	1181	5e-021	103	nir_maize; ferredoxin--nitrite chloroplastic flags: precursor	1889	10	1.08144e-117
N turnover	0	1	0	0	0	GJ04471					-4.46743	-9.29627	0.0289669; 0.036875136	0.004964965; 0.007183491	nia2_brana; nitrate reductase clone pbnbr1412; nr	B2G	B2G, ,																													nia2_brana; nitrate reductase clone pbnbr1412; nr	1126	10	1.80937e-149
N turnover	0	1	0	0	0	GJ23958					-4.45848	-8.51666	0.026077705; 0.031003855; 0.031274796	0.0042287507; 0.0055048936; 0.0055775996	nia1_brana; nitrate reductase clone pbnbr1405; nr	B2G	B2G, ,																													nia1_brana; nitrate reductase clone pbnbr1405; nr	502	10	1.86165e-29
Energy	0	1	0	0	0	GJ09099					-3.21418	-7.41019	0.026117666; 0.02663403; 0.03120502	0.004238613; 0.0043685064; 0.0055552656	NITRATE REDUCTASE_nb5r2_chick; nadh-cytochrome b5 reductase 2;	B2G	B2G, ,																													nb5r2_chick; nadh-cytochrome b5 reductase 2;	845	10	3.30264e-73
Lipid metabolism	0	1	0	0	0	GJ00002					-3.93544	-4.92756	0.022031764; 0.02866333; 0.03362499	0.0032591461; 0.0048879725; 0.00622419	Acetyl-CoA carboxylase	Lipid transport and metabolism	455280	455280	Acetyl-CoA carboxylase	Lipid transport and metabolism	estExtDG_Genemark1.C_1380097	99.8	2538	3	1	2789	5326	2594	5129		4986															acacb_human; acetyl- carboxylase 2; acc-beta; biotin carboxylase	5341	10
Lipid metabolism	0	1	0	0	0	GJ00064					-2.33801	-2.8473	0.037870623; 0.039204456; 0.047569986	0.007492005; 0.007883575; 0.010491707	Acetyl-CoA carboxylase	Lipid transport and metabolism	449545	449545	Acetyl-CoA carboxylase	Lipid transport and metabolism	estExtDG_Genemark1.C_170307	99.97	3235	1		138	3372	3157	6391		6405															acac_chick; acetyl- carboxylase; acc; biotin carboxylase	3372	10
Lipid metabolism	0	0	1	0	0	GJ05975	-2.54949	-4.03692	0.0026341653; 0.005910271; 0.003349491	0.00017915462; 0.00064668484; 0.0002630028	-5.55395	-10.2942	0.014195898; 0.018244883; 0.022307161	0.0016388431; 0.0024340064; 0.003324757	fabd_haein; malonyl -acyl carrier protein transacylase; mct	B2G	B2G, 62772, 373070	62772			e_gw1.12.111.1	99.29	840	6		159	998	1107	268		1618	373070			fgenesh_newKGs_kg.1184__1__EVC01421_Malonyl	99.81	520	1		24	543	520	1		1023	fabd_haein; malonyl -acyl carrier protein transacylase; mct	998	10	1.25477e-30
Lipid metabolism	0	0	1	0	0	GJ03112	-3.1772	-5.11644	0.00043325624; 0.0014355106; 0.0012109228	0.00000864564; 0.00006347674; 0.0000477435	-3.04512	-4.1808	0.002763803; 0.0036462485; 0.0040335422	0.000120455355; 0.00018823655; 0.00022161902	Malonyl-CoA:ACP transacylase	Lipid transport and metabolism	414354	414354	Malonyl-CoA:ACP transacylase	Lipid transport and metabolism	estExtDG_Genewise1.C_10094	100	1248			1	1248	1	1248		2474															fabd_bacsu; malonyl -acyl carrier protein transacylase; mct	1271	10	6.08135e-52
Lipid metabolism	0	0	1	0	0	GJ01429	-2.48935	-4.34124	0.0070263064; 0.0064275856; 0.004579534	0.00084754755; 0.0007344407; 0.00043254107	-2.75792	-4.59759	0.0019317421; 0.0019652755; 0.0021864183	0.000067771645; 0.00006953935; 0.00008242088	3-oxoacyl-(acyl-carrier-protein) synthase (I and II)	Lipid transport and metabolism	461962	461962	3-oxoacyl-(acyl-carrier-protein) synthase (I and II)	Lipid transport and metabolism	estExtDG_fgeneshEH_pg.C_90081	99.88	816	1		1	816	8	823		1610															fabb_haein; 3-oxoacyl- synthase i; beta-ketoacyl-acp synthase i; kas i	1551	10	9.0657e-139
Lipid metabolism	0	1	0	0	0	GJ04003					-1.85367	-2.10263	0.004976529; 0.005687735; 0.0074620633	0.00031342372; 0.0003853884; 0.00058991247	Fatty acyl-CoA elongase/Polyunsaturated fatty acid specific elongation enzyme	B2G	434059	443249			estExtDG_fgenesh_newKGs_kg.C_2300003	99.83	1172	2		1	1172	1	1172		2307	434059	Fatty acyl-CoA elongase/Polyunsaturated fatty acid specific elongation enzyme	Lipid transport and metabolism	estExtDG_fgenesh_newKGs_kg.C_160088	99.83	1172	2		1	1172	1	1172		2307	elov7_bovin; elongation of very long chain fatty acids protein 7; 3-keto acyl- synthase elovl7	1172	10	8.67478e-20
Lipid metabolism	0	1	0	0	0	GJ11347					-1.59816	-1.88997	0.006115001; 0.0065642796; 0.009871977	0.00043072313; 0.00048253918; 0.00091617473	Fatty acyl-CoA elongase/Polyunsaturated fatty acid specific elongation enzyme	Lipid transport and metabolism	433098	433098	Fatty acyl-CoA elongase/Polyunsaturated fatty acid specific elongation enzyme	Lipid transport and metabolism	estExtDG_fgenesh_newKGs_kg.C_80248	99.87	757	1		41	797	12	768		1493	443249			estExtDG_fgenesh_newKGs_kg.C_2300003	99.74	757	2		41	797	12	768		1485	elov7_bovin; elongation of very long chain fatty acids protein 7; 3-keto acyl- synthase elovl7	797	10	1.22123e-20
Lipid metabolism	0	1	0	0	0	GJ00214					2.40043	4.14152	0.023853274; 0.024045892; 0.030015696	0.0037015106; 0.0037515; 0.005251448	Hydroxyacyl-CoA dehydrogenase/enoyl-CoA hydratase	Lipid transport and metabolism	436024	436024	Hydroxyacyl-CoA dehydrogenase/enoyl-CoA hydratase	Lipid transport and metabolism	estExtDG_fgenesh_newKGs_kg.C_360168	99.2	2367	11	1	1	2359	1	2367		4548															echa_mouse; trifunctional enzyme subunit mitochondrial; tp-alpha; long-chain enoyl- hydratase; long chain 3-hydroxyacyl- dehydrogenase flags: precursor	2567	10
Lipid metabolism	0	1	0	0	0	GJ00215					2.34271	3.95007	0.028936863; 0.03509197; 0.038027175	0.004958113; 0.0066415337; 0.0075328965	Hydroxyacyl-CoA dehydrogenase/enoyl-CoA hydratase	Lipid transport and metabolism	436024	436024	Hydroxyacyl-CoA dehydrogenase/enoyl-CoA hydratase	Lipid transport and metabolism	estExtDG_fgenesh_newKGs_kg.C_360168	99.96	2545	1		1	2545	1	2545		5037															echa_mouse; trifunctional enzyme subunit mitochondrial; tp-alpha; long-chain enoyl- hydratase; long chain 3-hydroxyacyl- dehydrogenase flags: precursor	2561	10
Lipid metabolism	0	1	0	0	0	GJ03356					2.6915	1.62473	0.010831126; 0.03906115	0.0010625278; 0.007840582	3-hydroxyacyl-CoA dehydrogenase	Lipid transport and metabolism	66662	66662	3-hydroxyacyl-CoA dehydrogenase	Lipid transport and metabolism	e_gw1.52.14.1	100	611			339	949	380	990		1211															hcdh_rat; hydroxyacyl-coenzyme a mitochondrial; hcdh; medium and short-chain l-3-hydroxyacyl-coenzyme a dehydrogenase; short-chain 3-hydroxyacyl- dehydrogenase flags: precursor	1241	10	7.31874e-27
Lipid metabolism	0	1	0	0	0	GJ07324					2.99971	5.36642	0.0034238857; 0.004395759; 0.0045908396	0.00017082949; 0.00025404437; 0.00027440654	acyl- dehydrogenase	B2G	B2G, 125162,	125162			fgeneshEH_pg.8294__1	100	261			284	544	98	358	5e-146	517															acyl- dehydrogenase	903	10	1.17404e-47
Lipid metabolism	0	1	0	0	0	GJ20083					37.7294	92.8931	0.0046959217; 0.0049827076; 0.01184642	0.00028438354; 0.00031428304; 0.0012253523	Predicted L-carnitine dehydratase/alpha-methylacyl-CoA racemase	Lipid transport and metabolism	462647	462647	Predicted L-carnitine dehydratase/alpha-methylacyl-CoA racemase	Lipid transport and metabolism	estExtDG_fgeneshEH_pg.C_160147	99.67	599		1	1	599	3241	3837		1166	469489	WD40 repeat protein	Function unknown	estExtDG_fgeneshEH_pg.C_2890001	99.33	599	2	1	1	599	4842	5438		1150		615
Lipid metabolism	0	1	0	0	0	GJ11395					1.9734	1.75148	0.00014215334; 0.00026909824; 0.0010451833	0.000000507348; 0.0000018438112; 0.000024702375	Mitochondrial carnitine-acylcarnitine carrier protein	Energy production and conversion	433992	433992	Mitochondrial carnitine-acylcarnitine carrier protein	Energy production and conversion	estExtDG_fgenesh_newKGs_kg.C_160007	100	88			709	796	626	713	7e-43	174	443795			estExtDG_fgenesh_newKGs_kg.C_2650014	98.86	88	1		709	796	626	713	2e-040	167	crc1_yeast; mitochondrial carnitine carrier	796	2	1.80427e-07
Carbon metabolism	0	1	0	0	0	GJ00164					2.38313	4.88139	0.00026892417; 0.00045605047; 0.0008521055	0.0000018362866; 0.00000515123; 0.000016935079	masz_messb; malate synthase g	B2G	B2G, 447351,	447351			estExtDG_fgenesh_newKGs_kg.C_103160001	99.34	457	2	1	2238	2693	1	457		874															masz_messb; malate synthase g	2711	10
Carbon metabolism	0	1	0	0	0	GJ00349					4.50154	9.43013	0.00072876824; 0.0007332579; 0.0008427298	0.000012286129; 0.000012543103; 0.000016589735	Isocitrate lyase	Energy production and conversion	436528	436528	Isocitrate lyase	Energy production and conversion	estExtDG_fgenesh_newKGs_kg.C_450020	100	2231			1	2231	1	2231		4423	460892			estExtDG_Genemark1.C_106220001	100	294			10	303	1	294	2e-165	583	acea_copc7; isocitrate lyase; icl; isocitrase; isocitratase	2254	10	2.22607e-169
Channels	0	0	0	1	0	GJ03542	10.2905	7.20151	0.00018501884; 0.00023839368; 0.00021461591	0.0000018928595; 0.0000030392057; 0.0000024938004		-2.33013	0.01680449; 0.04319012	0.0021358505; 0.009112836	Mitochondrial tricarboxylate/dicarboxylate carrier proteins	B2G	432033	443991			estExtDG_fgenesh_newKGs_kg.C_2840001	99.92	1206	1		1	1206	1	1206		2383	432033	Mitochondrial tricarboxylate/dicarboxylate carrier proteins	Energy production and conversion	estExtDG_fgenesh_newKGs_kg.C_30068	99.75	1206	3		1	1206	1	1206		2367	yhm2_yeast; mitochondrial dna replication protein yhm2	1219	3	2.92539e-33
Channels	0	1	0	0	0	GJ11524					6.98806	11.7526	0.0004635303; 0.00080683583; 0.0008643767	0.000005309744; 0.000015464013; 0.000017556282	dic_human; mitochondrial dicarboxylate carrier; solute carrier family 25 member 10	B2G	B2G, ,																													dic_human; mitochondrial dicarboxylate carrier; solute carrier family 25 member 10	794	2	6.82058e-07
Channels	0	1	0	0	0	GJ06704					2.34687	1.61339	0.006346221; 0.04518568; 0.04578179	0.0004567223; 0.009740288; 0.009939932	solute carrier family 13 member 2; na(+) dicarboxylate cotransporter 1; -1; renal sodium dicarboxylate cotransporter	B2G	B2G, ,																													s13a2_mouse; solute carrier family 13 member 2; na(+) dicarboxylate cotransporter 1; -1; renal sodium dicarboxylate cotransporter	943	10	8.01091e-22
Channels	0	1	0	0	0	GJ27728					1.61435	1.58683	0.018190878; 0.023135018; 0.025024647	0.0024195681; 0.003529315; 0.0039937617	Mitochondrial oxoglutarate/malate carrier proteins	B2G	315071	245589			gm1.46700004	94.29	70	4		202	271	450	519	5e-23	107	315071	Mitochondrial oxoglutarate/malate carrier proteins	Energy production and conversion	fgenesh_newKGs_pm.231__1	94.29	70	4		202	271	450	519	5e-023	107	m2om_human; mitochondrial 2-oxoglutarate malate carrier protein; ogcp; solute carrier family 25 member 11	271	4	6.18766e-07
Energy	0	1	0	0	0	GJ02661					-2.32881	-2.3015	0.00032003218; 0.00034042314; 0.00038479877	0.0000025841787; 0.0000029245782; 0.000003705482	Glycerol-3-phosphate dehydrogenase	Energy production and conversion	450840	450840	Glycerol-3-phosphate dehydrogenase	Energy production and conversion	estExtDG_Genemark1.C_320338	100	1226			107	1332	855	2080		2430	455603			estExtDG_Genemark1.C_1490104	99.12	1139	3	2	109	1245	914	2047		2173	gpdm_caeel; probable glycerol-3-phosphate mitochondrial; gpd-m; gpdh-m flags: precursor	1332	10	1.71284e-43
Energy	0	1	0	0	0	GJ07067					-2.15878	-2.62047	0.0008436561; 0.0009787092; 0.0011877911	0.000016636535; 0.000021730913; 0.00003056181	Glycerol-3-phosphate dehydrogenase	Energy production and conversion	450840	450840	Glycerol-3-phosphate dehydrogenase	Energy production and conversion	estExtDG_Genemark1.C_320338	96.64	149	1	4	756	902	692	838	1e-57	224	455603			estExtDG_Genemark1.C_1490104	100	69			1	69	318	386	2e-031	137	glycerol-3-phosphate mitochondrial-like isoform 1	919	10	1.99725e-78
Energy	0	0	1	0	0	GJ12786	-1.61803	-1.85829	0.020884613; 0.018450772; 0.016933251	0.004273663; 0.0035819362; 0.0031619396		-1.7471	0.004288112; 0.0053879656; 0.006808042	0.00024344338; 0.00035452066; 0.0005102365	NADH:ubiquinone oxidoreductase, NDUFA8/PGIV/19 kDa subunit	Energy production and conversion	435205	435205	NADH:ubiquinone oxidoreductase, NDUFA8/PGIV/19 kDa subunit	Energy production and conversion	estExtDG_fgenesh_newKGs_kg.C_250120	99.87	760	1		6	765	5	764		1499	460305			estExtDG_Genemark1.C_9980003	99.43	528	3		6	533	834	307		1023	nda8a_arath; nadh dehydrogenase 1 alpha subcomplex subunit 8-a	769	3	2.11422e-12
Energy	0	0	1	0	0	GJ05219		-1.68957	0.027442267; 0.019479295	0.006294113; 0.0038700802		-1.64202	0.00079503155; 0.011562354; 0.034577478	0.000014923073; 0.0011778652; 0.0064995904	NADH:ubiquinone oxidoreductase, NDUFV2/24 kD subunit	Energy production and conversion	417860	417860	NADH:ubiquinone oxidoreductase, NDUFV2/24 kD subunit	Energy production and conversion	estExtDG_Genewise1.C_1420025	99.8	1015	2		5	1019	1	1015		1996	242709			gm1.36600033	100	373			1	373	1	373		739	nduv2_dicdi; nadh dehydrogenase flavoprotein mitochondrial flags: precursor	1059	10	8.90338e-61
Energy	0	0	1	0	0	GJ00231		-1.74105	0.0072746836; 0.01358033	0.0008940373; 0.0022883562		-1.77069	0.010184562; 0.028182628; 0.034815155	0.00096376904; 0.0047595366; 0.0065657804	ndus1_rat; nadh-ubiquinone oxidoreductase 75 kda mitochondrial flags: precursor	B2G	B2G, 258057,	258057			gm1.709600001	100	211			1	211	241	451	9e-116	418															ndus1_rat; nadh-ubiquinone oxidoreductase 75 kda mitochondrial flags: precursor	2527	10
Energy	0	1	0	0	0	GJ03931					-6.57105	-4.3097	0.035486605; 0.038574077; 0.039562766	0.0067634317; 0.007698131; 0.008000025	Cytochrome b5	Energy production and conversion	312294	312294	Cytochrome b5	Energy production and conversion	fgenesh_newKGs_pm.84__3	100	54			359	412	1	54	2e-22	107	312145	Cytochrome b5	Energy production and conversion	fgenesh_newKGs_pm.78__13	100	54			359	412	1	54	2e-022	107	cb5d1_xentr; cytochrome b5 domain-containing protein 1	1180	6	1.60896e-49
Energy	0	1	0	0	0	GJ25391					-2.66029	-3.79681	0.019706318; 0.024152791; 0.04687584	0.002740617; 0.0037815422; 0.010276432	Ubiquinol cytochrome c reductase, subunit RIP1	B2G	45312	45249			gw1.306.11.1	91.47	293	25		148	440	567	275	9e-106	383	45312	Ubiquinol cytochrome c reductase, subunit RIP1	Energy production and conversion	gw1.40.31.1	91.13	293	26		148	440	567	275	2e-103	375	ucrib_cyapa; cytochrome b6-f complex iron-sulfur subunit cyanelle; plastohydroquinone:plastocyanin oxidoreductase iron-sulfur protein 2; rieske iron-sulfur protein 2; isp 2; risp 2 flags: precursor	440	10	1.57328e-37
Energy	0	1	0	0	0	GJ22387					-1.99434	-2.00684	0.011116997; 0.017027328; 0.028051564	0.001105928; 0.0021807274; 0.0047238623	Ubiquinol cytochrome c reductase, subunit QCR7	Energy production and conversion	465730	465730	Ubiquinol cytochrome c reductase, subunit QCR7	Energy production and conversion	estExtDG_fgeneshEH_pg.C_780083	99.41	339	2		29	367	56	394		656	465730	Ubiquinol cytochrome c reductase, subunit QCR7	Energy production and conversion	estExtDG_fgeneshEH_pg.C_780083	98.73	79	1		368	446	517	595	3e-035	149	qcr7_mouse; cytochrome b-c1 complex subunit 7; complex iii subunit 7; complex iii subunit vii; ubiquinol-cytochrome c reductase complex 14 kda protein	553	5	1.50329e-08
Energy	0	0	1	0	0	GJ26307	-2.70517	-2.80729	0.04381646; 0.039536934	0.012150748; 0.010564544	-1.92783	-2.94202	0.006819509; 0.008285149; 0.010158755	0.0005118987; 0.00069530564; 0.0009597082	F0F1-type ATP synthase, beta subunit	Energy production and conversion	445169	445169	F0F1-type ATP synthase, beta subunit	Energy production and conversion	estExtDG_fgenesh_newKGs_kg.C_4010005	99.12	114	1		270	383	760	873	3e-56	218															atpb_pelub; atp synthase subunit beta; atp synthase f1 sector subunit beta; f-atpase subunit beta	383	10	7.82187e-56
Energy	0	0	1	0	0	GJ05568	-1.55448	-2.27535	0.0027351903; 0.0011970197; 0.0045199883	0.00018976085; 0.00004672519; 0.00042357764		-3.12634	0.0013739247; 0.0029149456; 0.01114357	0.000039208313; 0.0001321216; 0.0011101457	F0F1-type ATP synthase, gamma subunit	Energy production and conversion	352634	352634	F0F1-type ATP synthase, gamma subunit	Energy production and conversion	fgenesh_newKGs_kg.17__115__2697569:1	99.71	1030	1	1	1	1030	1	1028		2012	259963			gm1.1014700001	98.37	307	5		51	357	1	307	2e-161	569	atpg_rhocs; atp synthase gamma chain; atp synthase f1 sector gamma subunit; f-atpase gamma subunit	1030	10	5.07058e-50
Energy	0	0	1	0	0	GJ00632	-1.7141	-2.54555	0.00863898; 0.008586995; 0.012758997	0.0011588342; 0.0011487063; 0.002092577	-1.65437	-1.9849	0.0005663419; 0.00063736783; 0.00066248997	0.000007768361; 0.000009649699; 0.000010402124	F0F1-type ATP synthase, alpha subunit	Energy production and conversion	433142	433142	F0F1-type ATP synthase, alpha subunit	Energy production and conversion	estExtDG_fgenesh_newKGs_kg.C_90064	99.85	1960	3		1	1960	1	1960		3862															atpa_caeel; atp synthase subunit mitochondrial flags: precursor	1960	10
Energy	0	1	0	0	0	GJ00350					1.6318	1.92493	0.00075294886; 0.0007580735; 0.0016329188	0.0000132079185; 0.000013429; 0.000051537252	Succinate dehydrogenase, flavoprotein subunit	Energy production and conversion	450514	450514	Succinate dehydrogenase, flavoprotein subunit	Energy production and conversion	estExtDG_Genemark1.C_270067	99.71	1040	1	1	1201	2240	1189	2226		2032															dhsa1_arath; succinate dehydrogenase flavoprotein subunit mitochondrial; flavoprotein subunit 1 of complex ii; fp flags: precursor	2254	10
Energy	0	1	0	0	0	GJ05263					1.62309	2.05937	0.00010314087; 0.00037649978; 0.00072624715	0.0000002921417; 0.0000035238263; 0.000012166677	Succinate dehydrogenase, Fe-S protein subunit	Energy production and conversion	415062	415062	Succinate dehydrogenase, Fe-S protein subunit	Energy production and conversion	estExtDG_Genewise1.C_140024	99.81	1040	1	1	1	1040	1	1039		2038															dhsb_xenla; succinate dehydrogenase iron-sulfur mitochondrial; iron-sulfur subunit of complex ii; ip flags: precursor	1055	10	4.98664e-126
Energy	0	1	0	0	0	GJ27868						1.59307	0.00076970767; 0.010551595; 0.01113301	0.000013917901; 0.0010211101; 0.0011081762	Succinate dehydrogenase, Fe-S protein subunit	Energy production and conversion	415062	415062	Succinate dehydrogenase, Fe-S protein subunit	Energy production and conversion	estExtDG_Genewise1.C_140024	100	161			1	161	1035	875	6e-87	319															dhsb_recam; succinate dehydrogenase iron-sulfur subunit; iron-sulfur subunit of complex ii; ip	257	10	7.86383e-17
[truncated: 3 more columns]
