# Supplementary material for: Emiliania huxleyi endures N-limitation with an efficient metabolic budgeting and effective ATP synthesis
Source: BMC Genomics. 2014 Dec 2;15(1):1051. doi: 10.1186/1471-2164-15-1051 (PMC4301891; doi:10.1186/1471-2164-15-1051)
Supplement: Supplementary file 6 — Additional file 6: FASTA file S6: Original transcript clusters derived from the genome sequences of Emiliania huxleyi CCMP1516 (JGI, [7]) and EST sequences from strains RCC1216 and RCC 1217 ([16]) used for construction of microarray probes and annotation. (ZIP 7 MB) [file 12864_2014_6789_MOESM6_ESM.zip]

Archive with 1 entries (1 files):
- Supporting Information S6 transcript clusters.fas
