# Supplementary material for: Emiliania huxleyi endures N-limitation with an efficient metabolic budgeting and effective ATP synthesis
Source: BMC Genomics. 2014 Dec 2;15(1):1051. doi: 10.1186/1471-2164-15-1051 (PMC4301891; doi:10.1186/1471-2164-15-1051)
Supplement: Supplementary file 6 — Additional file 6: FASTA file S6: Original transcript clusters derived from the genome sequences of Emiliania huxleyi CCMP1516 (JGI, [7]) and EST sequences from strains RCC1216 and RCC 1217 ([16]) used for construction of microarray probes and annotation. (ZIP 7 MB) [file 12864_2014_6789_MOESM6_ESM.zip › Supporting Information S6 transcript clusters.fas]

>GJ00001 num_miniclusters=1 longest_minicluster=2691249:6
CATGGACACGCGACGCCGCTGTCCTGCGGGCAGTCCCCCTCAGGCGTCCTCGCCACGCCTCGCGTGCTCACGCTCCCGCTCTCTCGCGAAAAGAAGAAAG
ACGAGGCGGCGACACACGGCGCCCTGTTTGCCGAGCCGCGGCGGTCCTCGGCTCGCTTCGACGCCGACACCGCTTCGACTGGTGACAGCAGAGGCTCGAG
GACCAACCCGGCAGCCCAGCAGCGCTTGTGATGCCGCCCCAGGAACGGATGCGCAATGAGTCGCGCCTCCCACGCCAACACGCAACCGTCGCCAACCCGA
TGGCGATGGCGTGCCTTGGCTCGGCTAGCGGCGGGGCAACAGCGCGGCGCGCCGACGGAGCTGCACGGCGCTCGTCTCGCGCCGCCAGCCGACGCATCGC
GTCGGCAGCACCACCACGCTCACGCGGCGGATGCCCAGGAGAGAGCCGAATGCGGCCACCGCCTCGCCAGCTGCACACGCTGCCGACGCCGCCTCACGGG
CGAGCGGCTCGCAGCGGCTCGGCGGACAGGCCCGGCTCGCTACGCGGCGACAGGGCGGCCTCGCCCTCGTCGCGGCTCCTCTACTCGACGCGCGGCGTCG
AGCGCTTTACTGCGGCCACGCAGCGGCGCGTCAGGACTGCCGCCCCGACCCTCGCCAGCACACATCCGTCGCCACCCCGATGGCGATGGCGTGCCTCGGC
TCGGCTAGCGGCGGAGCGACAGCGCGGCGCACCGACGGAGCGGCACGGCGCTCGTCCCGCGCCGCCAACACCGACGCATCGCGTCGGCAGCACCACCGCG
CTTACGCGGCGGATGCCCAGGAGAGAGCCGAATGCGGCCACCGCCTCGCCAGCTGCACACGCTGCCGACGCCGCCTCACGGGCGAGCGGCTCGCAGCGGC
TCGGCGGACAGGCCCGGCTCGCCACGCGGCGACAGGGCGGCCTCGCCCTCGTCGCGGCTCCTCTACTCGACGCACGGCGTCGAGCGCGCCACTGCGGCCA
CGCAGCGGCGCGTCAGGACCGCCGCCCCGCCCGCCGCCCCTCGCCAGCACGCATCCATCGCCACCCCGATGGCGATGGCGTGCCTTGGCTCGGCTAGCGG
CGGAGTAACAGCGCGGCGCACCGACGGAGCGGCACGGCGCTCGTCTCGCGCCGCCAGCCGACGCATCGCGTCGGCAGCACCACCGCGCTCACGCGGCGGG
TGCCTAAGAGAGAGCCGAATGCGGCCGCCGCCTCGCCAGCTGCACACGCTGCCGACGCCGTCTCACGGGCGGGCGGCTCGCAGCGGCTCGGCGGACAGGC
CCGGCTCGCTACGCGGCGACAGGGCGGCCTCGCCCTCGTCGCGGCTCCCCTACTCGACGCGCGGCGTCGAGCGCGCCACTGCGGCCACGCAGCGGCGCGT
CAGGACTGCCGCCCCGACCCTCGCCAGCACACATCCGTCGCCACCCCGATGGCGATGGCGTGCCTTGGCTCGGCTAGCGGCGGAGCAACAGCGCGGCGCA
CCGACGGAGCGGCACGGCGCTCGTCCCGCGCCGCCAGCCGACGCATCGCGTCGGCAGCACCACCGCGCCCACGCGGCGGATGCCCAGGAGAGAGCCGAAT
GCGGCCACCGCCTCGCCAGCTGCACACGCTGCCGACGCCGTCTCACGGGCGAGCGGCTCGCAGCGGCTCGGCGGACAAGCCCGGCTCGCTACGCGGCAAC
AGGGCGGCCTCGCCCTCGTCGTGGCTCCTCTACTCGACGCACGGCGTCGAGCGCGCCACTGCGGCCACGCAGCGGCGCGTCAGGACCGCCGCCCCGACCC
TCGCCAGCACGCATCCATCGCCACCCCGATGGCGATGGCGTGCCTTGGCTCGGCTAGCGGCGGAGTAACAGCGCGGCGCACCGACGGAGCGGCACGGCGC
TCGTCTCGCGCCGCCAGCCGACGCATCGCGTCGGCAGCACCACTGCGCTCACGCGGCGGATGCCTAAGAGAGAGCCGGATGCGGCCGCCGCCTCGCCAGC
TGCACACGCTGCCGACGCCGTCTCACGGGCGGGCGGCTCGCAGCGGCTCGGCGGACAGGCCCGGCTCGCCACGCGGCGACATGGCGGCCTCGCCCTCGTC
GCGGCTTCTCTACTCGACGCGCGGCGTCGAGCGCTTTACTGCGGCCACGCAGCGGCGCGTCAGGACTGCCGCCCCGACCCTCGCCAGCACACATCCGTCG
CCACCCCGATGGCGATGGCGTGCCTCGGCTCGGCTAGCGGCGGAGCGACAGTGCGGCGCACCGACGGAGCGGCACGGCGCTCGTCCCGCGCCGCCAGCCG
ACGCATCGCGTCGGCAGCACCACCGCGCTTACGCGGCGGATGCCCAGGAGAGAGCCGAATGCGGCCACCGCCTCGCCAGCTGCACACGCTGCCGACGCCG
TCTCACGGGCAAGCGGCTCGCAGCGGCTCGGCGGACAGGCCCGGCTCGCTACGCGGCGACAGGGCGGCCTCGCCCTCGTCGCGGCTCCTCTACTCGACGC
ACGGCGTCGAGCGCGCCACTGCGGCCACGCAGCGGCGCGTCAGGACCGCCGCCCCGCCCGCCGCCCCTCGCCAGCAGACATCCGTCGCCACCCCGATGGC
GATGGCATGCCTCGGCTCGGCTAGCGGCGGAGCAACAGCGCGGCGCACCGACGGAGCGGCACGGCGCTCGTCTCGCGCCGCCAGCCGACGCATCGCGTCG
GCAGCACCACCGCGCTCACGCGGCGGATGCCCAGGAGAGAGCCGAATGCGGCCACCGCCTCGTCAGCTGCACATGCTGCCGACGCCGTCTCACGGGCAAG
CGGCTCGCAGCGGCTCGGCGGACAGGCCTGGCTCGCCACGCGGCGACAGGGCGGCCTCGCCCTCGTCGCGGCTCCTCTACTCGACGCACGGCGTCGAGCG
CGCCACTGCGGCCACGCAGCGGCGCGTCAGGACCGCCGCCCCGACCCTCGCCAGCACGCATCCATCGCCACCCCGATGGCGATGGCGTGCCTTGGCTCGG
CTAGCGGCGGAGTAACAGCGCGGCGCACCGACGGAGCGGCACGGCGCTCGTCTCGCGCCGCCAGCCGACGCATCGCGTCGGCAGCACCACCGCGCTCACG
CGGCGGATGCCCAGGAGAGAGCCGAATGCGGCCACCGCCTCGCCAGCTGCACACGCTGCCGACGCCGTCTCACGGGCGAGCGGCTCGCAGCGGCTCGGCG
GACAGGCCCGGCTCGCTACGCGGCGACAGGGCGGCCTCGCCCTCGTCGCGGCTCCTCTACTCGACGCACGGCGTCGAGCGCGCCACTGCGGCCACGCAGC
GGCGCGTCAGGACCGCCGCCCCGCCCGCCGCCCCTCGCCAGCAGACATCCGTCGCCACCCCGATGGCGATGGCGTGCCTTGGCTCGGCTAGCGGCGGAGC
AACAGCGCGGCGCACCGACGGAGCGGCACGGCGCTCGTCTCGCGCCGCCAGCCGACGCATCGCGTCGGCAGCACCACCGCGCTCACGCGGCGGATGCCCA
GGAGAGAGCCGAATGCGGCCACCGCCTCGCCAGCTGCACACGCTGCCGACGCCGCCTCACGGGCGAGCGGCTCGCAGCGGCTCGGCGGACAGGCCTGGCT
CGCCACGCGGCGACAGGGCGGCCTCGCCCTCGTCGCGGCTCCTCTACTCGACGCACGGCGTCGAGCGCGCCACTGCGGCCACGCAGCGGCGCGTCAGGAC
CGCCGCCCCGACCCTCGCCAGCACGCATCCATCGCCACCCCGATGGCGATGGCGTGCCTTGGCTCGGCTAGCGGCGGAGCGACAGCGCGGCGCACCGACG
GGGCCGCACGGCCCTCCTCTCGCGCCGCCGGCCGACGCATCGCGTTGAGGGCACATTTGCGGGTGCCTAGGAAGCTAAGCACGACTATTCGCCGCATCGG
CACTGCTCCTACCTCGCCAGGCCCCGTGACCGAACGACAACCAAATCATTGCCAAGCTCAACGTCTCTACCTGTGGCGCGGACCCACGCAGTTGCGCGGG
CTTCTGCTGTCGCCAAACAGCCAGGCGGCGGGCAGAGCAGGAGCTGCTCTGGATCTCCCTTCCGTCGAGGGGAGGATCGCCCTGTCACAGTTATGCGAGC
GACGCCAGCTTGCGAGATGTTCAAACCGAGCATCGGGGGAGTCATTTCTAGCCAAGAGGTCGGGCCGAGGGCGCAAATTGGCAATTTCGTCACGTTTGCG
TCACGTGACACTTGGTCCGAAGTCGATCTTGCTTCATGCCACCGGCCGTCAGTCTGGGACTGCGCGCCGATTCTCCGGGCTGCTTTGGTCCAAGGGTCTT
CTTCCAATCTACCAAACGGCAGGCGGCATTTCGGGCAACCTCGTACATGCTCGCAAGGGGGTACAGCCGGGGAACGAGCAGCGCGCCTTCTTGGCAGCCG
CTCGCCCCCGACTCCATGTGTGCCATTTGCCGAAGAATTTCAGCCCTATACCAAAAGCAAGAAGCAATATCGGACGATGGGTTCGCATCCTCTTCACAGC
TACCTGGCTACGAACAGGATACCTTGCTTGCCCGACTCTTAGTCGACGACCACCAGCCTCCGAGAACGAGATCATGAACTCGTCCCGCTGCCCCATCTCC
CTCTGCGACATCTCTCCCAGCGCCTGCCAATCTGAGGTCACGCCCAGCGAGGCCTTTGCGCTCCTCGCGCTGATGGTGCTCCCGGTCACGGTTGCGTGGC
TCGCGCCGCTCTTTGGCGCCCGCTGCGTGCCATGCAGCGAGCGGAGGGTCGACGACGACCCGTCACTGCACGACGCGGACCCCTCCCGACGCCTCGGCCC
ACGCGACTCGACCGCCCTCTCCCCGCTGCGGGCGGGTCTGGTGCCGTTCCGCGAGCGGGTCGACCCGCCGATGCATCGGCGCGTGCCCGCTCGACTGCGG
CTCGACGGGGCTGCTGGCGGTGGTGCTGGCGATGGTGGTTGGCGTGTACGTCATCTTCTTCGGCCTGCTCTTTGGCGCCGCCGACGCGGGCGGGCTCGAC
TCTGCGCACGAGGCGATGCCGTGCGACGGCGGGCTCGGCGCGTGCCGCACCATATCCTGCATCTGCGGCAACGTCATCCCCGAGGGGTGCGTCTTCATGT
TCACCTGCCTCTCCCTCACCTCCGCCGTCCTCGTGCAGCGCTTGTCCGCCATGGGGCACCGCCACCGGCCCCAGCACCTCTGCGTCAAGAGCGTCCTCGT
CGCCGGCTCGCTGCTGCTGCTCCTCACCGCCATCTTCCCCGAGCGCTACGACGCCGACGGGCAGCTGCTCTCACAGAGCCTCGAGGTCCTCCACCTGCTC
GGTGTGATGGGCTCGGGAACGCTGCTCATGTTTGTCCCCTACGGCTGGTTCCTCGTCTACTGGCGCACCCACCGCGAGGAGGTGCCGCTCCGCTCCGTCG
CCGCCTCACCAAGTCGGTCGCGGCGGCAGACGGCGAGCAGGGGCCGGGGGCGAGGGGCGGCGCTCGGCAGTACGGAGAGCGTCGCCGCGCCGAGAGCGAG
GCCGGCCTCCGGGCCGACGGTGCCTCCGGGCAGCGAGTCGGCCGACGTCGAGGAGGAGGAGTGGGAGGAGGAGGTGGAGGAGAGGAAGGGGGAGAAGAGA
CCTCTCTCCCCCGTGCCACCGGAGGAGGAGAGGGAGTCTGTGCCGCAAGAGAGCCGGATTCGGCGGATGGCGAACGTGTTGTTTGTTTGGGTGCAGCGTT
CCCCGGCCGGACGCCGGACCCCGATGCTGACCTACCTCTGATCAACTTCAGATTCGAATTGCC
>GJ00002 num_miniclusters=8 longest_minicluster=2690125:5
AAGGCGCTCGTCCTCGCGCTCAAGGAGCTCTTCATCATGGGCGACATCCGCACGACGGTCGAGTACCTCGGCGAGCTGCTCAACACGCCAGAGTTCAAGG
ACAACACGCTCGACACCGCGTGGCTCGACGGCCTGATCGCCGCAAAGTCGGTCTCAGTCGAGGTTGAGCCGCAGTCTGCTGTCATCAACGCCGCCGTCTA
CCGCGGCCACAAGCTCATCGCCGACAACATCGCCGGCTTCAAGGAGTCGCTCGACAAGGGGCAGCTCTCGACGCTGGCGCTGCGCGAGATGCAGGGCATG
CCGCTCGAGCTCACCTACCAGGACGTCAAGTACTCCTTCACCGTCACACCAAAGGCGCCGGACGCCTTTGACCTCGTCCTCTCGAGCACGGGCCAGCACA
TCGAGGTGCGCACGCGCAGGCAGGCGGACGGCTCGCTCTACGTCTCGTACGGCTCGGAGACGCACCAGCTGTTCGCCAAGGAGGAGCCGCTCGGGCTGCG
GATGGTGCTCGACGGCACCACCGTGCTGCTGCCGAACGTGTTTGACCCGTCCGAGATGCGCTCCGACGTGACTGGCAAGCTCGTCCGCTACCTGGTCGAC
GACGGCGCGCCGGTGGAGGCGGGCCAGCCGTTTGCCGAGGCGGAGGCGATGAAGATGCTCATCACCATCCGCGCGAGCGAGTCGGGCACGCTCAAGCACG
AGCTCTCTGCGGGCTCCATCATCAACCAGGGCGACCTGCTCGGCTCGCTCGAGCTCAAGGACCCGTCCAAGGTCAAGAAGATTCTGCCGTTTGAGGGCTC
GCTCGCGTACCAGACGCCGACGGAGAAGGAGGAGACGACGCTGCAGGCCTTCCGCGCGTCGCAAAAGGCGCTCGAGCTCGTGATGGACGGCTACGTGATG
GAGGCCGAGCCGCAGGTGCAGAAGCTGCTCGCGGCGCTCTCATCGATCAACCTTGTCGTCGGCGAGGTGTCGGACGCGATGGCCGCGCTCGGCAACAAGC
TGCCCGCCGACCTCGACTTGGCGTTGCAGTCCATCCTCTCAAAGACGCTGGCTGAGCACGTCGCCACCGAGGACTCCAAGGAGGCGGCGCGGCTCGTCGA
CGCGCTCCGCGCGGCGATCGCCGACTTCATCGCCGGCCAGCCCGAGGGCAAGCAGGCCGAGCTGGAGGGCGTGGTCGCGCCGGTGCAGGGTGTGCTCGAC
ACGTACGCGCCCGGCCTGCGCGAGCACGCCATCGCGGCGGTCACCGCGCTCCTCAAGCGCTTCATGGCGGTCGAGAACACGTTCGCCGGCATGTCGACCG
ACCAAGCCATCGCCGCGATGCTCAAGTCGTCGCCCGACGACCTAAACGCCGTCTACGAGAAGGCGCTCGCCCACGAGCAGACGCCGGCGCGGGTCGACCT
CGCCATCTCGCTGCTGCGCTCGCTCTACACCTTCCCCGAGCGCTTCGGCGTGCAGCCGCTCAAGGCGCTCACGCCCGACATGGACGTGGTCGCTGAGATC
TCGCAGCTGCCCGGCGCTCAGTACAAGGAGCTGGCACTCGTCGCGGCGCAGTTTGGCCTCTTCAAGGCGGAGAAGCCGTTCGACGAGGTGGTCGCCGAGC
TGCGCTCCGAGCTCTCCGCCTCGGGCGCCGACTCTGCCGCTGTCTCCCGCTCGGTGGTGACCAACGCGCTGCTCGCTCTGTTCGACGACACGCAGGTCGG
CACCGCCGCCATGCAGGTCGCGCTCAAGCGCTGGTACCGCGCCTACCACATGGCCGACATGTCTGCCGCGGAGGCCAAGCCGGCGGGCACCGTCATCGAG
TTCCGGTACCAGTCGCAGGACAAGGCGCAGGACGACGCGCAGTGCCCCGTCCGGTACGGCCAGCTGGCGCTCGTGCCCGAGCTCGCCTCGCTCAGCACTG
CGATCCCGTCCCTCCTCTCCGACTACGAGCCGGCCGACGCCTCGTCGCCGCTCAACGTGCTGCACATCGCCCTCAACGCGCCAATCGGCACCGGCGCCGG
CGCCGAGGAGGCGCTCATCGCGACCGCGCAGGCGGCCATCGAGAGCAGCGCAGGCGTGCTTAAGGCCAAGGGCGTGCGGCTCGTCTCGCTCATGGTGCCA
AACCCGCCAAAGTGGCCGCGCCTCTTCTCGTTCACCGCGGCCAACGGCTTCGCCGAGGACCCCAACCGGCGCAACATGTACCCAACCTTTTACAACGCGC
TCGAGCTCGACCGGCTGCAGAACTGGAACCCGGTGCGGCTGCCCGCGATCTCGCACAACTCGGTGGTGCTTCTCGGCTCGCAGGGCGCCGGCCGCGGCGT
GCAGCAGCGCGTCTTTGCGCGCGGAGTCACGCACTCCGACGCGATGGACACGCCCGAGGCGGCCGAGGGCGCGCTGCTCAAGGCGCTCGACGAGCTGCAG
CTCGCCTTCCTCGACAAGCGCGTCATGCCGACCGCCTCGACGCACCTGTTCCTGCACGTGCTGCCTCCGCTCGAGACGACGCCCGCGCCGCTCATCCAAA
AGTTCAAGGAGCTGATGTCGGGCCTCATCACCAAGCACGCCACGCGGCTGCTCAAGCTCTCCGTCGACGAGATCGAGGTGCGCGTGCACACGCAGCCGGC
GGGCGGCTCGCGCCAGGCGGTGCGGCTGATCGCCTCGTCGATGGGCGGCCAGTGGCTCAAGACGGACGGCTTCGTCGAGTACCTCGACCCGATCACCGGC
GTGACCACCTCCTTCTGCTCCGTCGACGACAGCGACGAGGAGGGCCTCTGCTACATCGAGCCTTACCCCGTCGCGTCCGAGCTGGCGCTCAAGCGGGCGG
TCGCGCGCCGGATCGGCACCACGTACGCGTACGACTTCCTCGGCCTCTTCGAGAAGGGCGTCGTCAAGGAGTGGCAGGCCGCCATCGCCGACGGCACCCA
CCCGGCGATGCCGACCAACCTGCTCGAGGCGGAGGAGCTGTTGCTCGACGAGGCGGGCGCGCTCGCCAAGGGCTCGCGGCTCGTCGGCGAGAACAAGGTT
GGCATGGTCGGCTGGCACGTGACGCTCAAGACGCCTCAGTTCCCCGAGGGGCGGCCGCTCGTCATCGTCGCCAACGACTGCACCGTCCAGTCCGGCTCCT
TTGGCGTCGCCGAGGACGACTTCTTCGACGCCGTCTCCAAGTACGCGCGCGCGCGCGGGCTGCCGCGGCTGCACATCGCCTCAAACTCGGGTGCGCGCAT
CGGCCTGGCCGAGGAGCTCAAGCCGTACTTCAAGGTGGCCTGGAACGACCCGATGGACGTGGCCAAGGGGTACAAGTACCTCTACTTCACCGAGGAGGAC
GCCAACCGCTTCACGCCCGGGACCGACTTCCACGGCGAGTACATCACCGAGGGCGGCGAGAAGCGGTACAAGCTGGACGACATCGTCGGCCAGAAGGACG
GGCTCGGCGTCGAGAATCTGCGCGGCTCGGGCATGATCGCCGGCGAGACGTCGGCCGCGTACGCCGAGACGTTCACGCTCTCGTACGTCACGGGCCGCTC
GGTCGGCATCGGCGCCTACATCAACCGGCTCGCCCAGCGCGTCATCCAGATGCAAAACGGGCCGCTGCTGCTCACCGGCTTCGGCGCGCTCAACAAGCTG
CTCGGCAAGGAGGTTTACACGTCGCAGGACCAGCTCGGCGGCCCGCAGATCATGCTGCCAAACGGCGTCGCCCACCAGCTCGCCATCGACGACCAGGACG
GCGTCGAGAAGGTGCTGCGCTGGCTCTCGTACGTGCCAAAGACGGCGTCGGACTCGGCCTTCGCCGCGCCCGCCGCCGACCCGATTGACCGGCCGATCGG
CTTCCTGCCGACCAAGACGCCGTACGACCCGCGCCACATGCTCGCCGGCACCGTCTCGGCCGACGGCACCTGGCTCTCCGGCTTCTTCGACCAGGGCTCC
TTCACCGAGTACCTCGCCGACTGGGGCAAGTCGGTCGTGGTCGGCCGCGCGCGCCTCGGCGGCGTGCCGATGGGCGTCATCGCGGTCGAGACGCGCCTTG
TCGAGCAGCGCATCCCCGCCGACCCCGCCAACCCCGCCTCGCGCGAGACGGTCCTCGCGCAGGCGGGGCAGGTCTGGTACCCCGACTCGGCCTACAAGAC
GGCGCAGGCGATCCAGGACTTCAACTCGGCGGAGAACCTGCCGCTCATGGTGTTTGCCAACTGGCGCGGCTTCTCGGGCGGCACCCGCGACATGTTTGGC
GAGATCCTCAAGTTCGGCTCGTACATCGTCGACAACCTCCGCACGTACAAGCACCCCGTCTTTGCGTACATCCCTCCGTGCGGCGAGCTGCGCGGCGGCG
CGTGGGTCGTCATCGACCCGACGATCAACGAGGAGATGATGGAGATGTACGCGGACGCCGACGCGCGCGGCGGCATCCTCGAGCCGCCCGGCATCTGCGA
GGTCAAGTTCCGCAAGCCCGACCTCCTCAAGACGATGCACCGGCTCGACGCCAAGCTGCAGGCGCTCAGCAGCGAGCTGAAGATCGTCGAGGAGTCGCCG
GGCTCGGAGTCGGAGGCGCAGTCGCTGCGCTCCGCCATCCAGGCGCGCGAGAACACGCTGCTCCCGCTCTACGCGCAGATCTCGTATGAGTTTGCCGACT
TGCACGACCGGCCTGGCCGCATGCTGGCCAAGGGCGTCGTCCGCGACGTGGTCGACTGGCCCAACGCGCGCGAGTACTTTGCGTGGCGCGTGCGCAGGCG
GCTGGCGCAGGACGGCCTCGTCAAGGCGCTCAAGGGGGCGGACGCGAACCTCGCCCACGCCGACGCCGTCGCCAAGCTCGCCGACATGATGGGCGGCGAC
TGGGAGGACGACCGCGCCGTGCTAGGCTGGTTCGACTCGGCAAAGTCGCAGATCGACGAGCTGGTGCAGCAGACGCGCGACGCGGCCATCCAGAAGACCG
TCGCCGACCTCGTGGACGGCCTCTCGGCGGAGGCCAAGGCCGCGCTCCTCAAGTCGCTCTAGGCACCACCCGCCTCCACCTAGCGCCGAAGGAGACGCTT
CGGCGGCTGCGCCGTGGGCCGGTTCGGCGCCCCATGTACAGCGCATGGCGGGCGCCCGCTGCAGCTCTACAGGTCGCTCGAGGGTAGGGACTGAGAAATC
CATGATGCATGCCCGTTTGTGAACAAGACGCCGCGGTGGTGGTCTTTTGGGGATGCGTACTTCGGTTCGTATAGGGTGTGTCTGCTCCGTGCGTCCCCTC
TCTCTCTGACCACTAAGCACTATGGTTGTCTCATATTCAGAGCGGTGTTGGGGTAACGTATCTCGAGAGGTACACTGTAGCACGATGCTTGGTGTTGGTC
GTGTTGGTAACAGAAAAAATGTTCTCAAAAAAAAAAAAAAA
>GJ00003 num_miniclusters=2 longest_minicluster=2690980:2
CAGCAGGGTCAGCCGTGGGGACAGCAGCAGGGGCAGCAGCAAGGGCAGCAGCAAGGGCAGCAGCAAGAGCAGCAGCGGGGGCAGCAGCAAGGGCAGCAGC
AGGGGCAGCAGCAGGGGGTCGAGGCAGAGGGCTCCTCGTCGGAGCCCTCCTGCGCTAGCGCCAGCGGCTGGCTCTCGCAGTCCGCCCCGAGCAGGCTCGC
CCTCGACCGAGGCGCCGGAGGAAGAGGCAGCAGCACGACGATGTCGCAGATGCGGTACCTGGACCCGGCCGACCCCGAGGCGCCGCTGCGCGAGGTGTGG
GGCCCCGTCCCCCGGCCGGTCGACCAGCTGTGGCAGCTCAACAGCTCGGCCGAGCTCGTCCTCTTTGCGCTCACTTGCGTCCTCCACCTCGCTACCATCT
GCGCCGCCGTCGGCCTCGGGTTCGGGCGCGAGGCGGTGCCGGCGCAGGAGGACTACTTCGGGTGCAGCGGCAACATCAGCGGGCTCGTGGGCGAGGAGCA
CGTCGCCGCCGCCGCCGCCGCCGCCGTCGACGTGATCCTCTCGCGCGCCCTCCTCGCCGAGGCCTTTCTGATGGCTGCGTGCCTCACCTTCCTCGCCACG
CGGCGCTGCTCGGCCGCCCTCGCGATGGGCGTGCTCGGGTGGCACATCCTGCAGTACACGCCCGCGGCGCTCGCGTCGTCGTCGCACCCAGACGCGCTCT
GCGACCTCGTGCTGCGGTGGGAGCTGATTGCGTACGGAGAGCTCTCCCTCTCCCTCGACGGCTACATGTGGGTGCTCACCCTCCTCCCGCTCCTCGCCTC
GTGCGTGCTTCTCTCGCTGCTGCTGGTGCGCCTCCGCGTCGCCAAGGCGACGGAGGCGATGCGCATCGCCGAGCTGCGACTCCGCTCCTCGTCGCGCGAG
TCGCAGCTCTCGGTTCCTTCCTCGACGGTCCGCATGAAGCGCGCCATCCGCACGTCGGACGCGCTCGCCGCCGCCGACTTTTGCTCGGCGGTCACCGCTT
GCTTCACGGCCGCCGCGCCGCTGCTGCTGCCGCAGCTGCCGTCGCTCCGCTGCGAGCAGAGCCTGTACTCGCCGTCGCACGAGTGCCCCGACGGCGGGAG
GGCGGGCGTCGGCCTCTCCCTCGCGCTGGTGCTCGCCTACTACCCCCTCCTCCTTCTCCTCAACGCACGGTTGCGGGGAGGGTTCGGCGGGGCGAGGCGT
CCCATGCCGTTCGGCCGGGTCGCCGTCGCGGTCGCCCTCCTCGCCGCGCTCGGCGCGAGGGCGAGCCTGCTCGTCCTGCTGCCGGTGACGCTGCTCAACG
TGCTCTCCACGGTGCTGCAGGCCCTCTCCGCCGCCGCCACGCTGCACATGTTCCGCTCCGTGCGCGCCGCCTCGCGCTCGCAGCTGCGCGCGCTGCGGAA
CATCCGAAACGGCACTTTCCACCCGGTGCCGCTTCGCTTCCAGTCAGTGCTGCGTGTCAAGGACGCGTCCGACATCGAGGCGCTGCTGCGCGGCTGCACC
GCCGTCCGCGTCGACGGCGTCGTCGTACGCCGCGTGCCGACCCGGCGCGAGCGCGCCGCGGCGAGCTGCGCGCGCGTGCGGGCGCGGCTCGGCCAGTCCG
CGTGCGGCGGCTGGCTGCTGCGCGTGCCCGCGCGCGTCGGGGAGGCGCTGCTGAGCGCCCTGGGCTGCCTCTGTTGCTGCTGCCCGACGCCCGTCCGCGC
CACCGCCCGCGCCGCCCGTTCCTCCCTCGGCCGGCTGCTCGGCGGCGGGAGGCCCGCACCGCGCGGCGGCGACTCCTTCCACAGCAGCGTCGACTCGGAG
CAGGGGCTCGGCAGCTCGTCCGAGGGCCGGCGGCGCGGCGCGGCCAAGCCGAGCGAGCTGTCGATCCTCCCGTCGAGCGAGCGCCAAGTGCTGGTGCAGC
TCTCGTCCGACCTCGCCACGATCAACATCTGCTGCCCCTCCTTCACCGCGCTCCTCGAGTTCTCCAAGCCGGCCGAGGCCGCGCCGTGGCTCGCGCTGGG
CAGGCTGCTCGAGGCGCCGCCCGACGTGCTGCCGCGGCGGTGGCGCGCCCTCTACCTGCGCGCCTTCACCGCCTCGTGCAGCCAGCCCGCCCTCGGCCTC
GTCGTGCCGGTCGAGCTGGACGCCTTCCTCCGCCGGCTCAACCTCGACCCGCAGGTGGTCCTGTCGCACGAGCACGACCAGCGCGGGGCGGAGCAGCCGC
CGCTCTCCGCGCTGGTCGGCTTCACGCGTGCATGCTCGCTGCTCCGCCCCGTCGCGCGCTGCCGCCGGCTCGACGACGAGCTGAAGAGCCTCGGGCAGCC
GCCGCCGCGATCGCTGAGCAAGGAGGCCTTCCTCAGGCTCATGCGCGCCTTGCGCCGGCCGCTCGGGCCCGCCGACGTGAGGCCGGACGCCGCCGAGGCG
GATCGGCGCCGGAGGTGCGAGCAGGGGCGCCGCACGCTCCCGGACAGCGACGACGAGAGCCGCCGCTCGCTCGGCTCGCGGTATAGCGGCTCTGGCCGCT
TCGGCTCGAGCCGCTTCTCTCTGCTGTGGGAGCGGCCGGAGCAGCACTCTGAGACGCGCGTGGCGCGGGGCGGCTCGCACGAGAACCTCTTCTCGAGCTG
GTCGGGGCTCGGCCGCCGCAGGGCCACCACGGAGCAGGTCAAGTGCAGCTTGGGCCGCGAGGAGATTGACAAGATCGTCAAGCCGGGCGCGACCGAGGCG
GAGGCACGCGGGGCGATCGCGCTTGAGCAAATCCTGAAGAAGGAGCTCGTGCTCGCGAAGGGCCGCTCCATGTCCTTTACGTCGCACGCGTCCGGCGGCT
CGAGCGACGAGGAGCTCGACGAGTCGTCAAAGCTGAGCGAGAGGACGGAATCAGTGGCCTCGAGGAGCGGCGAGGCGTCGCGGTCGGCCGAGCGGCGCGA
GAGGGCCGGCCTGGCAGGCATGATCGGTGCGTCCCTCCGGTCGCTGGTCCCGCCCCTCTCGCCGGCCAAGCCTGCGGCGCCGCGGCGGCAGCGGTCGCAC
GACGGCGCGGCGGCCGAGATTGCACTCGCTGACATCGCGGAGGCGGCGCCGGCGCCGGCGAGGCCGCCGACGCGGGTCGCTCCTCCCCGGAGGCAGCGGT
CGTACGACTCAGTCGCGGGCGGGCTGACCTCCAGCCTCCCTCTCGTCGTCAGCCGCCACCGCCGGCAGGCGTCCGACTCCGACCTGTGCGGCAGCGGCGG
GAGCGAGGGACACCGCGGGCTCGCGGGGAGCGGCACAGCCCCGCGGCGGCACCAGCGGCAGCTCTCGTGGAACGCCCCCCTGCGGCGGCTGGGGCACCCC
GGGGGAGGCACCCCGCCGCAGCTCGAGGTGCAGCTCCCGGCAGAGAGCCTTGCGCGGCGCCGCTCGTCGGAGCTGTCCGCTTCTCTGCCCGATGGCGGGC
GGGCCCAGGCCCTCTTCGGCGCCGTGACCGCCATACAGTCCTTTCGCTCGCGCATCCGCGTGAGCCAGCTCTCGCCCGAGCAGGCCCGCGGGTCGGACAC
CGGCTCGGCGCTCAGCGCGCACGGCCACCGGCGGGCCAGGCCGCGGGGCCAGGCGACGGCGGTGGCGCGGGCCGGTCAGGAGGGGGACGCGGAGGCGCGC
GCCGCGTTCGAGGCGTACGCTACGCGGGTCAACGGGGCGCTCCGCCTCTCCCGCGACGAGCTGCTCGGCGTCGTGTCGGACCCGGAGCTCAACGGCGCGG
TGCACCCGCGCGAGAGCGCCGTGTGGCACGACATGACCCAGCCGCTCTCGTCGTACCTCATCTTCACGTCGCACAACACGTACCTCGTCGGAGAGCAGGT
CGTGGGCCTCTCCCTCGCCGCCGCCTACTCGCGCGCCATCGCAATGGGCTGCCGCTGCGTCGAGCTCGACTGCTGGGACGGCGGAGCGCCCTCGTATGAG
CCGATCCTGACGCACGGCAAGACGCTCACCTCCAACATCAAGGCGCGCGACGCGATCGCCACCATCGCCGCGGCGTACGAGGCGCTGCCTCCCGCCGCGC
GCACGCCGCTCGTGCTGTCGCTCGAGATGCACTGCACGCCGCCGCAGCAAGTCAAGCTCGCCGAGCTCTTCAAGGCGGCGCTCGGGGAGCGGCTGCTCCC
GCCGGGCGACGGCGTGCTGCGCTCGCCCCTCGAGCTGATGGGCCGCATCCTCCTCAAGGGGCGGGTCGTCCCCACCACCCACCCCGCCTTCAAGGGCTCC
TCCGCCGCCGCCGCGCTGCCGCCGCGGCCCGCCGCGCAGGGCTCGTCCGAGGACGCCGCCCCCGCGGCGTGCGACGCGCACGCGTCGGTGCGCCAGCTCT
CAAACGTCTTTGCGCCGCAGCGGTCCGAGTCGGGGCTCAGCATCGGGTCGCTGCAGCGCGGCGAGTCGAGCAGTTCCAACGGGACGGCCGCCGGCTCGGC
TGCCGGCTCGCTGCAGCGCGCCGACTCGAAGGCCTCCGTCGCCGGCTCGCTGCAGCGAGGCGAGTCGGCCGGCTCGGTCGCCGCCTCGCTGCCGCGCGAC
GAGTCGAGGGACTCGGTCGTGGGCCCGCTGCAGCGAGGCGAGTCGGCGCCGGTGATCGGCTCGCTGCAGCGAGGCGAGTCCACCAGCTCGGTCTACTCCG
ACTACTCCGTCGGCACGGCCGCGTGCTCCAACTACTCGGGCACGACCGCCGACTCGCCGCGCCACCGCGACGGCTCGCCCGAGCGCCGGGCCGCAGCAGC
GGGGGTGGGCGACGGCAAGCGGCGGCCGCGGAGGCCGCGGCCGCGCGGCGCGTCTCGCGTGTGCAGCAAGGCGTCTGCGGCCCTCTCCTACCTCTCCACG
GCGGGCCGCTCGGCGGCGGGCGGCGGCGGCAGCGGCAGCACGGTGCACTCGGGCCGGCTGAGCATGGTCTCCTTCGACGACGCTGCGCCGGTGAGCCGGA
GCTTCTTTGTGCAGCTCCGCTCGTGCGACGGCGCCCGGCCGCAGCTGTGGCTCCACGGCGAGCGGCGGGCCGAGCTTGCTGCCGGCGGGCAGGCCGCCCC
CCCCGAGGGCGAGCAGCAGGAGGCCGGCCCGCGGGGCGACGCCAAGGGCGGCGGGCTGCCGGAGACTGCCGACGCGCTGCTGTCGGAGGTGTCTGCCGTC
GGCCCGCTCCCGTCGGGCCGGGCCGCCGCGGTGGCCGCCGCC
>GJ00004 num_miniclusters=1 longest_minicluster=2693077:4
GCTCGGGGCAATTGATCGGGTCGTCGGCTGAGCTACACGATGAAGCGCGCCACCTGGCGCTCCGCTAGGCAGCACGTCAAAGCCGTCCGCACCTGCGATA
CCGAGCGGCTCGAGCAATCCCTCGCAGAAGCCGCTGCCGCCTTCCCGGGGTGCGCCGAGCGCGTTCTGGCCGTACTGATCCACGTGCGAGCCTTCAGCCT
CGCGGACGCGCTTGACTGCATGAAAGCTGCAGGCTTCCGCGTCGGCCACGCGCTGCTCACGCTTGAGGTCTTCCTCAGCTCGTCCCACGCGCACGATGGA
CGGCAGAGCGAGGCGCGGCTAACCCTCGCCGACTTTGAGCTGGCCTTCACCTTCTGGGACAAGCTCGAGGACGCCGTCAAGGCCTGGCTGAGCGTGAGCT
TTGTGCGAGTGTGGCAGTCGCCCGCGGGCGCCGGCCTCCCAGGCCCTCTTCTCTTCCGCCTCAAGGAGCTGTGGCAGCACACGCCGCCGACTGCGAAACA
GCGGCTGCCGCCCGCGCGCGCATGCGGCTTGGGCAGGAGCAAGGAGGAGACGTTCGACCTGCTGGACAGCCACGTCGACCTCAATGGCGACACGACGGCG
CTTGTCGGCGAGCTTCTCTCGCGCGGCTTTCTGCCGCCGGACGAGACGCTCGGGCGGCACGGCCTCATCGGCGGGCTGGTCTGGACGCGGCCGGAGCTCG
CGGCGGAGCGGCTGCTTGCGGGCACGATCGCCCTGGACAAGCCTCAGCCGACCATCGCGCGCGCGCTCGCGGCCGCCATCGCCGACTCGAGCAGCGAGCT
GACCGACCGTGCGGTGAAGCACTTTGGCCGCTTCGTCGACCTCCTGTCCGAGAGCCTGCCGCAGAGCACCAACGCTGCGCTCGCGATGGCCGGGCCGCTG
CTGGCGGTGGCGGCGCGGCTCAAGGAGGAGGAGCGCAGGCCGATCCTCGGCGCGCTCTCGGGCATCTACCTCGGGCCTGCGCCGGGCGAGACGCGCGTGG
CCGAGGTCGTCCACCCGCGCGCGGCGGCGCTGGCGTGGTTCACCAACCGCACGGTGCTCCAGCCCTCCTACGAGATCTTCCTCGACACGGCGATCCGCGC
CATCTCGCTCCGCGAGCTCGTGGGCGCCGTGCGGCCCGTCGAAAGCCTTCGCGTCAGCCGCGGCTTCCAAGAGCGGCTGCACGCGTGGGCGCTTGCGCAG
CTCGAGAGGCGCGATGCCACCAGCACGCAGCAGCTGCTGCAGTTCCTCACCCGCTGGCTCGTCAAGCTCTGCACGGCCGAGCAGGTCGTCACCTGGTGGC
TGCGCGCCGTCGACGCAGCCAACTCGTGGTCCTTCTTGCTCGCCTCGCTTCCCGCCGCTTCGGCGGCGAGTGAATGCGACGAGCGGCTGCACGCTCGTGT
CGCCGAGCTGCTCGAGGGCGACACGTGCGCGACGCCGGCGCGCGCCGACGCGGTGCTGCTCGCCTTTGCCGCCCTCTGGCCGCAGAAGGTGCTGTCCCAG
GTGGGCATTGCCGCGTGGCTCCCGCTTAGCCGCCGTCGCGCGTCGCCGCCGCCGAGCGTGGTCTCGGGCACGCTCGCCAGCGCTCGCACGGCGGAGAGCG
CCGCGCACATCAACGACGCGCTCGCGCCCGAGGCTGAGATGGCGCGCGTGCTCGCGGCGCACCCGCTGATGCACAAGACCAAGACGAAGAGGGAGTTCGA
GCAGCTCGAGGATTGGGTGCTCCGCCTCGAGCCGCGCCTGCTCCGTGCGGCGCCTGTCCAGGCGCGGCTCGTGGAGTTGCTCTGCGCGACTTGGTCCGAC
CGCGCGCGGCTGCTCGTCCTGTGCGAGAAGTTCGCGTTCAAGCTGCTCGTCGTGAGCGAGACGCCGGCGGACATCGCGTCGCTCGTCACTTTCCTCCGCA
AGTGCCCGCACCTCGGCGGCAAGCACGACTTCCTCAAGCGGCAGCTGGCGCGGTATGCGTCCGCCTCGACCGGTGGAGGCCTCAAGCTCGCGCCCCTGCT
CCCGCTGCTAGAGGCGTTTGCCCCAACGGCGGAGGCGCTGATCGACCTGCTGCACGCGCTGCTCTACTTCCCGCTGTTTGAGATGTGCAACTTTGAGATG
TGCAACGATGTCGTCGACCCGCCGGTGGTAGCGCTGCTATACCGTCTCCTCGCGGCGGAGGAGGAGGCGGAGCGGCGCGTGCTCCTGCTGCGCTCCTGCC
GCTTCCGCACGCCGCCGCCGCCTGAGCGAGACGAGTGCGTCGATAGCGAGGCCTTCGAGGCCGCCGCCACTGCCGCCGCCACTGCCGGCACTGGCGTCGC
CGCGGCGACGCCTGACGTGGGCGACGCGCCGCCGCCCCTCGACTTGCCGTGCCCACTCTTCCGGCACTTCGGCCCTCACGGCGAGGCGGTGGTGCTCGAG
TACCTGCGCTCGGCCTCGCCCAAATCGCTGGTCAAGCTCTTTGGCGGCGGCGGCGAGGCCGAGGCACAGCAAGAGGGCGCCGCCTTCGCCAAGCTGTGCG
GCGTCGCGATGCGCTCGTGGCGGCTGGCGGCGTGCCGCCTCGAGGAGGTTGCGGACGTCCTGACCGTGGTCGGCTGGTTCCCGGAGGTGCGCTCCCGCTG
CGCGCCGCTCGTGTGGGGCGCGGGCGACGACAGCGGGCGGTTCGAGGCGCTGACGGTCGAGTCGCAGGTGGAGCAGCACACGGCGCAGGTGCGGCAGGTG
CTCGCGAGCACGCCGCCCGACCTCGGGGCGCTGCCGCGCAAGTGGTGGCACTGCGTGCCGTGGGGCCGCTGTACCGAGGCCGACTTGGCCCAGCTGGTGG
GCGCGGGGGTCGAGGTGCCCCTCAGCGAGGTGGGCTTCGCGGCGCGCGGCTGGCCCACGCAGCAATTGCTGCTCGAGGCGCACGCCGACGACGTCGCCGC
GCTCGTCGAGTTCGCGCCGCAGGCCGAGGGGCCGATTGGGGTGTACCTCCAGCGGGTCTTCGAGCTGCTGCCGGCGTCGGACAGCCTGCTGCGCAAGCTG
GGCGACGGCGTCGAGGACGAGGAGCGGCTGCAGAGCGGGTGGAACCAGCTGCTGCACACACTCCTCGCGAAGATTAAGCTGCGCATCCGCGAGCAAGGCA
ACCCTTTGCACTCCGAGGAGCAGCTGCTGCTCTTCGGCGGCTGCGCCACACGGCTCGCCGACCCGTCCAACTCAACGCTACTCGCCGACCTGATGGAGGC
GAAGTTGGTCGACCCCTCGCACATCTTCGAGCTCATCAAGTTCGTCCTCGGCTGCAAGTACGTGCCCAACCAAAGCGGGCTGCTGCACGTCGTGCGCGAC
TCGGCGCTGCGCGCGATGATGCGCCTCGACAAGGGAGAGCGCGACGAGCTGCACCGCACGCTACTGCAGGGGAGGGAGAGCGCGCTGCCGCTGCAGGTGC
TCTTTTCCCTCGCCGTCACGGAGCTCGACGCGTCCGTGCAGCCGCTCGTGGTGCGGCAGACGGAGAGGCTCGATGCCGACGGCTGGCTTGAGCTCCTCTC
GCTCGTCAAGGACGCGAACCCGGTCAGCGGCAAGGTGCACACCTTCCCGCGCTCGCTCGGCCCGCTCTTTGCCGAGCGCTTCCTCGCTCGCTACTTGCGG
GACGACCCGACGCTGCCGCCCCGCCACCCGCACCGCGCCGCGCGCGACGCGCGCTACTACCTCCTCTTCGTCGCCTGCACGCCTCCGGCCGGCGTCGCGA
GGTACGTGCTCGGCATGCTGGCGGGGCAACGGCACGAGCTCGACGATATGTTGCTCGGCTCGCTCGCTTATCGGATGAGCGGCGCCGAGTTCCGGGAGGT
CATCGAGTACATCCAGCCTTCCGCGTGGCCCTCGCGGCTGCAATGGGCGCTCACGTGCGTCATCGAGATGGGAGACACGTGCGAGATGCTGCGCCACGTA
CTCGACGTGCTCGCCGCCTTTGGGGAGGGGCTCCTCGCGCAGCTCCTCAAGGCGCTCCTCACAGATCCGCTGCTGGCTACCACGGCCAAGCTGCTCGCAC
AGGCCGAGCCGCGCACGCTGCTGCGGCAGCGACTGCCCAAGGCGGAGGGCAGCGCGGCGTCGCGCGCGCTGTGGCTGGTATACCACCGCGAGGCGTGGCG
GGCGGGCGCGCCTTACACGCGTGAGGAGCTACGCCGCGACGCGCACCTCACGGCCAAGGCGCCGCTGAGTCGGCCCGAGGTGCTGCTTCTCGGCGTGGAC
GCCCCCTCGTACAAGCTCCTGATCGAGGAGGCGCCGCAGCACGCGGTGTGTGCCTTCGCGTACCGGCTGCTCGAGGCGGAGCCGGCTTTCGCCGCCAAGC
TCTCCCAGGCACAGCTCCTCTCCGTCGTCGAGCTGACCGCCTCCGGCCTCCGCGACGACGCGCATTGGGAGACGTGCCGCCGCGTGGTGCCGGCGGTCGA
GCCCGCGATCGCGCTCCGCCTCTCAATCGACCTCTTCAAGGCGTCGCGCGAGCTCCCCGACCTGCAGCTGCTCAAGCACGCGTACCACCGCGTCGACTGC
TTCACGCGCAAGCAGGTGTGGCTGCCTGCAGAGCTGGGCGCGCTGTGGACGTCCCACCGCGACGCGCTGCAGCGCGAGGTGGTGGAGGGCGCGCTGCCGC
ACGCGACCACGCTCGGCGGCATGTTTTCCGCCCACGTGCCTCGGCTGGACTCCGCCTCTGAGGCGGCCGAGGGGGGCGCAAAGCAAGAAGGACGCCTCTG
AGACTAGCTTCTGAAAGCGACGCCTCTTTGTCTCTGCTCCGCTGGCACGTGCGGGCCGTTCGTGCGAAGACGCTGCCCTTGTTTCGCTCTCCTCTCGGCC
GACCCCGTCCCCGACCCCGTGTGCGTCTAGTAGAATTCCCACAGCGGCAAGAGCCAAGAATTCGGTTTTCGCATATCATTTGACATTTCATATGTCAAC
>GJ00005 num_miniclusters=1 longest_minicluster=2689634:3
TCCCAGCCCCAGGTTGGTCAGCCTCGCGTCCTGCGGCGCACGTGCGCCCGCGCGCCTAGAACGCCTTTCGCGCCAGGCTGTAGGGCGCCGGCATGACATC
GCCGTGCGAGCCGGCAAGCCTCGAGTACGGGCCGACCACCGACGCGCTCCTTCGGCTCCTCGCCGACAGAGGCATCACTCTCGACGACGGCACGCAGGCT
GCGCCGCTGCGCCTCTTCCACGGGCTGCCTACGGCGCACTGGCAGTGGCGTGCCGTGGAGGACGTCCTGGCGCAGGAAACCGGCGCAAAGCCAACTTGCC
CCGTGTGCTGCGAGCGCCTACCCAGCGGCCCATCGGCGCTGCTGCAGCACGTCACGGACTGCCTCGCCGCGAGCCGCGGCACCCCGTGGTTGGCCGAGGG
AAAGCCGTTCGCTGTCTCGGCGAGCAAGCTCGGCTCCTACTTCAACTCCGGCGAGTGCGACCGCATGCTGCACCGCCTCTGCGAGCGGGAGGGCAGGGGC
TACAAGCCCGACGACATCGAGGACCTCGACAAGCCGCTCACCACGGCGCACTCGTCCCGCGGCGACCTCTTCGAGGCGCAGATTTGCAACCAGCTCTGCT
CGAGCGGGCTGGCCAGCGACTGGACCGGCGCGGCGCAGGACACCACGAACGGTGTGCGGCCGCCTCTGCTCAGGTTCCGCCGCGGAGAAGCTGCTGCTGG
CGGCGGCGGCGGCGGCGGCGGCGGCGGCGGCGGCGGCGGCGGTGGCGGCGGCGGTGGCGTCGGCGGAGGCGCCGGCGTGCTGCGCGACCTGCAGGAGGAG
GCGAAGCAGCGCTGGGGGCGGGCAGGAGGAGGGGGGGCGGGCAGCAGCAGCGGGCCGGCCTCCCTGCACAAGCTCAAGTACAGCCGCGAGCACGAGGCGC
TGTCCGTCGAGCTGCTGCACGCCGCCGGCGCCGCCGCGGCCGCCGCCAACGGCACGCCCTCTCCGCCGTGGATGCTCTTCCAGCCCCTCTTCAAGGCACC
GGCCGGGCCGCCCTTCGACCACTGCGACGTGAGCTTCTCCAACTCGTACGTCGACTTCCTGCTGCTGCGTTTCGTCTCCGGCGGCGGCGGCGCGGTCGTG
GCGGAGCTGACTGTCATCGACGCCAAGGCGACGGGCAAGGTCAAGGTAGGGGCCATGGTGCAGGTGGCATACTACGCTCTGCTGCTCGAGACGCTCATTG
CCACCGACCCGCGCCTCGCCGGCGTGCGGCGCCACCTGCGCCTCGCGCGGCACGGCGGTGTCTGGCTGTACGGAGAGGCGGCGCCGGCGCCCTTCCTCCT
CCGGGAGGTGCGCGACAAGGTCGACGCCTTCCTCAGGGGCGGCGGCGGCCTCCGAGCCCTCCTCAGCCGCCGGCGCAAGCAGCAGACGTACAGGTCGCAG
GAGTGGCGGCTGGCGCCGTCGTGCCGGAACTGCGGCTTCCATGACGACTGCCGCGCCGACGCTCTCCCTGCGGGCGCGCGCGCGACACTGCACGCGCTCG
GCCTTCCGCTGAGAGATCGGCGGCAGCTCGAGCGCGCGGCCGGAGGGGCGTCGCTAGATGCGCTCGTGACGCTCGCCGCGCAGCCCCAGCCCGACGGGGC
GAGGCGCCGGCTCCTCTCTCGCAGCCTCCAGATTGGGTACGCCCCCGACGGCCAGCCACGCACGCCGGCTGGCGTGCCCAGCCCTCGCGTTCGTGCGCTG
GTCCAAGGCAATCCCATGCTCACCGGCCAGAGCAGCCTGACGCTCCCGCAGCGCGAGACGGTCGCCCTCTTCCTCACCATTCTCGAGGACCCTTCGGCGC
GCTCGGCCTACGCGTGGGCGCTCGGCGTCCGCGAGCGCTGCCCGGGCAAGGGCGCTTTCGAGCTGGTCAACTCAAGCTTCATCCCGCCGAGCGACATGAT
CCCACTCCCGTGCCCGACCTGCAGCCCCCACCGGCCGCTGCAGCGCGAGGGACAGAGGCCGGGGCGCGACGTGCGCGACTTCTGCCCCGTCTGTGGCCAC
TCGTCCGCCCGCCCGTCGCCGCACTTCGAGCAGCTCGAGGCTCTCGTCGCGTCGCTGCACGGCGCACTCGAAGCGGCCCGCGGCCGCCACACCGCCGTCT
ACTTTGCCGAGCGGGCAGAGCACGCCCTCCTCGTGCGGCTGCTCCTGGCGCGCGTCCTGGCCAGCGAGAGCGGCCCCTCCGCCGAGGAGGACGCGGCGGC
GCTCGCGCGCGCGCGGCAGTGCCTGCACGTGCTCACAAGCACGCCCGACTTGATCGAGCTCTCGGAGCACCCGGCGGAGGCCGGCACGCCGGAGCGCCAG
GCACACGTCGTGCCCTCCCACTGCGTCGTCCTCGAGGCGGAGGCGGCGAGACTCGTCGCGCTGCCCGTCGCGGGCCCGCCGCTCTTTGAGGACGTGTGCG
AGTGGCTGCTCAGCAAGGAGCAGCTCAGCAAGGAGCGGCGGCTCGCCACCGCAGAGCGGCTCTACTCGCTCTGGCAGCACCGCTTCACCGTCGCCACCTA
CCAGCTGCACTCGACGCTCAAGCGGCGGCTCGGCCTCATCGACGAGCTGCTCGCCTCCCTCCGCCGCGGCGTCGCGGGAAGTGCGGAATCGCCCGACCTC
TCCCTCCCCGCGTGGAGCACGGCCGCGTGCCGCTCCCTCCTGCCCCGGGAGGCGCCCTCGCTCGCGCTGCGGGCAGACTGCGGCCTGCGCTGCCCCGAGC
TCTCCAAGCTGAGCTTCCTCGTGCAGTGCGAGGCTCACGCCGCGCTCTCCGAGACGGTGCACATGCGCGCGGCGCCGCTGGCGGCGCGGCTCGGCGCGCG
GCGCGCCCGCACGCGGCTCCTGCGCCTCGCTGACGGCGAGGAGGAGGAGGTGTCGGCCGGTGCGAGGCGGACGCTGAAGAAGGCGTTCGACGTGGTGAGC
GCGCAGGTGGAGGAGCTCGCGCTGAGCAAGTGGAGCGAGTGGCTGCTGGCGCCGTGCTCGCCCGAGGGCTTGCACGACGAGCTCCGCTTCCACGACCTGC
AGCGCGGCCGCATCCAGGGCAAGCAGGCGCGGCTGCACGAGCAGTACTGGCCGCGGTCGGACGGCTTCCCCGCGCAGGCGGGCTCGGTGCTGTTTGCTTC
GGTGGTCCAGGTGCAGCCGATGTACGGCGAGCACGGCCGCGTCCTCCTTCGCTTCTCGCTCGACCCGCAGCTCCACTCGCTCCCGTTGGGGCGCGGCCAG
GAGTACGTGCTCTCGCCTCGCTTCATCGACCCAAACTCGCGCACGCTGGCAGACCGGCTCCAGCAGGACGCCCGCGCGACGTCCCTTGAAGGCGCGCCCG
CGACGCGGCCGCTCTCCGTCCGTCTGATGCGCGAGCACCCCGCCACCTTCCGCGTCACCGCGCCCGCGCCGCCCGACGCCGCGTCCGCTGCGCTCGACGA
GCAGCTGCGCAGCCTCTTCCCGCTTACCCCCAGCCAGGAGGAGCTCTTCTGCCTCTCGCGGCAGAACGCGGTGCAGTGCGTCAACGGCCCGCCCGGGAGC
GGCAAGACGTACTTCTCCGCCGCCCTGATCTGCCGGCTGCTGGTCCGCGCGCTGCTCGTGCCGGGGGCGGTTCAGCGCGTGCTCGTCACCGCGTTCACGC
ACGCCGCGATTGACAACCTGCTCAACAAGGTCGCCGAGCTGCTGGGCGGCAGGGCGGTGCTCGCCTTTGCTGCCGAGGCGGCCATCGAGCTGCCCGTGCC
GCGCAAGTTTCAACGGGACGACTCGAAGGAGTTCACCGTCGGCTGCGAGGTGCAGCACACGGACGCAGACACGGATGCAGGCCGCTACTACGTCGAGGAG
ATCCGCGAGAACGGCTTCCTGATCCGGCCGGTGGGCGGCGGGGGCGAGCAGGTGGTGGGGGCGAGCGAGATCAGGCGGTGGCGCGCCTTCTCGCTCCTCT
CCACGGACAAGAAGCAGCAGCAGCGGCTGGAGGACGAGCTGCGCCGCAGGGTGCTGCTGCTCGGCTGCACGTGCTACCAGACGCCAAAGGTGAGGGAGAG
TCTGGCCGCCAAGTTCGACTTCTTGCTCGTCGACGAGGCGTCGCAGATGCTGCTGACGCATCTGAGCATGTCGCTCCCCCTCCTGCAGGACCTCCGCCCG
CCTGTGCCCGGCCGCCCTCCCGGCCGGCTCATGGTTGTCGGCGACACAAAGCAGATGGGCCCACTCCTGGCCGAGCAGTACCCCGAGGCTGCGGACGGGC
TGCCGCCCGTGCACGCCTCGGTGCTCCGGTGGCTGGCGGGGCGCGCGCTCGCGCCGCTGCGCCGCGGCGACCGCGTGGCGCGGCGCGGCGGCGAGTTCTT
CATCCTCGGCCCCGCCGCCGCGGAGGGCACCTACGCGGCGGCGCCCGTCGGCGGCGGAGGGCCGGTCGAGCTGGCCCGCGCCGAGCTGCAGCGGGGCCTG
GTGAGCTCGCTGCAGGAGAACCACCGCATGTGCGACCAGCTGGCACGCCTTGCGCGCGAGGTGCTCGGGTACGCCGAGTACACCGAGTGCCACCGCCGCG
GCTGCCCGTGCAGCAAGCGGTGGCGCGCCGATGGCGTTGCGGGAGGAGTGCCGCCGCTGCGGCTGCGGCTCGACTGCGGCCACTCCGCCGGGTGTGCTGC
GGGCGTCCTCCGGACCGCACACGCTTTTGTCATGGTGGAGCTGCGCGCGCCGGCGGGCGGCGGGCCGTCCGCCGCCGCGGGCGAGCCGCCCGCGGACGAG
GCGGAGGCGGCGCGTTCGGCGGAGGCGGCGCTGGTGGCGGAGATCGTCTGGCAGTACCTGCGAGGCGCGCGGCCGACCTGGGGTCGC
>GJ00006 num_miniclusters=2 longest_minicluster=2696120:40
CCCTCACCTTCCTCTCCGTCCTGCAGCTGGCGCTCCGCGCCTGCTCCATCGTCGAGTGCTGCTACGTCGTCGCCAAGGTCATCGAGTTCTCCCTCAGCGA
CGACGGCTACTTCTCGGCGACCGAGCGCATCATCTTCTCGGTCAACGCGTTTTACACGGCGCTCTACCTGATGCTCGCTGTCACGGAGATCCTCTTTTCG
CGCCGCGCGGTGGCCAAGGAGTCGGCGTCCGACCTGATGGGCGCGAGCCTCATCTCGCTCACCATCTCGTCGGTGATCCTCGCCGAGGAGATCTGGATCC
GCCGCAGCCAGGCCATCAACCCGGGCGACGTGTCGTACCTGCAAAACAGCTCGGCGCTGCTGGACACGGCGACCAACAGCGACACCGGCTCGCGCGTCCT
CGTCGACATCTCTGGCGCCCAGCTCCTCCCGCACGGGCTGCTCATCACGATGTCGTGCCTGACCATGGGCACCAGCCTCGTCTTCCTCCTCATCGCCGTC
CGCATGCGGCGCGAGTTCGGCTGGCGCCTCTTCTCGCGCTTCGGGCTCGACCCAAAGTCGTTCAAGATGGTGCGCTGGCTGCGCTACTTTTGGACGCTCC
TCGCGTTTGACGTCGTGATGGCCTTCTTCGAGCTCGTCACCGTCGCGTGCTCCATCGTCATCGACTGGGGGCAGAACAGCGCCGCGGAGCGCGCGATCGC
GACGGGCGTCAGCGGGATGGTCCTGCACGTCCTCTTCGACGCGCTGCTCTTCCTCGCCGTCCGGCGCGAGTCGAGGCGGCAGACCTTCTTCGCCATGCTG
TTTGGCGTCTGCTCGCCCGTCGCGTACCTGCTCTACTGGGTCTTTGTGCGGCCCGAGGAGTACGTGATCAACATCGACGACGAGCTGCTGCCGGCGCTGC
TGTGGATGCTGGTCGTGTACGAGGCGCACATGGTCGCCATCCACACCGTCTCTTCTTTTGTCCGCGTCACCCTCCTCGCGATCGTGTTTGACCTCGTCAC
GCACGTGTACGGCCACCGCGTGCAGAGCATCGAGGACCGGTCGCGCCGCAACGACGAGCTGAATGCGGCCGCCTCCTTCCTCGGCCTCAGCCAGAGCAGC
CTGCAGGGCATCCACCACGTCGCGCACGGCCAGGCGGTTCTCGTCGCCCTCGAGCCGGTCGACACCGAGGACGAGGCGTCGCCGCCCGAGGGGATGGGCG
TCCTCGCCGCCTTCCACTTCCAGCCGCCGGCCGACGGCAGCGGCCGCTCGGCCCTCGGCCGGCTCGACGCGGCGGCGCCCCGCTGCAAGAACGGGCCCGA
CAACCGGCCCATGTCGATGGGGGCGTGGGCGGAGGGGGAGGAGCCGCCCGAGGCGGACGACTCGCACGACCTCGAGCCGCCCGCGAGGCGGACGCTGCGC
TTCGTCGGCCTCTCGCCCGAGATCGGGAGGCTTCGCTGGGCCTTCTCAAAGTACATCGGGCTCGACCAGGTGCTCGAGCTCGGCTACCTCGTCCTCGGCG
ACCAGCAGCCCCGCCTCCCCGCCCTCGCCAACGGGAAGCGCGACGCGCCCCGCGCCGACTCGCGGACGGGCGAGGCCGCCGCGCCGACGGCGCACGCGGC
CGACGGCGCGGGCGCGGGCGGCGCGATCCTCAAGCTCTGGAATCGCGCCGTCGGCGGCAGCTTCCACATGCCGACCAACAGCACGTCGCGCAAGGCGCTC
TACCTCGTCTTCCGCGCCGAGAGCGGCAGGACGATGCGCATGTGGATCGAGCCGCCCGACGCGCACTCGGCGCGGCTCTGGCTCGAGGGCATCTCCATCT
CGCTGCAGCTCTGGCCGCAGCCGCAGGTCTCCACCTCGGAGCTGCAGTGGCTGCGCGCCGTCTTCGAGGCCGCCGACTCGAACCGCTCCGGCGTGCTCGA
GCGGAGCGACTTGCGCACGCTGCTCAACGCGGCAAACATGGCCGGGGTCGGGCGGGAGGCGCTCGAGGAGGCGTTGGGGTCGAAGCGGGTGGTGCGCGGG
ATGCGGCTGGTCGGGCAGCTCAACTTTGCGCAGGCGGCGCAGCTGCTGCTGACGCTCCAGATGTCGCGGGCCGACGAGGTCGCCGCCCTCTTCCGCAAGT
ACTGCGCCGAGGCGCGGCAGACCAGGTCCGTCACCTCGGCCGCAACCTCTCGCGGAGCCGGCTCCTTCGCGTCGGCCGACTCGGCGCAGCCGCGGATGAC
GCTCGAGGAGTGGGCCGCGTTCCAGCGCGAGGAGCAGGGCGAGGAGAGCGAGGAGCGGGCACGCGCCCTCTTCGAGGGGTACCACCACGAGCTGCGCGAG
CAGCAGCTGCGCCGCGACGGCGCGGCCCGTGACTCGACGGGCGCGGTGCTGGGGGGCGCGCTCGCGCGGATCGGGGCGCCGGACCCGAGCTTGAGCCTCG
CCGACTTCCGGCAGCTGCTCCTGCACGCGACAAACACGGCCGTCGACCAGCGCGCCACCGCGGCGGAGGCGCACGTCTTTGCGCACCCGCTCTCGCACTA
CTGGATCTCGTGCTCGCACAACTCGTACCTGGTCGGCGACCAGCTCACCTCGCGCGCGTCGGCCGACATGTACCGCCGCGTGCTGCTCGAGGGTTGCCGC
TGCATCGAGGTCGACTTGGCGGACGGCGCGGACGGCGAGCCCGAGGTGACGCACGTGCACGCGCTCACCTCGCGCGTCAAGTTCATCGACGTGCTGCGCG
CCATCGACGAGGCCGCCTTCGAGACGTCGCCGCTACCAGTCATCATCTCGGTCGAGATGCACTGCGGCCCCGAGCAGCAGCGCCGCTGCTCCGACCTGAT
GCGCTCCGTGTTTGGCGCCAAGCTGCTGCTGCCGGACGAGGCGTACCGCTACGCGGCGACGCTCACGCCCGAGAGCCTCGCCGGCCGCGTGCTGATCAAG
GGCAAGCCCGAGCGGGAGGTGGCGCCGCGCGGCCCAAAGTCGGGCGGCTCGTCGTCGGCAGAGGCGGTGTCGGGCGCCTCGCGCCTCCGCTCCTCCCTCG
TCGCCTTTGCCGGCTGCCGCGGCTCCGTCGCCGAGGCGCGCCACGAGCCGCAGGAGGACACCGAGGAGCCGAGGGCGGCGCTCGAGTTGGAGGCGTCGGG
GGCGTCGATGGCGGAGGCGGCGGGGGCGTCGCTGGCGGAGGCGGCGGGGGCGCCCCACGCGAGCGTGTCGCTCTCCCCGCACGCCGCGGCGAGCGACTCC
AAGGCGCCCTCCCGGCTGCGGAGGCGCTCGCGCGTCAGCATCGTCATCCCGAGCAGCCCGGTGCGGCGGCGCCGCGGCAGCTCGGACGAGTACACCGGCG
GGTCGGTCGACTCGTCGAGCGCGCGCGTCAGCCCCCGCGGCAGCCTGGTGGACGCGGGCAGCATCGTCGGCAGCCTCGGCACCTCGCTCGGCGACCCCAG
CGCGTACTGCTCGACGTACGAGAGCAGCGGCGGCGCGCCCGGCTCCTCGCGGCCGCGCAGCTCGGTGCTGCAGGTCGGCGCGCGCAAGCTGCTCCGCAAG
GTGAAGACGCCGGTCGAGCTGGCCAAGCGGCAAAAGGGCGTCGCGCGGTACGTCGACCCGTCGATGCTGCGTGTGACCGCGATCCGCTCGTGCGCGATCG
ACAAGGCCAACGGCCCGTGGCCCATCCCGATCATCTCGGCGTCGGAGGACCGCATGGCGGCCGTCGAGCAGTACGGCCTCGGCGAGGACGGGCCGCCGCA
CGAGCTGTTTGCGAGGCGGCTGGCGCGCGTGTACCCGGCGGGCACGCGCGTCACGTCGGACAACATGGACCCGCTCCCCTCCTGGCGGATGGGCGCGCAG
ATGGTGTCGCTCAACTACCAGACGAACGACACGCCCGTCCAGATCAGCCGCGCCCTCTTCGCGCTCGACAACGGGTTCGGCTACGTGCTCAAGCCGCCGG
AGCTGCGCGGCGGCGGGGGCGGCGCGGAGTGGCCGCCCTTCCGGCCGAACCTGCAGCGCTTCTCCGTGCGCCTCCTCGCCCTCCACCGCCTCCCCACGCG
GAGAGAGCAGCGCCCGGCGCTGGAGGCGGCGCCGCACCACGCCTACGAGTCGGCGCTGAGCGGCGCGTCGGCGCCGCCCGACCCGGCGGGCCCGATCAAC
AACGCCACCATCTCGGTGGAGCTGCACGCCATCGGCGGCTTCTGCTGCGTCAGCCGCACGCTGCCCCTGCCCGCGCGCCCGGCGCAGCGAGCCACCGTCT
CCGCCTCCGCCGCCGGCAAGTCGGCGCGCCACTCCACGCTCCACTGCCTCGCCGCCGAGCCGCGCGCGACCGTGCTGCGCGCGTGCGTGCACGACGGCGA
GACAGTCGTGGCGTACGAGGCGGTCGTGCTGGGCGCGCTCCGGCCCGGCTACCGCTCGCTCTCGCTGCGCAGCCGCCTCGGCACGCAGATCCGGCTCTGC
TCGCTGCTGGTGCACATCGAGCGGGGCGAGGAGCCGAACATGTGGGCGGAGGCGCGCGAGCTGCGCGAGGCGCTCGCGCAACGGGACGAGGCCATCGAGC
GGCTGAACGCGGAGCTGGCCGCCGCGCGCCGTGCCGGCCCGGCCGCTGCCGCCAGCGGGGAGGAGGAGGCGGCCGCTCGGCCGGCCAGATAGTTAGGCGC
GATCGAAGCATCAGCATGCGACTTGTACGAGAGGGGTTTATTGGGGGGGCCAACCTGCATGCGGTTAAGCGTGCGGAGTAAGTACTGTATACTCTGTGTA
CGTACTGAGACACCACAGCC
>GJ00007 num_miniclusters=4 longest_minicluster=2689062:3
ATTTTGAGCTAGCTATCCAGATATGCTGGCTGCCACGCTCACGGCGGCTCTCGGCTTCTCGCCGGGCGTGACGCGCCTGCCGAACGGCTTCGCCGGCACG
GCACTTTCGCAGCACGCGTTGACGCCCGTGGCGTCGCGCTCAGCAGCCTCGTCCGGCCTCGAGTCGGTCCTGGCGCCGCTGCTCGAGCAGCAGCAGCAGC
AGCAGCAGCAGCAGCAGCGCCGTGCGCTGCGCGCGCCGTCGGCCGCCATGGTGGCGACGGGCGGCATGGGAGGGGGGCTCTTCACGCAGTCCAACCCGGA
GGACCGGAGGGTGGTGCCGGACGAGCCGGGCGACCGTCAGATCTTCAAGGTCGTGTACGTGGTCCTCGAGTCGCAGTACCAGTCGTCGCTCAGCACGGCG
TGCAAGCGGATCAACGCAGGGCAGGAGAAGGTTGCCGTCGAGTGCTCGGGCTACATCCTCGAGGAGCTGCGCGACCCGGCCAACTTTGAGCAGTTCAAGA
AGGACGTGGCCGACGCCAACATCTTCATCGGCTCGCTCATCTTTGTGCAGGAGCTCGCCGACAAGGTGGTGGAGGCCGTCGAGCCGTACCGCGAGACGAT
GGACGCGGTCTGCGTTTTCCCGTCGATGCCGGCGGTGATGCGCCTCAACAAGATTGGCTCCTTCACGATGGCGTCGATGGGCCAGTCCAAGAACGTGATG
CTGGACTTCATGAAGAAGAACAAGCCGAGCGGCACCTCGTTCCAGGACGGCATGCTGAAGCTGGTGCGCACGCTGCCCAAGGTGCTCAAGTTCCTCCCCG
GCGACAAGGCCAAGGACGCGCGCTCCTTCATGATGTCGCTGCAGTACTGGCTCGGCGGCTCGCCCGAGAACATCGAGGCGCTGCTGCTCAACCTGGCGAG
CACATACGTCTTCGAGTCCGACCTGCTCACCGGCGAGGTGGTGGAGCCGCCGACCGTCATCCCCGACCAGGGCATCTGGCACCCGGTCGCGCCGCGCGTC
TTCGAGACCAACGAGGAGTACATCCAGTGGCTGCGCAACGAGCACGCGCCGACCATCGGCGTCGACCCGAACAAGGCGCCCGTGATCGGCGTCGTGCTGC
AAAAGTCGCACATCAACACCAAGGACGACGCGCACTACGTCGCGCTCATCATGGAGATCGAGGCCAACGGCGGCCTCGTGCTGCCCATCTACACCGGCTC
GCTCGACTTCTCCAAGCCGATCGAGGACTACTTCTTCCTCAACGGCCGCTCTGTCGTCGACACGACGATCAACCTGACCGGCTTCGCGCTCGTCGGCGGG
CCGGCGACGCAGGACCACCCCAAGGCCATCGCGACGCTCAAGAAGCTGAACCGGCCGTACCTCTGCGCCGTCCCCGCCACCTTCCAGACCTTCGAGGAGT
GGAAGGACTCGGAGCTCGGCCTGCACCCGGTGCAGGTTGCGCTGCAGGTTGCGCTGCCCGAGCTCGACGGCGCCATCGAGCCCATCATCTTCGCGGGCCG
CGACGGCGTCACGGGCCGCTCGATCCCGCAGTCGGACCGCATCGAGACGCTCGCCAAGCGCGCGATCAAGTGGTCCAACCTCTCGGCCAAGAAGAACGCC
GACAAGAAGGTGGCCATCACCGTCTTCTCGTTCCCGCCCGACAAGGGCAACGTCGGCACCGCCGCGTACCTGAACGTGTTCGGTTCCATCTTCGAGGCGC
TCAAGACGATGAAGGCGGAGGGGTACGACCTCGGCGCCGAGCTCCCCACCGACGTCGAGGGGCTCGTCGACGCTGTCCTCCACGACAAGGAGGCGTCTAT
GGCGTCGCCGACGCTCAACGTCGCATACTCCATGTCGGTCGCCGAGTACAAGGAGCTGACGCCGTACGCAGAGGACCTCGAGGAGAACTGGGGCCCGCCC
CCGGGCCAGCTCAACACGGACGGCCAGAACCTGCTCGTGTACGGCGTCCGCTTCGGCAACGTCTTCATCGGCGTCCAGCCCTCGTTTGGGTACGAGGGCG
ACCCGATGCGGCTGCTGTACGCCAAGTCGGCCTCGCCGCACCACGGCTTTGCCGCCTACTACACCTACATCGAGAAGGTGCTGGAGGCGGACGCGGTGCT
GCACTTTGGCACGCACGGCTCGCTCGAGTTCATGCCCGGCAAGCAGGTCGGCATGTCGGGCGGCTGCTACCCCGACCGCCTCATCCAGTCGACGCCCAAC
CTCTACTACTACGCGGCCAACAACCCGTCCGAGGCCACCATCGCCAAGCGGCGCTCGTACGCCAACACAATCTCGTACCTGACGCCGCCGGCCGAGAACG
CGGGCCTCTACAAGGGCCTCAAGGAGGTGGGCGAGCTCATCTCCTCCTACCAGGGCCTGCGCGAGAGCCGCGGCGCCTCGATCGTCAACTCGATCGTCGC
CACCGCGCGGACGTGCAACCTCGACAAGGACGTCGACCTGCCGTCGGAGGACTTTGACACGGCGGAGCTCACCCTCGACGAGCGCGACATCATCGTCGGC
AAGGTGTACTCCAAGATCATGGAGATCGAGTCGCGCCTGCTGCCGTGCGGCCTACACACCGTCGGCGTGCCGCCCACCGCCGAGGAGGCGATCGCGACGC
TCGTCAACATCGCCTCCATCGACCGGCCCGAGGACGAGATCGACGGCCTGCCGCGCATCCTCGCGCGGTCGGTCGGGCGCGACATCGAGGACATCTACCG
CTCCGCCAACGCCGGCAACCTCGACGACAACCTCCTCAGCGAGAACATCAAGGAGGCCATCCGCGCCGCCGTGCGCGCTTCGGTCGAGCGCTCGACCGAC
GCGGCTGGCCGCGTGACCGAGGTGAACCCGATGATGGCGTCGCTCGGCGCGGTGCTGGGCGGCGGCTCGCCGATGCTGTCCGCGCTCAAGAAGCAGGGCT
TCGACAAGGTGCAGGACCCAGACCTCGAGAAGCTCTTCGGCTACCTCGAGTTCTGCCTCAAGCAGGTGGTCGCGGACAACGAGATGGGCGCCCTCATCGA
GGGCCTGAACGGCGAGTACACGCTGCCGGGCCCGGGCGGCGACCCGATCCGCAACCCGCTCGTGCTGCCGACGGGCAAGAACATGCACGCGCTCGACCCG
CAGGCCATCCCCACCATCGCCGCCTGCGACTGCGCCAAGGTGATGGTGGACCGGCTGCTCGAGCGGCAGGTTGCCGAGGAGGGAGAGTACCCCGAGTCGA
TCGCCTTTGTGCTCTGGGGCACGGACAACATCAAGACGTACGGCGAGTCGCTGGCGCAGGTGCTGTGGATGGTCGGCGTGCGCCCGCTGCCCGACTCCCT
CGGCCGCGTCAACCAGATCGAGGCCATCCCGCTCGAGGAGCTCGGCCGGCCGCGCGTGGACGTCGTCGTGACGTGCTCCGGCGTCTTCCGCGACCTCTTC
ATCAACCAGATGAACCTGCTCGACCGCGCGGTCAAGCTGGTGGCCGAGCTGGACGAGCCGCTCGACCAGAACTTCGTGCGCAAGCACGCGCTCGAGCAGG
CGGAGGAGTTTGGCGTCTCTGTGCGCGACGCGGCGACGCGCGTCTTCTCCAACGCGGCCGGCTCCTACTCGGCCAACGTGGGGCTCGCCATCGAGAATGG
CGGCTGGGAGGGCGAGCAGCAGCTGCAGGAGCAGTTCACCTCGCGCAAGGGCTTCGCCTTCAACGCCGACCGGCCGGGCATCCTCGACGACAAGGCGGAC
ATGTTCAAGTCGAGCCTCAAGAAGGTTGACGTCACCTTCCAGAACCTCGACTCGTCCGAGATCTCGCTGACGGACGTCTCGCACTACTTCGACTCGGACC
CGACCAAGGTGGTCGGCTCGCTGCGCACCGACGGCAAGAAGCCGTCCTCGTTCGTCGCCGACACGACCACCGCCAACGGCCAGGTGCGCACGCTCTCGGA
GACGGTCCGCCTCGACGCGCGCACCAAGCTGCTCAACCCCAAGTTTTACGAGGGCATGCTCAAGTCGGGCTACGAGGGCACGCGCGAGATCACCAAGCGC
CTGCGCAACACGATGGGCTGGTCCGCCACCGCGGGCGCCGTCGACAACTTTGTCTACGAGGACGCGAACGACGTCTTCATCGCCGACGAGGAGATGCAGA
AGCGGCTGCTCGAGACCAACCCGAACGCCTTCCGCGACATGGTGACGACCTTCCTCGAGGCCAACGGCCGCGGCTACTGGGAGACGTCCGAGGAGAACCT
CGACCGCCTGCGCCAGCTGTACGCCGAGGTGGACGACAAGATCGAGGGCTTGTAGCGGCGCCGCCGCTGCGTAGCGTAGGGAAGGGGGGGGCGGGGGGAG
AACAGGCCGTCTCCCCGCCCCGCCCCGCCGCCGCTGCCGCGCGGGCGCGCGGAGCCAGAGCCCGGGCTCCGCCGAGCGCCTCGTGCAGGCACCCACACGG
CTGGAGAGAGGCGAGTTCTCTCGCCGAACCGTATACGATGGACCGGTCGCGATGCAACAACCTCTTTAAGTGTTTTGTGTCTCTGTCCCCTCTCTTAGCA
TTGTGGTATCAGTAGAGCCGTGCTTTTGATGTAACGCCATTCCATGCTGGTGTTTAAAAAAAAAAAAAAAAAAAAAAAAAAAAAAAAAAAAAAAAAAAAA
AAAAAAAAAAAAAAAAAAAAAAAAAAAAAAAAACAAAAAAAACAAAAAAAAAAAAAAAAAAGAACAA
>GJ00008 num_miniclusters=3 longest_minicluster=2688413:3
GCAGCGCAGCCCAAGGCAGCAAACTCGGCGCTCGCAGCGCAGTCCTCGTCGCCAAGCGCCACGCCATCTTGACGTTCAGAGCCTCCCCAAGATGGTGCTC
GCCTCTTCGTACGGCCAAGCACTCGGCAGCAACCTCCAACTCCGCTCGGCCCTCGCTCTCCTCGCGCCGATCACGTTCACAATCCTGATCGGCGCCGGCT
TCCCGCAGTTCGAGATCCAAGACAGCGTCGCTGAGCTTTGGATTCCCGACAGGTCGTCTTATGCGGCAGACAGGGAGTACCGCATCGAGAATGGCGCAGG
AGAAGTGACGACAAACCTTCTCGTTCTGGCCCGCGCACGCGATGGGCACAGCACGATGCTCGACGCGCGCTCTCTGCTCGAGCACGACGATGCTATGACG
CGAATCTACGCGACCACGGTCAACGTCCGAGGCAACGCGTACGACCTGTCCGACGTTTGCCTGACCGCACGTCCCTACCTTCTGCCGTGCGTGGTGCCGA
CCGTCCTCGATTGCTTTTATGAGGGAAGCAGCGTCGTGGAATGGCAACCTCTTGTGCTCGGACTGGCCATGGCTTCTCCGGACGCGATCACGATCCCCTG
CGGCCTCGTCTCCCCTACTCCGCCAAACATCACATGCGGCGAGCCGTCCACGGCCCTTTACGAAACCCTGCTCCTCCAAGGATGCACTGCTGCTGCGCTT
CCCTCCTGCAACAGCACCGCTATGGAGCAGTCGGCAAAGGACGCGATTGTGTCGGCGGCAATCCTCCAGTCCGGCCTCATCCCCGCCTCGCCCTACGACT
CCAAGCCGAAGCTGCGCGACGGCGACGGCGCCCTTCTCCCTGACGCAGAGGTGAGAGCGGCCGTCTCGGGAGAGTGCTTCGCTTGGGACGGCGGCACCAT
CTACGGCGAGGTCAACAAGGAGCTCGTCGTCGGCAGCGCAAAGGCCAACGCCAGCGGCTTCTATGAGTATGCGGGCGCTGTTCAGGCAGTCTTCGTCCTC
ACCAACGGCGCGGCGGTGCAGCAGCGCCTCTCGGCTCGCCCCGAGACCGCGGGGGGGGCGAGAGACATCTCGCTCGAGGAGGCGATGGAGGTGCTCGAGG
CGATGAAGGCGGCGCTCGAGGAGTCGGCGGTGGCAGAGCAGGCGGGTCCGTGGGAGAGTGACCCCGACCCTGCTCGCGTCACGCGGACCCTGCATTCGGC
CTTCTCGGACGACGCGGTCGTGCCGGGCACATTCACGCAGACCCTCCGCGACGAGACCTACAGCTCGATCAACATCATGATCGTCAACTTTCTCCTGGTC
GGCGCTCTCGCGGCCCTCTTCTTTGTCGACTGCGCCTCCGCCGTCCGCTCGCGCGTCCTCCTCGCGCTCTCTGGCGTCGCGCTCGCCGTCCTCGCCTTCC
TCGCCTCGCTCGGCCTGGTGGCCCTCGCCAGCATCAAGCTCAACATCATCACCATGTGGGTGCTCCCCTTCCTCCTCGTCGGGATCGGCGTCGACGACAT
GTTCATCATCACCTACGCAGTCGAGCGGCGGCGGGGCGCCAGCGGCGGCGCCGCGCCCGCGCTGGTGCTGGGCGAGGTGATGGCGGAGGTTCTCGCGCCC
GTCTCGCTCACCTCGCTCATCAACCTGATCATGTTCGCCGTGATGGCGCGCTCGGACCTGTCGGGCGTCTACGAGACAGCGTACGTTGCGATGGTCGCCG
TCACGATGCTCTGGGCGGCCATGGTGACCGCCTTGCCCGCGCTCATTGCCTTTGACCTCCACCGCCAGGCGTCCCGGCGCAGCGAGCTCTGTCCCTGCAG
CGCCGTCGCGCCCGCGGACGCGGGTGCTGATCTTTCGGAACGGTCTGCCAGCGTGCTCGCCGACAAGTACTGCTTCCGAGGCGCCTACCTCCGCGCCCTC
TCCAAGTGGCGCGCCTCGCAGCTGCTCGTCGGAGTGCTCTCCGCCGCGCTGCTGGCGACGTGCGCCGTCAAGGTGAACGACCTCCCGCTCGGCCTCGAGC
TCAACGACTTTGCTCGTTCCGACACTTGGGTGGAGGTGTACTTTGTCGACCGCTCCGAGCACTTCCCGCTCTGGCCGATCAGCATGAACTTTGGCGCCCT
CGAGTACGAGAACCCACTCTCGCAGCTCGGCATGCTCCGGACCTGGGAGAACGTCGCCGCCCTCCCCGAGGTGTCCGCAAGCCCTCGTTCGGGCCTTGTC
TGGACGGCGTCGATGGCCGCGTGGGCGCACCCCGCGATCGGATGCGTCCCTCCCGCGAACGCCCTCTACACGTGCGGGCCGGAAGTCGACCCGAACTGCA
CGGCCACGTTCTACCCAAACGTTTACGGCCTTAAGACCCGGGCGGACGGAGGCGTCTGCGCCGACTTTGCGCGCGAGCCGGCGCTGGCGCAGTGGGACGG
CGATCTGTACGCCATGTTCGCTTTCGCGCACACGAACATGTCGCCTGTGCTGTGCGCCATAGTGGACGGCTTTGGCGTCTCGTGCTCACCCTCGAACCCC
GCCTCGATGAGTGACGCCGCCGCCTCCCTCGCGGGCTACAAGCCTTCGGGCCACACGGCGTTCTGCCCCGTGCTCGACGTTGCTCCGGCCACGTTCGACA
CGTGCGCGAGCCTCTGGCTCCAGCACGACCCGAACTACGCACTGCTCGGCCCAGAGATCAAGCAGGCCTCGCCTGGTGCCTTTGAAGCGCCGGTGCTGTT
CAGCCAGGTCGGCGGCTCGCAGACGAACGCGGTCCACCTCTACACCACAGAGGATTACCTCACGCTGATCCGCAACACGCGCGGCCTCTGTGACGACTCC
GGTGCCATCCAGCCGGTGAGAGCGGCCGGTGTGTACGACGTTTCCGTCGGCCCGCTCCACTGCTTCATGAGCGGCGTCCCGTACGACTACTGGGAGCAGT
ACCTCACGATTGAGACGTTCCTGCTCGCGACGATCCTGTACGCCTCCCTCGCCGCAGTGGCGGTCGCCTGCGCCTTCCTCGCATGCGAACTGCTCTCCCT
CGGCTGGGCCGCGACCGACGCCCTCCAGGGCGCCGTCGTGGGCGCCATCCTCATCGCCGCCGCCATCGCCGCCTCGGTCGTGTCGGTGGTCGGCCTACTC
GGCTGGGTCGGCGTTCCCCTCAGCGGGATCAGCGCCATGTCGTCGCTGTGCGCGGTCGGGTTCGCGACCGAGTTCGCGGTGCACATCACCCACGCCTTCC
TCGCGAGCGGCGCATCCGCCGCCGCCGCGCGTGCGGAGGCGGCGATGCGGTCCCTGTTTGTGCCGATGCTCCTCGCGTTCCTCTCGTCGCTCCTCGGCAT
CCTCCTGCTGCTCGCGACCACCTTTGGCTTCGTCTTGAACTACGTGTTCAAGCCGATGATTTGCTGTCTGGCGCTGACCTACTTTTACGGCTGCGTCACG
CTGCCCTTGCTACTGCAGGCCCTCAACTGCCTCATGCCCAAGCCCCCCGGCGCAAGCGCCGCAGACGCGTCCAAGGCGGCGTCGGGAGCCACTTTTGCTG
CGCCGGACGCGTCGGTGAAGGCGGGGCAGATGCCCGTCGGTGAAGGCGGGGCGGCCCGGTCAGTTGTCTAAAGTGCCGCCGTGCGCGGGGCGACAGCCCG
CCGCCTTTCAGGGCAGATGTGGAGCCGCGCGGCTTCGGTTCCTAGAAGTAGAACTCGCAATGGCGTCGTGTTGGTGTGAAGGGCGCCGCCAGTGCGACCG
GGGCGCGCGAGCGCCGCCACGCAGCGCCCGGGCGAGCGCCGCCAGCGTCCGTGGGCAAGCCCCGCCAGCTACTAGTACTACGCGTACTGTACGTGAGTGG
AGAGTCGTTTGTGCATGAGTGGAGTCTCGTAGATGAGTGGCTGCCAGTTCGAGACTGTGGGGCCGATCGAACTTGAGTTGTTCGGAGGAGTAATCTCCGG
CACGGGTGTACAAAAATTACCTTACCTGTTAGCGACCTACGGCTCTAAATGCTAAAGGATAGCGCGCGACGCGCGAGCCGCGCGACCCCGAGGGCGCGCA
ACCATTGGTGGGCTGCGGGGAGAGGTGTGAAGGCTCCCAGCGTAAAAAAAACGTACCCGGGACTACCTCAATCTATAACACAAACCAAGGGGAGCGAACC
ACGTGTTATGCAAATAACTAGCGGGGGGGCCGTCCTGCAAGGACGGCGCCCGCGCAACAACTGCAAGCGGTAGTCCCCGGCGCGCCCCGCGGCGGCGGCG
CGGCGCGCGCGCAAAGATCTACCGCCCCGGGGACCGGTGCACCAAAAAAGAGGAAGCCGGCCGCGCCCGGCCAGTCACCTCCCCCCCGCCGCCCGCCGCC
CGCCGAACTTATGCCCCTGAATCGAGCCCCAGGGGCGGCCCCCGCGAGGACACTCTGACCCGGGCTGAGGGGGTCCCCTCCCTCAGCCCTCCACCAAAAA
ACCCGCCTCCTCGAGCTCCTCGTCCGTGTACACCTCGAGGCCCCCCTTGCGCTTCTCGGCGATCGCCTTCTTGATCTTCTTGAGCTCCCCCTTGGTGGGC
GGCTTCTTGGCCTTGGCGATGGCAACCTCGTTGCCAAGCCCCTCGATGTACGTGTCGGCCTGCGCCGCCTGCTTGGTCGCCTCCTTGTTTGCCGACTCGA
GCCAGTCGTACGAGCCCTTGAGATTGAGCGTGTGGTTTTCGAGGTGC
>GJ00009 num_miniclusters=3 longest_minicluster=2687504:6
CCGCAACCGAATCTGCTCCCCGTTTGGCATCGACTGCCCACTCAGTGGATGATGAGAACTCACTCCACGGAGCTCTCCGATATCGACGGACCTGCTGCGG
CGGGCGCCGACACGGCGGCACTAGGAGCGCTCGGGCCGCTCGACTTGCCTCGTCCCACACGCGAGGACTCCGGCCTCCACGTGGACACATGTGCGCACGG
CCTCATGAGCATCGTGGACTAGCCACGGTGCCAGCAGAGACGACCTCCCACCCCGCGCCGCCCTGCCGCCAGGCCACGTGCCGGTCGACGTCGGCGAGGA
CCCCGACGCCGCGCTTGACGAGTCGAGCGGCCACACGCTGGCGCCGAGCGAGGAGAAGGGCCGCGCCTCGATCCGGCGGGCGCCGTCGATCGTCGAGGTG
TCGGTCGGCGAGCTGCGTGTGTCGAGGTTGTCGGTCGGCGAGCTGCGCAACACCGCCGAGCGGATCGGCCCGAGCCGCTCCGCAAAGGCGCTCATGCGGG
CGTGGCACATTGTCACGTTCGTCTTTTGGGTGCTGCTGTTCTATGCGGTCTGGGTGGCCGCGACGTGGCGAAACAGGCCGCTGGTCGAGGACGGGTACTC
GTACGACGTGGCTCACGGCATCACGCTGAGCCTGTACGGCTGCGACGTCCTCCTGCGGCCGGACGACGAGCCCTCCCTCCACCTCTTCCTCGTCCGAGGT
CGCAGCGTCCGCGAGTTCACGACGCTCGACGGCAGCAGCAGCAGCTCGGTGCTGCGTCAGATGAAGGTCCACAGCCTGCAGGGCTGCGCGCAGCTGCCCG
GCGCCAACTGCTCCCGCCGCTGCCGCGTCACCGTCGGCATCCCTCCCTCCGCCTCCTCCGCCTCCTCCGCCTCGGTCACCGTCTTCCAGCACGCCTTCGA
CACCGGCTCCTACCCGCGCGTCGTCGTCGCCAGCGGCGTGCAGCTCGGGTCGCTCACCGCCAACGGCCCGTCCCTCTCCGTCGTGCTGCAGCCGAACTGC
ACCGTCGGCTCGCTCTCCTCGAAGCTCATCGCCGGAGCGGTCGAGTCAACGCCGCCCTCAGAGGCGGAGGTCGGTGCGTCGCTCGGCAGCGTCTCGGTCA
AGGCGCTCGGCGCCGGCTCCGTCTACCTGCTGCAGCTCCCCTCGACCAACACGTCCTCGCAGCTCACCTACCGCCAGCCCGCTGGCCGGGTCTGCTACTC
GACCGACTTGCCGCCAGACAGGGCGTCTCTCTCGCGCGGTGCGGACCCGTGGGCCGAGTGCGACGCCGACGAGGCCGTGCGCGGCAGCGGCGACTCGTAC
GCCTACCGCGTCGCCCTCTCCTCCACCGACACCAACGGCGACTACTACGTCTCGGCGGCCGAGGCGGCCGCCGCGATGGCCGAGCTGCGCTGCTGCGGCG
GCAACTGTCCCCAGCGGAGCAACTGCGCCGCCGAGACGTTCCTCCTCTTCCCGCCGCTCGAGGACGAGCGGCTCGGCGAGATCGACCGCTTCAACTTGCC
GCAGGCCGAGTACTTTGAGAATGTGGTGCGGCTCAACTACACCTGGCTGATGGGCAAGCCGGGCGCGGGCTGCTACGAGCGGCTGTACGCTGACTTGCTG
CCCTCGCCGCCCTCGCCGCCGGACGAGGTCGGCAGCCTCCTCTCGGACGGCGGCGAGGTGATGGTGACGCTGGCGCAGGCAGAGCCGGGCGAGCCGGGCG
CGGCGGCGTACCACTCCTTCGAGCGGCTGCTGCAGCTCATGGGCGGCGAGGTCGCGGCGAGCAACGAGACGGCGCCGCAGCTCCTCGACCAGGCCGCGCG
GCCCGACAACTGGAGGCTCGCGCAGCTCGACGCGCAGCGGCTGATCGCCGACGTCCGGCCGGACTACGGGCTGCGCACGTCGGCCCGGCCCGGGTTCGTC
ACCGTCGACGTGGTCGGCGGGCGGGGGCTCGTAGAAGCGGAAACAGTGTGTTCCTGTCTCCCCACGCGTTCCTGTCTCCCAACCAGCACTCGAGCGACAC
GCACTCCGCGGTATTCCGCCGCATTCCGCGGTATCCACCGTGTCTTCCGATCCGTTCCTTCCCGCGGTGCTCTGAAGACGCTGCACAAGACCGTCTCCGC
GCCCTGAGGTTGGCGTATTCAGCCGCATTTAGCTGTATGCACTGTATTCCTATCCGTTGTGTTCACGCGGAGCTCTGAAGACGCGGCACACTACCGTCTC
CCCGTCCTGAGGTTGGCGTGGCTCACACAACGCAGCGCCCCCGAGGGAGATATGGGGAGATATGGGGAGATATGGGGAGATGTGGGGAGATACGACACGC
GCATCGGCCGCAAGTACCTGCCCGCGCGAGGTAGGTACGGGGAGATGTGGGGAGATGTGGGGAGATGTGGGGAGAGATGACCTGAGGTTGGCGACGCTCA
CACGACGCAGGCCCGGCGTGCCGCGGCTCAAGTTCGTGTACGTGACCGAGCCGGCCTTCGTCGCGCTGCTCCCGTCCGACTTGCTGCTCCTCTCCGCCGG
GCTGCTGTCGGCGGACGTGCTGCAGGAGCGCGTGCGCCTCCTCAACACGGGCTGCCTGCTGTGGGACCGGTCGCAGCCTCTCCCGTCGGTGGACGAGGTC
GCGGACGCCATCGCCGAGGCGCAGGCGAACGCGAGCGAGCTGGGCGCGCGCGACGAGTTCACGCTGCGGCTGGTGATCGACGCGCACGAGCAGGTGCGCA
AGTCGCTCGCGGGATGGCAGGAGCTGCGCGGCGAGCTGCTGCTGCTTGGCGACGCGGTGGACGGCTGGGGCCGGCCGACCGTGTACCACCTCCCCTCGTG
CGCCCTCGCGGCGGACTGCGTCGGCGACAACGACCGCACCCTGGAGGCGTGGGGCGAGAGCTACACGCGCGACTCGCTCCTCGTCGCCGTCTCGCTCGCC
GCCGCGTTTGGCGCCGTCGCAGGCGCCCTGCTGACCATCGCGCTGCTGCGAGTGCTGCACACGATCCAGCGCTCCGTCTACCGCACCAAGCTGCGGGCGG
CGACGCTGCAGCTGCAGTACGCCGGCCTGTCCGCGCGCGCGGCGAGGCACTTGCTTGAGGGGCTGGGCGAGAAGCTCCCCAAGCCGCCGCGAAGCCTCGG
CTGCATCTTCTACTCGATGTTCGTGCTCATCGACGACCTCACCCTCATCCCGCTCCGCCAGTACTTCCTCTCCGGTTCGCGCGGCTTCCGCGCCTTCGTG
TCCGCAAACGTGCGCCGGACGGACCCGCGCGCGCCGCTCGCCACCTTCGAGGACTTTTACACGCTGTACGTGCTCTTCTGCACGCAGAACGAGATCAACC
CCCTCTCGACGGACAAGCTGCTGCGCGAGATCCGCTTCGACCGCGGGCTCGGCTCCAGGCGCGGGGGGCTGACGATGCAGACGCACACGGCGCGCCGGAT
CCGCGGCCTCGCGTGGAAGAGGGCGGGCCCGCTCGCCGCGAGCACACCGCGAAGCCCGTTCTCGCCGCTCTCTCCGGCGGCGCGGGAGTGGTCGGGCGGC
GGAGGGGCGCCACCTGCCTTGGAGCGGGTGCTCACGCGGGGCTGGCTGGCCGAGGCGGCGCTGCCCGAGGAGCTGCCGCGCGAGCACGCCGAGGCGCTCG
CCGACTTCATCTTCGACCAGTGCGAGCTCGGCAGCGGCCGCGAGTTCATCGACTTGGACGACCGCGAGGCGGTGGGGGAGGAGGCGGGGCAGAAGGCCGT
CAGCGTCGGCTTCGCCTCCCGCTTCGAGGCGTGGTGTAAGAGAGAAGGCCGCCCCGCCGTATCGCTCGACGGGCAGCTCTGGGCGAGCGCGCTGCCCACG
GCGGCCGAGTTCTTCCCCGCCGTGCGCGTGCGCGTCGTGTACGGCGGCGCGTGGGTGGCCGCGGGGGGCGCGCGCGGCGGCGGCGGCGGCGGCGGCGGCG
GCGTGGCGGGCTCGTCGTGCGGGGGGCGCTGCTTCGGCCCCGAAGGTGTGCACGGCCTGCCCTCGCCGTCGTGGTACGCCATCGCGGCCGCCGCGCCCTT
CTTCCACCTGTGCATCTTCGTGCCGCTGCCGCTGCTGCTCCTCGTCTTCGTGATGCGCGTGCAGGACTTGTGGGCCGTCACCGTGGCGCCGCCCACCGTA
CACGGCGCGGAGCCCGAGATCTCGCTCGACCTCTTTCGGCCAAACTTCTTCACTCTGCTGCAGCAGCGGGCGAGCGGAGACCTGTACCTGCTGCCACTCG
TGGAGGGCGTGCTCTACGAGTGGCTCGCGGTCTGCATTGCCACGCTGGTGCGTCTGCTGCTCTACTACGCGGACGTCGACGAGAAGGCGTGCCCGCCGAT
GGCGCGCTACCTCATCCGCGGCGTGAGGTACGCCTACTCCGCCCTCTTCACGCTGCACATCTGGCTCTACTGCTCGCTCGCCATGATGGTCTGCTGCTGG
GTCGTCCTCGCCGCGGCGCTCGACCCGACCCGCTTCCTCGCCTTCGGCACCGCCATCCTCACCACCGTCTCGGCCGTCGCGTGGTGGACGAGCGCGATGA
TGCGCGCCGCGCGCCGCTTCCGCGCGTGGGTGCGCACGGCGCTCGACCGGATGCTGCACACGCGCGTCCGGCTCGCCGCGCTCGCGATCCAGCGCGCGGC
TCTCGTCGAGGACTATCAGCGGGACACGCTGTCCGACCCGGC
>GJ00010 num_miniclusters=2 longest_minicluster=2696272:3
AAGAAGTCCGACCAGCTCACCGCGCGGCTGGCGGCGTCGCCGGTGTGGACCGAGCAGCTCGCCGTCAAGATGAACGCGCTGCGCTCGGCGTGGGGGCTGC
CCGCCGACGCGCCGGTGGGGAGCTTTTGGCGCGGCTTCGTGCTGCACGCCACCAAGGCGCAGGTGGCGCAGGGGATCGAGGCGATGGGCGCCGCGGCCGG
CTGCGTGCGCCTCCTCATCGTCAACGACAACAAGTCGTGCCTGATCGCCGGCAAGCCGGAGCAGTGCGAGGCCCTCATCGCGCGCCTCGGCTGCCAGTCG
TCGCCGCTCGAGCAGGGGATGGTCGGCCACTGCGCCGAGGTTGGCCCGCACAAGGCCGCCATCTCGCACATCCACGGCATGCTCTCGATGCCGCCGGCGT
CCGACGTGCAGCTGTTCTGGTCGTCGGGCGCGCGCGTCGAGCCCTTGAGCGACAAGAATGGCGCGCATGTCGGCGACCTGTGCGCCGAGCTGTACAACAA
GCTGGCCGACTTTGAGCGCGTCGTGCACGCCGTCCACGCCAAGCAGTACGACGTATTTGTCGAGCTCGGCTCGGGCGACAAGCGCGCCGCCGCGGTGCAC
AGCATCCTCTCCGAGGGCGGCGCGCGGCACGTGGCCGTCGCCATCGACGCCAAGGGGCAGCCCGCGTGGCAGCAGATGCTGCGGATGGCGGCCAAGCTCA
TCTCGCACGGCGGCACCGGCTGCGGCGTCCGCAAGCTCTACCACCCGAAGCTGCTCGCCGAGGCTGCGCAGGTGGCCTCCGGCACGGCGCCAAAGCCGAG
CAAGCTGCGCCGCCTCATCGAGATCAACGGCCGCTTCAACAGCTCGAGCACGCCGCGCCCGTCGAGGATGTCGACGCCGATGGACGAGCGGCTGCTGCGC
ACCATCAAGCGCATTCCCACTGCCTTCACGGAGGGCGCCACGATGGAGTCGTCGCTGGCGGCGCGCACGCCGAGCACGGCGTCGCTGCTCGAGGTCGAGG
GCGGCGGCACCTTTGGCTCGAAGGGGTCGGCGCTCGAGTACGAGATAGAGTACCAGCGCGAGCAGGCGCGCAAGTACAAGGGCCCGCTCCTGTGGGACTT
CGACGACCTGCTCGAGTACGCCGAGGGCAACATCGCCCCCGTCTTCAACAAGCACCTCTCCGGCTCCCACCCTCCGTGGGCGGAGGTGGACTCGTACCCG
TACTGCTGCCGGCTGCCGCAGCGCGAGTACCTGCTCTGCTCGCGCGTCACCAAGATGCAGGCAACGACGAACGTGTTCGAGTCGTGCACCATGACCACCG
AGTACGACCTGCCGCCCAACGGCGAGCTGAGCGAGGGCGGCCAGATCCCGTGGGCCGTGCTGGTCGAGTCGGGCCAGTGCGACCTGATGCTCATCTCGTA
CCTGGGCGTCGACTTCCAGAACAAGGGCCGCAAGGCGTACCGGCTGCTCGACACGACGCTCACCTTCTTCGGCGTCGCGCAGGAGGGGCAGACCCTCGTG
TACGACATCAAGATCAACTCCTTCGCCAAGAAGGCGGGCCTCGTCTCGATGTTCTTCTTCGAGTACAACTGCTACTGCGACGGCAAGCTGCTGATCGAGA
TGCGCAACGGCGTCGCGGGCTTCTTCTCAAAGCAGGAGCTCGACGAGGGCAAGGGCGTGGTGTGGACCGAGGCGGACCTCAAGATGCGCGCCAAGTACGC
CGCCAACAAGAAGGACCCGTCGCCGTGCCACCTCGCCCTCGTCACCGACAAGAAGACCTTCTCCGAGGCGGACATGCAGAAGCTGAGCGACGCCGGCCAC
AAGCCCGGCACCTGGGGCGAGGTCATGGGCCCCTCGGCGGCCGACGTGCAGTACAAGCTCTGCGCGCGCAAGATCCTGATGGCCGACCGTGTGACGCACA
TCCTGCCGCGGGGCGGCGTGCACGGGCTCGGCCTGCTCGTTGGCGAGAAGATTTTGGAGCGCGACCACTGGTACTTCCCGTGCCACTTCAAGAACGACCA
GGTGATGGCGGGCTCGCTCGTCTCGGACGGCTGCTCGCAGATCCTCAAGATGTACATGATCTACATGGGCATGCACAAGGCGGTCGAGGGCATCACCTTC
ACCCCCGTGCACAACCAGCCAAACAAGGTGCGCTGCCGCGGCCAAATCTCGCCGCACAAGGGCAAGCTCGTGTACTGGGTCGAGATCTCGGAGCTCGGCT
TCGACAAGGAGACGGGCTACCCGTACGCAAAGGCGGACGTCAACATCATCGACATCAACTACGAGAGTGGCGAGTCGTTCGACCACCCGTCCGAGGGGGA
GCTGCTCGCCGCGCTCGAGCCGTACTGCCGCGGCAACATGAAGAAGCGGGTGGTGGTCGACTTCCGCGGCGTGGCGCTCCAGATGGAGGGGCCTCCCACC
GCCGCCCACCCCATCCTTGGCAAGCGCGTCGCGGCGGTGCAGTCCGTGCCGCGCGCGCTCGTGCCCGCGCCGCCGCCCGCCCTGTCGCGCGATCAGATGT
ACGCGGCCGGAGGGCTGCACCTGTCCGGCGGGCAGCGCTCGGCGCTGCCGCCGCAGCAGTTCATGAAGTGGGGGGGGGCGACCGTCGGCGGGCACAAGCT
CACGTGGCACCCGTGGGCCGGCAGGGACGGCCACCCGACGCCCGGCTTCCGCGCGACCTCGTACCCGCCGCGGCCCATCTGCTTCACGCCCTTCCCAAAC
AACCCGAACGACACGAACCACACGCCCGGCGAGCTGCCGCTCTCGTGGGTCAACATGTGCGAGTTCATGTGCAACGACCTCTCAAAGAGCCTCGGCGACG
ACTTCAAGGGCTTCGACGAGGCCTCCGTCTCGCGCTCGCCCGCCTTCGACCTCGCCCTCACCACGCGCGTCCTCTCCGTGACGGGGCTCGTTGAGGAGAA
GGGCTCGACCAAGTTTTACGGCACCGACCGCGACCCGTCGAGCGGCACGATGGTGGCCGAGTTCGACTGCCCCGCCGACGCGTGGTTCTTCGTCGGCGCG
CCCAACGACGCGCAGATGCCCTACTCGATCCTGATGGAGATTGCGCTGCAGACGTGCGGCATTCTCACCTCGTGGAACAAGGCGCCGCTCACGATGTCAA
AGGACCACGGCTTCAACCTGCTCTTCCGCAACCTGGACGCCACCGCCAAGCTGTACGCGCACGTCGACCTGCGCGGCAAGACGATCGTCAACACCTCAAA
GTGCACCGGCTACGCCATGCTCGGCCAGATGGGCGTCCAAAAGTTCAACACCGTGCTCGAGGTGGACGGCAAGCCCTTTTACGAGGTCGACTCGTCCTTC
GGCTGGTTCCTGCCGGCGGTCTTCGAGAAGCAGGTCGGGCTCGACAACGGCGTCAAGCGCGAGTGCTGGCACGTGGCCAACAAGCACCCCGTCACCCGCT
TCGCCCTCCCCGCCGACGAGGGCAAGCTCTTCGCCGGCGCCGTCGCGGCCGGCCTCGCGCCGGCCCACCTGCTCAGCCGGCGGTCGGACCAGGTTCGCTT
CCTCGATGAGATCGGCCTCTCGGCGACGGGCGGCGAGCACGGTAAGGGGTACGGCCACGGCTTCAAGACCGTCGACCCGCGCGACTGGTTCTTTTCGTGC
CACTTCTGGTGCGACCCCGTGATGCCGGGCTCGCTCGGCATCGAGGCGATGCACCAAACGCTCGAGCTCTTCTGCGTGCACACGGGCCTCGGCGCGGGCA
TCGCCAACGCGACCTTTACGCACGACCTCGGCAAGACCACGTGGAAGTACCGCGGCCAGCTCACGCCCAAGGCCAACCGCGGCGACGTCGAGGTCCACAT
CAAGACGGTGGAGAAGGCCGACGGCGCCGTCACCGTCACCGCCGACGGCTACTTGTACGTCGACTCGCTCCGCGTGTACCATGCGACGGGGCTGCGCATC
CGCATCGCGCCGGCCGCCGCGCACCTCCTCACCGCGCCGGCGCCGGCGCCGGCGCTGCCGCGGCCGGCGCAGAGCGCGGCCGATGTCACCACGGTCTCCG
CCGCCGACGCGGCGGCGGTGCGCGAGGCGCTGCTCGAGACGGAGCAGCCGCTCGTGGTGGAGGGGCCGGGCGTGGGCGCGGTGCAGGTGCACCCGGTGCC
GCTCGGGTCGCTCGGGCTGGGCTCGGCCGCCTTCATGCAGCACTACGGCGTGCAGTACCCGCTCTACACGGGCGCGATGGCCAAGGGCATCGCGTCGGCC
GACCTCGTCATCGCCGCCGGCCAGCACGGCATGCTCGCGTCCTTTGGCGCGGGCGGGCTGCCGATTGGCAAGGTGACGGCGGGGCTCGACAAGATCCAGG
CCGCGCTGGGCAGCAAGCCGTTCGCGGTCAACCTGATCCACTCGCCCTTCGACGACCTGCTCGAGGAGCGCAACGTCGACCTCTTCCTCTCGCGCGGCGT
GACGGTCGTCGAGGCGTCCGCCTTCATGAAGCTGACGCCGCACGTGGTGCGCTACCGCGTGGTCGGCCTCTCGCGCGACGCGGCGACGGGCAGGACGGTC
TGCAAGAACTCGATCATCTTCAAGGTGTCGCGCACCGAGCTCGCCGACATGGCGCTGCGGCCGCTCTAGAGT
>GJ00011 num_miniclusters=1 longest_minicluster=2692125:1
GGCTGAGTTGGCTGTTGCCTATAAACGGAGCGAGCTCTAGGGAGGCAGAGAGACCAGACACCACAGCACAGCACGAACTTGAGTTCTTATATCTCTCCCC
CCAACAATTGGGGGGACAAGAGCAGAGCACGACCCAAGAAAGCGCGGCGGCGCGATTGCTCGCGATGAGGGACGCGGCACAAGCTCAGATCTCGAGGGAG
CGGAAGACGAGGGGCAGGCCAAGCGAGGTCGCGAACCCCATGGAAGAAAACATGATGACGTGCCGCAACATTTTGGGGAACGGCGCCTTGGTCGGGGGCA
GGAGCTTGAGCACCTGGCTCTCGACGAGGAGCGAGACAAACTTGGTGCTATGCCACAGCGCAAGCAGCGTCGCGAAGCCGAGCAGGTTGCGAGCGACCAG
GCGCACTGTGTTGGCGAGGGTGAGCCGCAGCATGAAGGCGCGGGCGAGGTCCGGCTGCGCCGGATCGAGGAAGTAGTCGTTGACGCCGAGCGTGGCGGCG
CCGTTGGCGCCGATGATGAAGCAGATGCCGAAGGCAATCGCCTTGAAGGAGTAGCCGAAGGCGGACCAGGAGCGCGGCTCGGTGGCGGTGAAGGGGTGCA
CGAGGAGGAGGAGGACCCCTCCGACGACGAGGGCCGCCCATTGTGGCAGGCCAAGCAGGTACGAGTTTGGCGAGACGATCCAGTCGTTGACCGAGTCGCA
AATGGGTAGCCACGCGCGCACGAGGACGCCGCCGACGAGCATGCCGCCCTGGACGTCGGCGGGCGAGGAGGCGCCCGAGAAAAGGCGCGCAAAGGCGATG
ACGGCCACCCACAGGAAGGCGAGCAGGTAAGAGACGAAGGTGGCGAGCTGGTTCTGCTCCGAGAACGGGGTGCCCGAGCCGAAGCCGCCGTACCAATAGC
GCATCGCAAAGAAAGGGAGGGCGACGGCGTTGACGAGGTACATCGACGGCCATCCGAAATCGGAGGTGGAGTGCGCAGTGGCCGAGCCCGCCGCTCCGAG
CGGCCGCGCAAGGGCAAAGAAGTTCTTGAGCCAGTTGCCAATGTAGATGTTGACGGCGAAGAAGGTGACAAACATGGGAGGGTGCGCGTTGGGAGAGGCG
GACCACGAGAGCATGGGGATGATAAAGAAGTAAAACGTCTCGGCGCCGAGCAGCTGGCCGCACGCGAAGAGGCGGCGCGCGAGCGGCGAGTTGAGGCCGG
CGTTGCGCAGCTTGTGCAGCGGCGGCATCAGCGCGAGCTCGTGCAGCTCCATCTGCCGCTGGATGTACCGCCGCACCGTTTGCCGGAAGACGTTGACGAG
GAGCACGATCGGGACGGTCACGTTGGGCACCTCCGACTCGAGCGCCACGGAGACGTTCCCCTTGACGGGCACATTGTCGAGCGTGCGCGCTGTCGCCGCC
TCCGCGGCAACCCCGTCGGACGAGAGCGCCTTGGAATCGAGCAGCTTGGGCTTGACCACCTCGCTCGCCGCGGCCTGCAACTTCGCCGCAACCGACTGCT
CGCTGAGCTCAGCCGAAAGCGCCTCGGCCAACACCCGGAGCGAGGGCGCCAGCGCCGAGATACGCACGTCGCAATGAGCGGTCAGCCGCAATGCCGCCGG
CTGCGGCGCCTGCACGTGCGCCTGCGCCGAGTGGCGGACGAGCTGCATGGCGATGCCGCCCTCACTGGCCGATACCTTGGCCGCGGCGCGGCGCAGCGCC
GCCTCCTGCTGCGCCGGCGTGAGCACCGAACGCGCGAGCGGCGTGAGCCGCACCTGCGCAATCGGCGAGTCGGTAGAGGCCCGCAGCTCGATGTGTGGCA
ACGGCGCCACCGCCTCCTGCAGCGCGGATGCCATGGCGGCCGACACGGCCGCGAGTCGAGCGGGCCGCTCCGGCTCGGCGTCGATGATGCGCAGCGCCTC
GTGTGCCGCGATGGTGGCGTACGCGGGGAGCGACGCTGAGAAGCAATACCCCGAGCCCGAGAGGACCTGGTGCGACACCATCGGCGCCGAGCCGGCGCAA
AAGCCGCCGACGGAGCCGAGTGAGTGCTCGAGCGAGCCGACGTAGAGGTCAATCTCGTGGGGGGGCACGCCGCACAGCTCTGGCGCGCCGCGGCCCGTTG
CGCCCAGCGAGCCGAAGCCGAGCGAGTCGTCGACGATGAGGTAAAACCCGTACTTCTTGCGCAGCTCGAGGATGGCCGTCAGCGGCGCGACGTCGCCAGA
GTTCATGTAGAGTCCCTCGACGAGAACGAAGCGGCGCGCCACCTTGGAGGGCGGCAGTGTCTCGTCGGCGCGCGCCTGCGCCGCGAGCGCCGCCTCGAGC
GCCGCGACGTCGTTGTGCGCAAAGGGGCGGACGGAGCCGCGTGCCAGCCGCGTCCCGACGGCGGCAGTGAAGTGGACGCCGTCGTCGACGAAAAGGAGGT
CGCCCTTGCGCACGAAAGCGGGCACAACCGAAGAGATGGTGGCGATGCCAAACGAGTAGATGATGGCGCGCTCGGTGCCCAGGAAGGTCGCGAGCGCCTT
TTCGATGTGGATGTGCGCGTCGAGCGTGCCGTAGAAGCCCCGCGGGCCGCACGTGCCGCACCCGTACTTGTACAGCGCGGCCTCGGCGGCGCTCTTGGTG
CGCGGGTCGACCGTCATGCGGAGGAAATCAGTGCGGCGCAAGTCGAGCTCGCCGGGCACCTTGAGCAGCGCGTCCGCCGCCGCCTGCTTGAAGACCTCGT
CGCGCGGCGTCTCGCCGTCGGGCGCCGCAGAGACGAGCGGCTCGGGCACCCACGCGGTGACCGAGCCGGGCGCATCGAGCGGCGCGTTGTGCAGCTCCTG
CTTGCGCTCGATGGCGAGCTGGTCCAGGTCCTCGCCGCGCGCGAGCGCGGCGGCGGCCGTGGCGCGGTCGTAGAGCACGCCCGTCTCGAGGCCGGCCGAC
TCGACCATGCGCAGCGCGTGCTCGAGCTCGTCGCGCGTGTGTGAGGCGGCGATGCAGAAGCGGGAGCGCGAGAGGAGGAGCGGCGTCGCGGGGAAGCCGA
CGACGACGACGGCCAGCGCGCGCTTGAGGCAGTTGCGCGAGAAGCCCGAGATCTTCTCGGGGTGGTAGAGCATGATGGGCGTGATGGGCGAGTCGAGGTC
GCCGAGCACGCGGCACCCCATCGCCAGGAGCCCCTTGCGGAACATGTTCGAGTTCTCGCGCAGCTGGTTGATCTTGCGCTGCCCGAGGTCGCCCGTGGAC
GGGTCGGAGCCCATGATGACGCGCAGCGCAGAGAGGGCCTGCTGGACAGCCGGCGGCGACATGGCGGGCGCGTACAGCGAGCCAGCCGAGTGGCGGCGCA
GCGCCTCGACCATGTCGCGCGAGCCGGCTATGTAGCCACCCACCGAGCCAAACGACTTGGTGAAAGTGCCCATCATCATGTCAACGTCAGCGGTCGGGAC
GCCGAGGTGGTCCGTCACGCCCCGGCCGCGCGGGCCGACGGCGCCGACCGAGTGCGCCTCGTCGAGGTAGAGGTACGCGCGGTACTTCTTCTTGAGCGCG
ACCACCTCGCGCAGGCGGCAGAACTGCCCCTCCATCGAGTAGATGCCCTCGACGATGATGATGATCTTGCGCCACGGCGTGCCGTCGGGCTGCCCCTGCT
CAGTCGCGCGCGCCAGGATCGCCTCGAGCTGGTGCATGTCGTTGTGCACGAACGGTTGCACGCGCGCGCCCGAGCCCCGCACACCCTCGACGATGGATGC
GTGGTTGAGCGTGTCCGAGATGACGAGCACCCCTTTGCCGTTGCCGTTGACGTCGACGAGGACCGGAATGAGCGTCGAGTTGGTTGCGAAGCCCATCCCC
ACCACAAGGGCCGCCTCCTTGTCGAGGTACTCTGCGACCGTCTTCTCGAGAGCGTGGTGCACGGGCGTGTCCCCGCATTCCATCCTCGCGGCGCAGGCAG
AGACGCCGTGCTCGTGCAAGGTAGCGACAACCATGGGGGAGACACACTCCTCCCACCCGCCAAAGCCGAGATAGTTGTACGAGCCAAGGTTGAGGCAGCG
CGTCGTGCTCCCCGTCATCTCCAGCGGGGCCGCATCGCCGTTGCCGTCGCGCGCGCGATCGCACACGTCAATCGAAGAGGAGGCCATACCCGCGATGGGC
CGGTTCCAGCAGTCGACGATGCGCTGGTACAACCGCTTCGTGTAAAATATCTGCCACCCCGTCCAGATCGGCGGTCCCACCCGCTGGCCCGAGGGCGTGT
TGCCGCGGGCGGCGCTGGCCGCGCGTCGCCAAAAGAAGAGGAAGGCGACGAGCTTCTCGACGAGGTCGAGGACCTTGCCGCGGGCGATGAGGTAGGCGTA
CCCGCTCAGCGCGTGCGCCTTGATGAGCGCGCTCGGCTCCGCCTCATCCACCTCCTCCTTGGGCGGCGCGGCAGCCGTTGTCTTTCGAGCCGCCGCCGCC
TCCTTGGCCGCGCCGCCGCGCTGCTGCGCCTCCATGCGCATGAAGAGGGCTGCGGCGAAGACGGAGGCGATGGCGATGTAATACGGCCACATCGCGGTGC
AATAGAGAAGGAGGACCCCTGGATGCAAGCCTGTTCGGCGCTCACCGTCGCTCGCCCCTCCTTGAAGTCGG
>GJ00012 num_miniclusters=4 longest_minicluster=2686638:9
CTACGGCGGCACGAGAGAGATGGTTCGCGAGGCACCAAACAACCGCAACGCGGCCAACCTCGAGCCGCACCACACGCACTTCATCATGGTCGACAACGGC
GCCTCGCCGCAGGAGGCCTTCCGCGACGCCTTCGCACACTTTCTCGGTGTGCCGACCGCGACGGTGGCTCTCGGCGTCGAGAGCGACAAGGGCAAGCCGC
CCTTCAAGGTGGTCTTCACCGTGACCGCCTTCTCCGAGGCGGACAGCCTCGGGATCCACCGCAAGCTGACGGGCCTCACCGCCGAGAAGGCGTCCTCCGT
GCTGCCCTCCGCCATCGAGCGAATCACCAAGGTCGACACGCCGCAGCCGTGCGTGTGCGCGCTGCACGCGACTCTCTCGCCGACAGTCACAAAGTTCGAC
AACAACACGCGCTGGGGCGGCGAGATCCCGATGCGCGTGATGCTCGAGAAGCTTTACTGTGAGCGGCGGCGCGTGCCGCGCGTGCTGCTCGTCGTCAACG
GCGGGCCCGGCACGCTGCAGACCGTGCGCGAGTCGGTGATGGGCGGCTGCCCGGTCGTGCTCGTGTCCGACTCGGGGGGGATCGCCACTTGCCTCGCCGA
CTTCCTGAAGGCGGCGGGCAAGGAGTCGGCGCTGCAGTCGTGGAAAAAGAAGTACGAGGCCGAGTACGTCAAGAAGAAGGACGACCGACCCAAGTGGGAC
AAGATCCAGCGCGCGATGCAGGAGATCGCCGCCGTGCAGGAGAAGGAGAAGAAGATCTCCTCCTTCGCGCTCTCCGAGACGTCCACCGCGGCGCTCGACC
TGCACGTGCTCAACGCGGTGATCAACGACGACACGCAGTGCCGCGCGGGCACCCGGCTGCAGCTGGCGGTGCAGTGGAACCGGAAGGAGGTGGTCCAGTC
AGTCATGCTCAACCTGCGCACCATGGCGCCGGCAAACGACTTTGCGGCGGCGGAGCACTTCATGCGCGTGCAAGTGGCGCACGCGCTGCAGGTGGCGATC
GAGCGGCAGCAGCCCGAGATCATCAAGCTGCTCTTCACGGCGCAGGAGAGCGCGGTGGGGCTGCTCGACTTCCTCTCGCTGTACAAGCACTCGAACCCCT
TCTTCACCAACGCGGCGACGCTGCAGAAGCAGCTCGACCGCGGCGACGCGCTCGACGCCCTCGGCAAGCCGACGCCGATCCGGCTGTACCGCGAGGTGCT
CCTCCCCTTCCTGATCGACTACATCCCCGGCATCGAGTCCGAGCTGCAGCAGGAGCTCGAGCAGTCGCAAAAGGCGGCGGCCCGCTCGCCCGGCGACTCG
CGCCGCTTCGACGAGGCGAACGCACTCTTCGAGGACGCTCTGCCGCACCTGATGCTCTGGGGCGTCTTCATCGGCCGCGTCGACATCGCCCGCGTCTTTT
GGCAGCACGCAAGCCGCCAGTCGGACCCGATCCGGCTCGCGCTCATCGCGTCGCAGGTCTCGAAGCGCGCGGCGATCGCGCGCCCGACCGCCGCGACGAT
GTACGAGTCCAACGCGGACACGTTCGAGAAGTGGGCGTGCTCGGTGCTCGACAAGTGCCCCACCCAGAGCCACGCAACCATCGTGCTGATGCGGCCGTCG
CGGACGTGGCCGGGCACGATCCTGCAGACGGCGATGGAGGGCGAGAGCAAGAGCTTCGTCGGGCACAAGTACGTGCAGACGCTCATCGACGAGTACTGGC
GCGGCAACCTCTACGGCTCGGACGGCGCTCTCTCGTCCAGCGTCAGCTCGCTGCGCGTGCTCGCGCACTTCTTCGTTCGGACGATCGACAAGCAGGAGGT
CGAGCTCGACGCGAGCGCGTGGGACAACCTCGAGCGGAAGAAGAAGGCCAGCCGTCAGGCGACGGCCGCCTTCCAGCTCGCCGACTTCGTCGCGCCCAAC
CGCGCCAACTCTGGCGACGACAAGGACCCGCGGTCACCGCCGCCGCTGGCCTACCGCGCACTCGGCGGCAGGCACCGCCTGCACGAGCGGGACGAGACGC
AGGAGCTCTCGCTCTCGCGGCGCGACAGCGGGGCGGGCGGCTCGCGCTGGGGCGGCGCGGGCGGGATGGCGACGACCGCGCTCGACACCCTCGAGGAGGT
ACCGCCCTGCTGCTGCTACCCGAGCCCGTTCGCGCCGGGGGTCGGGCTCTGCACGCGGGTGTACAACCTGTTCGCGTGCTGCTTCAACTGCTGCGGGCAG
TGCTGCACTTGCCTGTGCTGCCTCCACTGCTTCAAGTGCCTGCGCGGCCTCTTCCACATCCGGTGGCTCAACATGCGCTGGTTCCTCGCCGTGCCGCGCG
TCAAATTCCTGCTCAAGGTGGTGTCGTACTTTTGCTTCCTCGCCGTCTACACGACGGTGCTCATGTCGCACCCGGGCACCTTCACCACCTTCGGTGTCCT
CGAGCTCGTCTTCGCCGTCTTCTGCTACGCCTTTTGGGTCGAGGAGCTCTTCCAGTGGTACACCCACTTCCGCGCCGGCGCCGTGCACTTCGATTCGGCC
GCCAACTTGATGGACGTCATCACGCTCACCGCGCAGGCGCTCGCCTCGACCGTCCGCCTGACGGCCGGCCCGCTCTGCCACGTGATTGGGCTCGGCACGC
AGACCATCGAGCGCGTGGTCGAGGACCGGAGGCTCGGCGAGCTCCTCGACGGCGGCGACTTTGTCGGCTTCGAGGCCGCCGCCCGGCGGCTTCACGCGCC
GGGCGGGGGGAGGGCCCTCTTAAGCGGGCACAACGGCGGCGGCGGCGATAGCGGCGGCGGCGGCGGCGGGCCCTTGCCGGAGTCGGTCGCGGGCGAGGAC
GGCGAGCTCGACGCGCTCGACATCTGGTCGAACGTGTACCGCGGCTGCGACCCGCTGTGGTACGCCCAGGTGGTGCTCGCGGTGTGCGCCATCTACGCGT
TCGTGCGGCCCATCCTGTGGCTGCAAATCTACAAGCAGATCGGCGTGCTCTCGATCATCCTGCAGGAGCTCTCCAAGGACATCATGCTCTTCAGCTTCAT
CCTCTGCCTCGTCATGGCCGCCTTCTGCTCCGCGATGGTCGGAATCATGCCGTCGCTCGGAGAGAGCAGCTTCGACACGGACGGCGCGTTCGCGCTGCCG
TGGTGGGCTCTCTTCGGCGAGTTCGGCGAGCTGCACAACGTGGGCGTTGCGGGCGGTTGGCTCGGGCCGATGCTGCTGTGGACTTTCTCCTTCCTCACGC
AGGTCGTACTGGTCAACCTGCTCATCGCGATGATGAGCGAGACGTACGAGAAGATCAAGGAGAACGCCGACAACGAGTGGAAGTATTCGCGTGTCTACGT
CGTCGACGAGTTTGTGTCGTCCGTCTTCTGGATCCCGCCCCCCTTCTCGCTCCCCTTCCTCGTCGCCGAGATCTCGAAGGGCATGTCGGGCCTCTTTTGC
AGCAGGCTCGCCGCCGCCTGCCGCCGCTGCCTCGAGTTCATGACGCCGCGGTGCTGCCGGAAGAGGTCGCGCGTCTTGCGGCTTGGCCCGAACAGTACGA
AGCTGCGCCGCATGTCGACCTCTCGCGCGCAGGGCCTCGGCTACCGGCGCGGCGTCAAGGTGGTGCCGCTGCTCTCGGACACGCTGCCCGAGGCGGTTCT
GGACGTGATGGCGCGGCAGGACTTGACTTGGCTCACCGACTTGCTCGACGAGGAGGAGCGCGAGCGCGAGGAGATGACGGACACAAAGATCTCCGCGCTG
CAGCTCGAGCAGGCGCGCGTCACCGACAAGTGCCTCGAGATCCAGGAGTCGCTCATCAACCTGCACGCGCACATGCGCGAGACCGCGCAACCTTACCCTG
GCGGCACGATGCTGCCTTTCGGCGGCTCGCTGCGCGCCGGCGCCGCGTCGGCGACCGGCTACAGCTCCGCCACCGAGATGACGCCGCGGCAGTCTCCGCG
CTCGGGCTCCCCCCGCGGCGCCTCGCCGGTCGAGCTCACGTCGGCGTCGTCGACGGAGCTGCCGCGGCCGACGGCGCACAAGGCGACGGCCAGGGGCGGC
GTGGCGACGGCCCCCGTCAGCTCTTCGGTCATCTCTCCCCACAGCGGCGACGGGCTGGCGTCCTTCTCCAACAATCCGCTGGCGAGCTTCAGCGTGAGCC
CCGAGGTGTCGCGCTCGCCGCCGCCGCCGGCTGGCGGAGCCCCGATTGCCGACGCGGCGCTGGTCGAGTCGCTCCGCAAGCAGCTGAACGACGCTCAGCG
CGCGCTCGCCGCGCACTCCACGGCGCACGTGCACGCGCGGTCGCAGCAGAACCCGAAGTACCCGCCGCGCTTCCCGGTCGAGGACGCAAAGGTGAGCTGG
AAGGTGCCCTGGCCAGAGTACTCGCCGGTGCCCTTCGTGGCCCCCTCGGTGCTCGCGGCCGAGCGGAGCGACACCAACCCGAACGGCTGGGCCGACAGCC
CGCGGCCGAACCTCGCGGAGCTCAAGCACCGCCTCTCGTGCGAGGGCCCCCTCTTCTTCGACGCGGACCAGCGGCCAGTCAACCCGCGCGGCCGCACCGG
CGTGTGCGGGCGGGGCATGCTCGGCAAGTGGGGGCCCAACCGGGCCGCCG
>GJ00013 num_miniclusters=2 longest_minicluster=2697917:70
AACCTGAAAGACAAGGCCGACGCAGCATGGAGCCGAGACCCCGCGTGGAGAGCTCCGGCGCGCTCAACGACGTGTACGTGAAAAGCCAGGAGCACCTGCT
CAGGCCGACGTCCGAGAACCCGCTGCCGACCTCCGTCCCACCGCCCTCGGCCGGGATGGCAGGCCTGATCGGCGTGCGCCATGTGCTCATCGTGATTGGT
CTGCCGGAGCGCGGCAAGTGCTTCATCGCACAGCGTCTCTCAAAGTACCTCTACTTTTTCCACGGCGCAGAGGTCAAGCTCTTTGACGTCGCAGAGTACA
TGGGCTGCCAGCCCGTCGACATTGGCCACGCGGCGCAGCCGCAGGACGAGTGTCGCATCGAGGCGTCGGCCAACACGCTCACGCGCGACCTCAAGCTCTT
CCTCAACTCGTCGGGCGAGGCGGCGAGGCGGGCGGGCGGGAACATGACGGTGCCGGTGCCGCGGAACTGCCAGACCGCGCAGGCGCGCGCCGCCGAGCGG
GCGATGGCGGCGGCGCGCGAGGAGATCCAGAACACCGAGCAGCACCTCTTGGTGGACGAGGCGGACCGGCGGCGCAAGAATGTCGACTCGGGCAAGGTGG
CCATCATCTTCACGTCAGACGGGATGGGTAGCTTCTACGAGAAGTGGGCGTGCACCTCCAAGGAGCGGCGGCGCTGGGCGGCCGAGACCATCCAGTCAGA
CAAGCGCCTCGGTGCCAAGGTGATCTTCATCGAGGTGATAGTCAACTCGGCAAAGCTCATGGAGCAAAACCTGCTGTCCAAGATCCGCCATGAGCGGCGC
CTCTCTCGCGGCGCGGAGGCGCGCGACTCGCGCGACTCGCGCCAGTCGCGCGAGGGGGAGGAGAACGCGCGCGGCATCGCCGTGCCCTCCTCGCCCGCCA
CCCCCGGCAGGCCGACCCGGGCCAGCTCCTCGCGCAATCATGGGTACGGCTCCGGATACGACTGGTCCGCCGCCGCCGCCGAAGCCCTCGAGGAGAGCGA
CGACATCCCTCCGCGGCTCGTGCGTGAGTTCCACGCGCGGGTGAACCGCTTCGCCCGCGTGTATGTCTCGCTCCAGGAGGACGGCTCCGAGGACGACCTC
TCGTACATCAAGCTCATCAACTACGGAGACAAGGTGGTCACCAATAACATGCACGGGTACCTGCGGATGCGGATCGCCCAGTTCCTCACCGTCGTTCACC
CGACGCCGCACGTCATCTACCTGACGCGCCACGGCCAGTCCACGTACAATCAGCTCGGCAAGATCGGCGGCAACTCGCCCCTCTCGCCCGCCGGCGAGGA
GTACGCGCGCCGGCTCGGCGCGTGGGTGATGCCGTACGTGTGCTACCAGCAGGCTGCCGGCCTCGACTCGCTCACAAAGACGCGCCTGTGGACCTCCTCG
CTCCAGCGCACCATCCTCACCGCCCAGCACATCCCACACCCGATCATCAGCGAGGAGGACCTCGGCACTCCGTCCGTGCCGCCCGAACCCGACGCCGACG
ATGCCCTCGCCAACGGCGACTCGCCGACCCGCTGCAGCGCCGGCCGCAGCAGCGGCTTGCGCGGGACCCCGCCGCGCGCGAACGGGCTCCGAGAGCGGCT
GCGCTCGGGCGGCCTCTCCGGCGTCGTCGGCGGCGTCGCGCTCGGAGGGATCGACTTGGACTCGGACCGCGGCGGCGGCGGCGACCGCGACCGCGTGTGG
CAGCAGATGGCGCCGCGCGTGTACCGCAACCTCGACGAGATCTTCGCGGGCGAGTGCGAGGGGATGACGTACGAGGAGATCCAGCACAGCTTCCCGTCCG
AGGCGAAGATGCGCGCCACCGACAAGATCGGCTTCCGCTACCCGCGCGGCGAGTCGTACCTCGACATCCTCGCGCGGCTCGACCCGCTCGTGCACGAGCT
CGAGTCGTACCACGAGCCGCTGGTCATCGTCTCGCACCAGGCCGTGCTGCGGCTGCTTTACTGCTACCTGACCGGCCGGACGCGGGCGCAGGCGCCCAAG
CTGTCGATGCCGCTGCACACGGTCATCCGAATCACCTACGACGGCTGGACGCCGCCCACTGAGGAGCGCTTCTACCTCGGGCCGGAGTGCTCACAGACGG
ACGGGCAGACGCACCTCTGAGAGTGGAGTGGCGTCGCCGCCCCCGACAGAGGCGCACCGGCGAGTACAGGTTGGTCGTGCGGTAGCGAACGTACGTCTAC
GTGTACTTCTTGAGGGGGAAGTCGAGGTTGATTGAGGCGAGGTCGTTGAGACTTTGGAGAGTGTTGAATGTATCGAGCTGCAGCTGGAGAGGGTGGTTCG
GGATGTGTAGCCGTAGAGCCCATGTCTTATTGCTCCCGAGTGCCTGTGGTGTGTGCAGAGAAGGGGTCGCGTTCTCTGGGCCGGCGCGGGGCCCCCCGGA
GGCACCGTGCGCCGCGCCGCAGTGCGGAAACGGGGCTCCGGCTCTATGAGTCAGTCTCTATGAGCACCGACTTCCCGAATGATCACGGTTGATCAGAGGG
CAGATTTGGAGAGATCTCGAGGAGTACATACAGATAGACCCTCCAATCATCAGAAACTTCCGACCTGATCGGTCGTACTGACCGCCGACAGATCACTCCA
GACAGCAGACAGGCCGACGTCTGCACGCGGCCGGCCGGGCGAGAGGCTTGACACGATCCGACCCTGCGACCCTGACGCTGCTGCTCTAGCTATCAGCCAT
GCGCTGCTGACTGCTGCCACAATGTGCGACCGGTGCTGACCCACTTGGCGGCCTTCCCGGTCAGTGGTGAGGCGCAGTTCAGAGCTGCCGGCCGCCCCAA
ATCGGCTGGCGCTGTGGCGCGGGCGCAAAAGAGCCAGAGGGCGTCGCGCTGCAGGCCGGCCAAGTTCGCGGCGAGGGCGGCCGCCTCCGTGCGGCCACGG
GGCTTCGGGTCAGGAAGCGATAATACGCGAGGCCACCGAGGCCAAGGAGCAAGAGGAAGAGGAAGACTCCAACCGTGAAGGCAGCCGCACAGCCGGCGTC
GCAGCCCACGTCGACCCATTCGTCGACGACGCACGAATCGAAGAGGGATTCGAGGTACGCCGTCGACATGACGAGCGCACGCGGCTCGACGTCGTTGTTG
CCGTAGCTCACGACCACCTTGTTCTGCGCCTCATGTAGCAGGAGACCGCTCGCGAAGCTCGCCTGGCCACCCTGTAACGGCAGCGGCCGGCTCACCGCCC
TCACGCGGAAGGGTGGCTCTCGCTGGAACTTGTACGCGAACGTCGTGTAGGCGCCGCCGGGGCCGATCGAATGCATCAGCGCGAGGTAGGTGTCGTTAGA
GTACTGGATGGCGGTCGCTGAGCCATGGAGCTGGTAGCCGTCCCTCACCAGCTGGGAGAAGGGCGCGAACGACGCGTCCGTGTACTCATGCCACGTCGCA
CATGCCCCGTCGGTCGCGCGCGCCTGTACGATGACGTGTGGGAAGATCGAGTACACGTAGAAGAGCTGCCCCTCGTGTGTGAAGGCGATCCAATTCTTCT
CCGGCCGGTGGCGCTCGCCGCAGTCGAGGCGTGTGCCCACACCCACCGAGGCGGCGGCAATCGCGCCCGCGTCGGCCGTCGGCTGAATCGTAACGCTCTC
GGTGCGCGCCACCGCTGCCTCGTCCGCCACCGCTGCCTCGTCCGCCGCGGCCGCCGCCGCGGCCGCGGCCGCAGCAGCAGCAGCAGCAGTGAAGGTGGGG
ACTGCGGTGGTGGCGGCAGTTGCGGCGGCGGTGGTGGCGCTCTCGCCGCGCGCCACCGCGTACATTTGCGTGACAGCGTGCTCGCACTCGCCGTCGAGCT
CAACTGGCGGCAAACTTGAGAAGGAGATGAGCCACCGCTCCCCTGGCGGCGAGACGCGCATGTCGCCGACGGCAAGCAGCTTGGGGTCCTCGGCGCCCGT
CACGCTCTTGCGCATGAGCGTGCGGTTGGAGCTGACGTAAAGGGGTGGCGTCTCGCAGAGACCATGCCACGAGCTGTTGGTGCGCAGCGACGGGGTGAAC
CGTGCCGGCGGCATCGCGCCGGACCCGCTGAGCCCCCACGCGCCCACGTCGTCCCATCCCGCGAGAAAGGTGGCCGCGTCCGTCGGCTCGGTGCTGAGCA
GCATGTCCGACGACCATTGGGTGTGGATCTCGGTGACGTCCGCCACCGTCTCATCCTCCGCCTCCCAGTAGTAGCTGAGGCCCATGCTGATCGTCTCGCT
GATGGCGTGCGCCCGCGCCGCGCGGACAAGCTGCGCTGGCGCGCCGTCCGCTTGCGGGACCAGCAGCAGGCTTGGGTTGATCACGGCTCGCGTGTCGTCG
CCGGCGATCCTCCAGTCGAGCCGCAGGTCGACGCACTCGTCGGCGACACGCACGAGCGCGGGCGTGCGCGCGGCCGGCCAGTACTTGTACGGCAGCGCTA
TCACCAGCAGGAGAGCGCTGAGCAGCGGCGGGAGGGCCGCGAGCCTTCGCGCCTTGCTAGGCTGCCCCTTTTTGGTGCTCTGCTGTAGCCACCACGCACG
CGCCCGGATGATCCAGAGCTCGGCGT
>GJ00014 num_miniclusters=2 longest_minicluster=2691761:3
GGTGGCACATGAATTGAATTGGCTATACCGCGCTCGCTCACTCAACAACATCGTAAACCCTGGCGGCGCGGTCCATGGTATCGGCGACAGAGGACAGACA
TGTATCGGATGTCGTAATTGACCAGCGGGAGCGTTATATGCGTGCGAGCTGACTCTTCGCTCGAGCGATCCCGCCAGATATGCCAGGAATGAGAGGCCGG
TGCAACGCCCCCGCACGGCGCGGCGACGCCCCCGCGCCCGGCTTGGCAGCGGCTAGTCGCTGATCGCGTCCGCGCCCTGGTGCGAGTCGAGGAAGAGCAG
CTCCTTGTACGTGGCGAGCGTCCACAAGTCCTCGGGCACGTCGCCCTCCGCCTTGTCGCAGACGTCGCGCGCCGCCTCCATCGTCTCGAGCCGCAACTCG
CGCGCGGCGGTCGCCTTGGAGTACTCGTCGGCGGCGCCGTGCATCTTTGACAGCCCCGCCTCGACCTTGGCCGCGGCCGCCTGCAAGCCGGAGAGGTGCG
GCCCCTCGACCTCGGCGTTGACCACCGCGGGGATCACGTGCTGCTTGATCATATCGACCATGCAGAGCGCCTCCATCTCGACGGTGCCCGAGTAGTGGTC
GAGCAGCACCGCCGTGCGCGCCTTGCACTCCTTCTCGTTGAGCACGCCGTGGCGCGAGAAGAGGTCGACATTCTTCGGGTCCGACAGCCGCTGCAGCGAG
TCGACGCCCGAGTCGATGCGCCAGACGCCCGCCTTGGTCAGCGCCTCCTGGTTGGCCTCGTCGTAGTTGTTGCCGTTGAAGATGACCTTCCAGTGCTGGT
CGAGCGCCGCGGCCGCAACCTCGGCCGGCTTGCCGCCCGCCTCGATCTGGTCGGCGAGGTGGCCAAACGAGTCGGCCCAAATGGTGCAGAGAACCGTGTT
GACCAGCGACACGTTCTGCGACGAGCCAACCGCGCGGAACTCGAAGCGGTGCCCGCCGTACGGGAAGGGCGACGTGCGGTTCCGGTCCTCGGCCGGCATC
GTGAAGGGGGCGATCTCGTCGAGGCCGAGGTCAACCGTCTTGACGGCGGGCGCGTACTCCTTGCCGGCCTTGGACTTGCGGAACTCGTCGAGGTACGCGG
TCATCGTCTCGCCGAGGTACGTCGAGATGATGGCCGGGGGCGCCTCGCACGCGCCGAGCCGGAAGTCGTTGCCGGGCGACGCGATCGCCATGCGCATCAA
GTCGCCATGGAGGTCGATGGCGCGCACGATGCCCGCCATCAGCACGGGGAAGATCTCGTGCGAGCCAGACGCCTTTGCGAGCTGGGCCGGGTTGAGGAGG
TTCACGCCGGTGTTGGTGCCAAGAGAGATGTTGTTGTGCTTGCCCGAGCCGTTGATGTCTTTGAAGGGCTTCTCCTGTGGCAGGCAAGCGAGGCCGTGCC
GAGCAGCGACCTCGTCGCAGATCTGCATCACCATCAGGTTTTGGTCGATCTGCGTCACCGCGGTGCCGAAGAAGGGTGCAAACTCGTACTGGTTTGGCGC
GACCTCGCGGTGGCGCGTGCGGAGCGGGATGCCGAGCATGAAGCACTCGTGTTGGATCTCCTGCATGCACTCCAGCGCCACCGGGTTGATGGCGGCCATG
TAGTGGTCACACATCTCCTGGCCGCGCGGCGCGTTCTTGCCCATGATCGTGCGCCCGGTCAGCTGAAGATCGGGGCGGCGGTAGTAGTCCTTGCGCGGCA
CGAGGAAGAACTCCTGCTCGAGCCCGATGTTTGGGCCAACCTTGTCGACCCCGTAGCCGAGCAGCTTGAGGAGGCGCGTGGCCTGGGTCGAGACGGCCTT
CTGCGCGCGCATGAGCGGCGTCTTCTCGTCGAGCGCGTCGCCGTAGAAGGAGACGAAGATCGTGGGGACAAAGACGGTGTCGCCGCGGAGGAAGATGGGG
GAGGTGGGGTCGATGACGGTGTACCCGCCCGCCGTGTGCGTCGCCCGCATGCCCCCCGAGGGGTACGAGGACCCGTCGGTCTCGCCCTTCAGCAGCGCCT
TGCCCTCAAGCTCCCACTCGACCTTGCCGTCCTTGTCGAAGGTGAACATGGCGTTGTGGACCTGGCCGGTCTGGCCGTGGCGGACGCCGAGCGACGCCAT
CGGCTGGAACCAGTGCGTCATTACGCTTGCGCCGTTGTCGTGCGCCCAGTCCATCACCGCGGCCGCGACCTTGTCGGCCGACGTGGTCGTCCATGAAGGG
TCGTCGAGCAGGCCGGCGGGCAGGCCGTGCTTGGCGAGGTACGCGTCCGCGGTGATGGACTGGGCGCACGACAACGGCGCAAGCGTGATGACGCACTGGT
TCCAGCCGATGGCGTCGCTCGGCGTCCGCCACGGCCAGACCGGCCAGGTCCACAACGCCATGTTCACCTTCGACAAGGACGGCAAGGTCGAGTGGGAGCT
TGAGGGCAAGGCGCTGCTGAAGGGCGAGACCGACGGATCCTCGTATCCCTCGGGGGGCATGCGGGCGACGCACACGGCGGGCGGGTACACCGTCATCGAC
CCCACCTCCCCCATCTTCCTCCGCGGCGACACCGTCTTTGTCCCCACGATCTTCGTCTCCTTCTACGGCGACGCGCTCGACGAGAAGACGCCGCTCATGC
GCGCGCAGAAGGCCGTCTCGACCCAGGCCACGCGCCTCCTCAAGCTGCTCGGCTACGGGGTCGACAAGGTTGGCCCCAACATCGGGCTCGAGCAGGAGTT
CTTCCTCGTGCCGCGCAAGGACTACTACCGCCGCCCCGATCTTCAGCTGACCGGGCGCACGATCATGGGCAAGAACGCGCCGCGCGGCCAGGAGATGTGC
GACCACTACATGGCCGCCATCAACCCGGTGGCGCTCGAGTGCATGCAGGAGATCCAACACGAGTGCTTCATGCTCGGCATCCCGCTCCGCACGCGCCACC
GCGAGGTCGCGCCAAACCAGTACGAGTTTGCACCCTTCTTCGGCACCGCGGTGACGCAGATCGACCAAAACCTGATGGTGATGCAGATCTGCGACGAGGT
CGCTGCTCGGCACGGCCTCGCTTGCCTGCCACAGGAGAAGCCCTTCAAGGACATCAACGGCTCGGGCAAGCACAACAACATCTCTCTTGGCACCAACACC
GGCGTGAACCTCCTCAACCCGGCCCAGCTCGCAAAGGCGTCTGGCTCGCACGAGATCTTCCCCGTGCTGATGGCGGGCATCGTGCGCGCCATCGACCTCC
ACGGCGACTTGATGCGCATGGCGATCGCGTCGCCCGGCAACGACTTCCGGCTCGGCGCGTGCGAGGCGCCCCCGGCCATCATCTCGACGTACCTCGGCGA
GACGATGACCGCGTACCTCGACGAGTTCCGCAAGTCCAAGGCCGGCAAGGAGTACGCGCCCGCCGTCAAGACGGTTGACCTCGGCCTCGACGAGATCGCC
CCCTTCACGATGCCGGCCGAGGACCGGAACCGCACGTCGCCCTTCCCGTACGGCGGGCACCGCTTCGAGTTCCGCGCGGTTGGCTCGTCGCAGAACGTGT
CGCTGGTCAACACGGTCCTCTGCACCATTTGGGCCGACTCGTTTGGCCACCTCGCCGACCAGATCGAGGCGGGCGGCAAGCCGGCCGAGGTTGCGGCCGC
GGCGCTCGACCAGCACTGGAAGGTCATCTTCAACGGCAACAACTACGACGAGGCCAACCAGGAGGCGCTGACCAAGGCGGGCGTCTGGCGCATCGACTCG
GGCGTCGACTCGCTGCAGCGGCTGTCGGACCCGAAGAATGTCGACCTCTTCTCGCGCCACGGCGTGCTCAACGAGAAGGAGTGCAAGGCGCGCACGGCGG
TGCTGCTCGACCACTACTCGGGCACCGTCGAGATGGAGGCGCTCTGCATGGTCGATATGATCAAGCAGCACGTGATCCCTGCGGTGGTCAACGCCGAGGT
CGAGGGGCCGCACCTCTCCGGCTTGCAGGCGGCCGCGGCCAAGGTCGAGGCGGGGCTGTCAAAGATGCACGGCGCCGCCGACGAGTACTCCAAGGCGACC
GCCGCGCGCGAGTTGCGGCTCGAGACGATGGAGGCGGCGCGCGACGTCTGCGACAAGGCGGAGGGCGACGTGCCCGAGGACTTGTGGACGCTCGCCACGT
ACAAGGAGCTGCTCTTCCTCGACTCGCACCAGGGCGCGGACGCGATCAGCGACTAGCCGCTGCCAAGCCGGGCGCGGGGGCGTCGCCGCGCCGTGCGGGG
GCGTTGCACCGGCCTCTCATTCCTGGCATATCTGGCGGGATCGCTCGAGCGGAGTCAGCTCGCACGCATATAACGCTCCCGCTGGTCAATTACGACATCC
GATACATGTCTGTCCTCTGTCGCCGATACCATGGACCGCGCCGCCAGGGTTTACGATGTTATTGAGTGAGCGAGCGCGGTATAGCCAATTCAATTCATGT
GCCAACAACATGTACATGTGCATGCATGTGCAGAACC
>GJ00015 num_miniclusters=6 longest_minicluster=2689841:5
ACGACATCGAGTCCGCCACTCTCATCTACATGAACCGCATCTCGGCCGACACAATCTTCGTCACGGCGCCGCACGACACCACGGGCGGCATCGTCGGCGT
CAACCGCAAGGGCCAGGTGCTCTGCGTGACGGTGGACGAGGCGAACATCGTGCCCTACATCTGCAAGCAGCTCAACAACTACCCCCTCGCGCTCAAGCTC
GCCGTCCGGAACAACCTCCCCGGCGCCGAGCAGCTCTTCGGGCAGCAGTTCAACCAGCTGATGAACGCGCAAGACTACAAGGGCGCGGCCAAGCTCGCCG
CAGACTCGCCGCAGCAGGTCCTCCGCACGCCGGAGACGATCCAGCGCTTCCAGGCGGCGCCAGCGGCGCCGGGGCAGCCCTCGCCGATCCTGACCTACTT
CGGCATGCTGCTCGAGAAGGGCAAGCTCAACGCGATGGAGTCGGTCGAGCTCGCCCGCCCCGTCATCCAGCAGGGCAAGCAGGCCCTCCTCCAAAAGTGG
ATCTCCGAGGAGAAGCTCGAGTGCACCGAGGAGCTTGGCGACATGATCAAGATGGTCGACGCGCAGCTCGCCCTCTCCGTCTACTTGCGCGCGACCGCAA
ACCAAAAGGTGATCCAGTCCTTCGTCGAGACGCAGCAGTTCGACAAGATCATGGTCTACTGCCAGAAGGTTGGCTACACGGCCGACTGGGGGCTGCTGCT
CACGAACATCGTGCGCGTCAACCCGCAGGGCGCGCTCGACTTCGCGCAAAAGTTGGCGGCGGCCGACGGCGTCTCGCTCGACTACGGCGTCGTGGCGGAC
GTGTTCATGCAGCACAACTGCCTGCAGCAGGCTACGTCCTTCCTGCTCGACGTGCTCAAGGGGGACAAGCCCGAGGAGGGGCCGCTGCAGACGCGGCTGC
TCGAGATGAACCTGATGGCGGCGCCACAGGTCGCCGACGCCATCATGGCCAACGAGATGTTCCACCACTACGACCGGCCGCGCATCGCGATGCTCTGCGA
GAAGGCGGGCCTCGCCGCGCGCGCGCTCGAGCACTACGACAACGTCGAGGACATGAAGCGCGCCATGATGCGCACCGAGCTCATCCCGCCCGAGTTCCTG
GTCAAGTTTTTCGGCACGCTGTCGGTCGAGAATGCGATCGAGTGCCTCAACCACCTGCTGCGGACAAACATGCGGCAGAACCTGCAGACGGTGATCCAGG
TGGCGCGCGAGTACTCGGAGCAGCTGGGCCCCGACAAGCTGATCGAGATGTTCGCCACGTACAACTCGTGGGAGGGGCTATTCTACTACCTCGGCGCCAT
CCTCACGCAGACCGAGGACAAGGAGGTGCACTTCAAGTACATCGAGGCGGCGGCCAAGGTTGGCAACCTGCAGGAGGTCGAGCGCGTGACGCGCGAGGAC
ACGCACTTCGACCCCGAGCGCGTGCGTGACTTCCTCAAGGAGGCGCGGCTGCCCGACCAGCGGCCGCTCATCAACGTCTGCGACCGGTACGACATGGTCG
AGGACCTGACCCACTTCCTCTACTCGAACAACATGTCCAAGTACATCGAGCTCTACGTGCAAAAGGTCAACCCGATGAAGGCGCCGCAGGTGGCCGGCGC
CCTCCTCGACGCCGACTGCTCCGAGGACTTCGTGCGCGCGCTCATCCTGTCGGTTCGCGCCATGGCGCCGGCGGAGCAGCTCGTCGAGGAGGTTGAGAAG
CGGAACCGGCTCAAGCTGCTGCAGCCGTGGCTCGAGGCGCGCGTCAACGAGGGCGTCCAGGAGGCGCCGGTGCACAACGCGCTCATGAAGATCTACATCG
ACATGAACAACCGGCCCGAGGAGTACCTCGCGCAGAACAACTACTACGACTCGAAGGTTGTCGGCGCCTACTGCGAGAAGCGCGACCCGCACCTCGCCTT
CCTCTGCTACAAGCGCGGCTCGTGCGACGCGGAGCTGATCGACGTGACCAACCGGCACGGCCTCTTCAAGCAGCAGGCTCGCTACCTCGTCGAGCGGCAG
GACCTCGAGCTGTGGGCCACCGTCCTCACGGAGGAGAACGAGCACCGGCGGCAGCTCGTCGACGCCGTGGTGCAGGTCGCCCTCCCGGAGACCAAGAACC
CCGACGTGGTGTCGACCACCGTCAAGGCCTTCATGACGGCCGACCTGCCCAACGAGCTGATCGAGCTGCTCGAGAAGATCGTGCTGCAAAACTCGGAGTT
CTCCGACAACCGGAACCTGCAGAACCTGCTCATCCTCACCGCCATCAAGGCGGACAAGACGCGCGTGATGGACTACATCAACCGCCTCACCAACTTCGAC
ATGCCCGACATCGCAAACATCGCCGTCGGCTCGGAGCTGTACGAGGAGGCGCTCGTCATCTTCAAGAAGGCGGAGCTGCACCGCGAGGCGGCCAAGGTGC
TCATCGACTACATCGCCTCGATCGAGCGCGCCACCGAGTTCGCCGACAAGGTTGACGACCCGGAGGTGTGGACGATGCTCGGCAAGGCGCAGATGACGCC
CGAGGGGATCGTCGCGGCCATCGACGCCTTCATCAAGGCTGGCGAGACGAGCGAGTACATGACGGTGATCTCGGTGGCCGAGCAGGCCAACGAGCCCGCC
AAGCTGGTCGAGTACCTGCAGATGTGCCGCAAGAAGGTCAAGGAGGCGCACATCGACACGTCGCTCATCTACGCGTACGCAAAGGCGGAGATGCACCCGG
AGCTCGAGGAGTTCATCTCGGCGCCAAACGTCGGCCGCATCCAGGACGTTGCCGAGCGCTGCTACGCCGAGGAGATGTACGTGCCCGCAAAGCTCATGTT
CACCTCCATCTCCAACTTTGCGCGCCTCGCGACCTGCCTCGTGCGGCTCGGCGAGTTCCAGGCGTCGGTCGACGCCGCGCGCAAGGCGAACTCGACGCGC
ACGTGGAAGGAGGTCAACGCGTCGTGCGTCGAGGCGGGCGAGTTCCGGCTGGCGCAGATCTGCGCGCTGCACATCATCGTCAACCCCGACGAGGTGGACG
AGCTCGTGGGAGTGTACGAGGTCAAGGGCCACTTCGAGGAGATCATCGCCGTCATGGAGGCGGGGCTCGGCCTCGAGCGCGCGCACATGGGCATCTTCAC
GGAGCTCGGCGTGCTCTACTCGAAGTACAAGGAGGAGAAGCTCATGGAGCACGTCAAGCTCTTCTGGTCGCGCGTCAACATCCGCAAGATGCTCAAGGCG
TGCGAGGAGAATGCGCAGTGGGAGGAGCTCGTCTTCCTCCACCTCCACCACGACGAGTTCGACAACGCGGCCCTCGCCATGATTGCCCACCCGACCGAGG
CGTGGGAGCACCTCAAGTTCAAGGACACGATCGCAAAGCTGACCAACACCGAGATCTTCTACAAGGCCATCACCTTCTACCTCGACTACTCGCCGCTCGA
GATCAACTCGCTGCTCGAGGCGATGGCCTCGCGCGTCGACCACGTGCGCGTCATCTCGCAGATGAAGCGCGCGGGCCACCTGCCGCTCGTGAAGCCGTAC
CTGCTTACGACGCAGCCCGCAAACATCAAGGAGGTGAACGACGCGCTCTACGCGCTGTACGTCGAGGACGAGGACCACGAGGCGCTCGCCAAGGGCGTCG
TCACCTTCGACAACTTCGACCAGGTCGAGATGGCGCAGATGTGCGAGAAGCACTCGCTGCTGCAGTTCCGCCGCATCGGCGCCATGCTCTACAAGCGCGC
GAAGAAGTGGTCCAAGTCGGTGGAGCTGTCCAAGAAGGACAAGGTGTGGGACGAGGCCATCGAGACGACGGCCGAGTCGGGCGACTCGGCCATCGCCGAG
GAGCTCATCAACTTCTTCGTGGAGCAGAAGCTCAACACGTGCTTTGCCGCGGCGCTCTACACGTGCTACGCGCAGCTGCGGCCCGACGTCGTGATGGAGC
TCGCCTGGCGCAACAACCTGAACGACTTTGCGATGCCCTTCATGGTGCAGACTATGCGCGAGATCACGAATAAGCTCGACACGCTGGTCGAGAAGGAGCG
GAAGAAGGAGGAGGCGGCGGCGGAGGAGAAGAAGAAGGCGGAGGAGGCGCTCGCGTCGGGCTACTCGGACTACGGCGCGGGCGACCCCAACGCGATGGTG
GTGTACGGCGCGGGCATGGGCGGCGGCATGGGCGGCGGGATGCCGCAGCAAATGGGAGGGTACGGCGGCGGCGGCGGCTACGGGTATTGATGTGCACCGA
AGCCCTCCGACCCAGCAGCAGCACCCACTTTGCGGGCCCATAGGCTGTGGCCCGCGGCTCCGAGTGTCGTCGTCGGAACGCGCGAGTCTCGCGCACACTA
GTTCAGGGAGTGTCTCTTTTTGATGATGCCTTTATATTGGTGTTAAAAAAAAAAAAAAAGGGCGCCGCTCGCGATCTAGAACCTAG
>GJ00016 num_miniclusters=2 longest_minicluster=2690173:7
CGGGCGGGTCCGTCTCCCTCTCGCTCGCCACTCGCACTCTCTCGGGGGTTCCGCTCGGCGGCGCCCGCGTCACGCTGCGCTGGAGAGTCGACGGACGGCC
GACCCCGCCGACGTGCTCCTACTGCCTTTTGCCGCGCGACGAGGCGGCGGAGGGTGAGGAGGGTGAGGAGCTGCCCTCCTCCGGCGAGGAGGTCCTGGTC
ACCGGCGGGGACGGCTCGCTCGCCGCAGAGTGGTCTCCTCCGCCAAACGCCTCGCGGCCCCTCAAGCTCGGCGACTCGCTCCACCTCTCCTTCGAGTGGG
TCGGGCCGACCCGCGAGGTGGTGAGCCGGTCGCTGGCAGTGCCCGTCGCGCTGAGCGAGCGAACAGTCCGGCTCGAGCCGCCGTCGCACTCCGAGCTGCC
CTCCGTCCCCTTTACGCCGCGCCTGACGGTGCGCCGCCACGAGGCGCTCGGCGGCGAGCCGGTCGCGGGCGCGACGGTGGCTCTGGCGCTCTTCCAGCTC
TCGCGGGCCGACGGGAGCGCCACGCTGGACGCGCGCCCCTCGCCCGAGCTCGATTCGGCCGCCGATCTCTTCCACGGCGTCGAGTGGCTCGTCGACGGCC
GGCCGACCGCTCTTCCGCCGGAGAGCGCCAATTTGCTGCGCGACCAGCCGGGCTGCAACGGTCTGACCACGAGCTCGGAGGGCCGCGCCGACACCGCGCA
AGCGTGCGCGCTGCAGCTGCCCTCGATGGGCCACTTCCTACTCGCCGCGTGCGAGGAGGGCGGGGTGTGCTCTGCGGTGGTGCTGGGCCGTTCGCGGCCC
CAGTGGCGCCGCAAGCCAGCCGGCTCCGACTACCTCGAGAGGGCGCTATCTCCCGCGCTCGACGCAGAGACGTACGCGCGGGGCGAGACGGCGTCGATCC
GCGTCTACAACCCGCTCGGCTCGCCCCTCGCCGTGCTCGTCGCGTGGGGAAACACGCTCAGCCGGCGACACATCACGCCGCCGCCGCTTCCTCCCGGCGA
CGGCGCCGTCCAGCTCACGCTCGGCGAGGAGTGTGTGGGCGGCTGCCGCATCTCTCTCCACCTCGCCGCCGCCTCGAACGCGAGCCGCGCTGCTCTCCCG
GGTGACGTGCCAACCTCGCTCCTCCTCGAGCCGCGCGCGCCGATGCTCGCCTCCTTCGACCTGGCGGCGTCGGTGCCGTCCCCCGCCAACGCCATCACTG
TCTCCGTGACTGCGGTGCGTCCCGTGGAGCTGCCGGGCGCCGCCGGCGCAGTGACGGTGCGGCTGGCCGACGCGAGCGGCTCGCCCGTCGCCGGCGAGGT
TGCTCTGCTCGCGGTGGACCGCGCCCTCCTCCAGCTGCGGCCGAACCCTCCCGTCGACGTCGGCGGTGCGCTGTCCCCGGACGTGATGGGAGGCGACTAC
GCCGCAACCTCTTCCTACGAGCAGCTCGTCTCCGCCGCCGGCCTGGCCAACGCCTCGGCCCGGCTCCTCTCGCTGCTCGAGGCGGACCCCTTCCTGCGGC
TGAGCTGGCGCGCACGCGCATCCGCCTCCGACGACTGGCAGCTGTCTGACCTCGAGCGAGACCCGAGCGACGTGCTCGCGGCCAACGTCGGCGCCCTGAC
GCAGCTACCATCGGGCTCCGGCGGCATGTATGGCGACGACCTGCGTCACGGGATCGATGGCGGCTTCTTCGGCGACAACCTTCTCGGTGGTGCGCCGGAG
ATGATGCTCAAGGCGGCGCCGATGATGGCCTTCGCAGCAGCAGCGCCGATGGAGGCCATGGACGACGCCATGCCAATGGCGCGGAGCTCGCGCAGCTCGG
CAGGGCGGCCGCCGCCGGCCGCCGGCCCCGGCGTGCATGTACGATCCAACTTCGTGACGACGCCGCTCTTTCGCCCGTCGCTGCGCGTCGGGCCGTCGGG
CGAGCTGACGGTGCCGTGGACACTGCCCGACAACACGGGATCCTTTGAGCTGCGCGCGTACGCCGTGTCGGACAAGGGCGACGGGTTTGGGCACGGCACG
GCCGAGCAGCTCGTGCGCAAGCCGCTCTCCCTGTCCGCATCCACCCCGCGCATCGGGCGCGTGGGCGACGCCTTCTCGTGCGGCGTCACCCTCACCGCGG
CCCCCGACCTGCCCGCCGGGACCGCTGCCACAGTCACGCTCGGCCTCGCGCCGGCCACGTCGCAGCCGGCGCCACTCTCGCTGCTCGAGACGAATCGCAC
GCTGTCGCTCGCCCCCTCGCAGACGGTCGAGGTCGCCTTCGAGATGCGTGCCGTCGCAATCGGCTCCGCCGTCCTCACCGCGCGTGTCAGCGCCAGCGGC
GCTCCCGCCGATGCGCTCGAGCTCAAGCTTCCCATCCTCGGGCAGCAGCCGCCCGTCCAACTCGCCACCTCGCGCGCGCTCGTCGCCACCGCTGCGCCCA
GCCTCTGGCGCGAGGGCATCTCGTTGCCGCGCGCGGTCCCAGGCTCCGGCAGCCTCACCGCCACGTTCGGCGCCGGCCGGCTGCCCGCAGTCGAGGCCAT
TGCCAGCGCCTTGCTCCGGGCGGCCGATCCGAGCCCGCCCGACGCGATCGACGGCGCCAGCGCCTGCTTGGGCCTCGTCGGAGCGCACGCCGCGCTGCTG
CCCTACGCCGCGGGCAGGTCTGTGCCGTCGCTCGGCGCCGCCGCCGCCCTCGCTGTGGAGTCCGCCGCCGCCCCGCTCGAGCAGCTGAGCAACCAGTATG
GGCTGCACAACGGGCCTTCTGCGGCGAGCTACGCGGCGGAGCACCGCACCTGCAACACGCAGCTCACCGCCCTCGGGCTCTTCCTGCTGCGCAAGCTCGC
CCTGGCAGGCAGGCTGCGGGCCCTGCCCGCCCTCGCCGCCCTGCGCGCCTCCTGGACCAAGGCGCTCGCCGGCTGCCTCGAGGCCGAGGTGGCGCAGGCC
GCCGCGCGCGGACACGAGTGGAGCGACTTTTCGAGCCTCGCCCTCGCGCGCCTCGCTCTCGGCACTGAGTGGCAGCCGAACGACCCCGTCACCGCCGCCG
CTCTCTCCACCGAGCGCCTCGCGTCGTCGGTGGACAGCCTCTCCGCCTCGGGCAAGGCCGCATTCGCCTTGGCGATGCTCCTGCCCGGCTCGCCCGGCGC
CGACGCGCCTGGCTTCGCCCCGGTGGACCTCCCCGACGCTGCCCTCGCCGTGCTGCGCTACCTCGCCTCGTCGCTGCGCGTGCGTGGCCGCTCCGCCTAC
CTGGCCGCCGCCTCGGGCTCGGCCAACGACGCGGGCGCCGCCGCCTCCTCCTACGCGCTCGCCGCCTTCGCCGCCGCGCGCGCCGCCGCAACGCGCGGGG
CCACCGTGCCGGGAGAGGTGACTGCCAACATTGACAAGTTGGCCAACGGCCTCGCCGCCTATTCTTCGCACGGAGGCGCGCTGCCCCTCGTGGCGCTTGC
GCTGGGAGACTACGACACCGCAACCTCCTCCACGGACGCATCGGTGGCCATCACGGCCTTCGTTGGCGCAAAGCGGCTGCCGGGCCCGCTAGGCCCCGCC
TCCGCCTCCGCCGCCCCAACGCTCAAGGTGACCACCGCCGCGCCACCGCCGCCGCCCCTCGCGCTGGCTTGGGCGGCGCTGCCGCCTTCGCCGCCGCCGT
TCCTCGTGCTCTCCTCGGGCCACGGCGAGGTCTCCTTTGCCCTCGCGGTCGATTTTGTGCCATTCGACCTCTTCGAAGAGCCCGTCAGCCGCGGCCTCCG
CGTGGAGCGCGTCATCCGCAGGCACGACGCGGGCTTGGACGGGCCGGTGGGGCCTCCGCTCGCTTCGGTGCCGCTCGGCGCCATTGTGACAGTGACGGTG
CAGTTGTCGTCGGTCGACGTGCTGCACAACTTGCTCGTCGACGCGTGGTTGCCCGCAGGCCTCGAGGCGGTCGACCCAAACGCCGACGGCGGGCTCGGCG
CCTCCCGCAGCAGCCGCGGCGGCGGCGGCGTGGTGCCCCTGTACGCCGCGTGGGGCTCGGGCTGCTGGTGGTGGCGCTGCACCGCCTTCAGCCGCGAGAC
GCGCCCCGACCGCGTCACCTTCTCCGCCTCGTGGGTGAGCGCCGGCACCCACTCGGTCAGCTTCGAGGCGGTGGCCGTCACGCGCGGCTCCTTTGTGCTC
CCGCCCGTGAAGGCGTCTTGCAGCCTCGAGCCGGAGATCCTCGGGCTCTCTGCCTCGGGCCGCTTCGCCGTGGTCGACCCCGCCGCCGCAGCAGCGCCCC
TCCCGCCGCCGCCGCCGGCTTGCGACCCCGCTTGTAGCGAAC
>GJ00017 num_miniclusters=4 longest_minicluster=2687425:4
GTTCATCCACCGCGAACCGCCGCCGCCATGGAGACCAACGACGTTGTGCTTCGCGCTGCCACGGAGGCGCGCGCACCAGCGGTGAACGAGTTCAACTCGT
CGGACGGCGCCTCGGAGTCGGAGTCGGAGCCGGACGGCCATTCGCTTGAGACGGGTTCGTTTGTGGTGCTGCACGGCCTTCGGCAGAAGCCAGAGCTAAA
CGGCACGGCCGGCTTTGCAATCGAGGAGCTGGCGAACGAGAGGTGGAAGGTGGTACTGCCACCTTCCACCGAGAAAGCCGTGAAGCCGGCCAACTTGCAA
GTCGCCGCGCCGGCAAAGCCGCACTCCGAGGCTGAGAAGGAGGCGGCCAGGCACGTCGCTCGCCTCATCTACGACTTGTTCCTGGCGAGCACCGAGACGC
GGCTTTTCTTCCCGCCGCAGCTATCGCCGTATTCGCGACGGCTGCTGCACGAAACGGCCGGCGAATATGAAAACCTGCAGCACGGATCGGTCGACGCCAA
AGCCATCGTGAAAGCGCAGGGCATGGCCGACAGAGAGGCCGAACTCGACCGCGTCGTTGCCGCCGCCATCATTGCCGGCAACCTGTGGCAGCAGAGCCGG
AAAAAGTTCCATGGTCCGCGGCAGCTCATCGTGCGAAAGGAGGAGGCGCCGCCACTCGCGCTGCCGCCGCCGCCCGCCGCGGATCACCTCGAGCTCTCGC
TCTTTGACGAGATCTGCCGGCTCTTCGAGGCGATGGAGGCGGTGCAGGACGTGGACGCGAGCGGCCTCCGCGTCACCGGCGCTCTCGAGAAGCGGAAGCA
GCTATGCCACCGCTTCTGGCGCGGCAGGGCGCCGTCTTCGGCGCGGCAGCGGCACGAGCGGCCGGGGCTCTTCGACGTGTTTCGGCTGCTAATGCCGCAC
CATGACACGCGGAGGTACGGCATCTCGTCGGAGAAGCTCGCCGCGTGGACCGTTGAGGCGCACGGGATGGACGCGGCGGACGCGCTGCAGTGGGGCAGGG
AGTGCTGTGTGAACGACACGATCCGTGGAGGCACCGGAGACGTGGCGCTCGTCCTCGAGGCGTACGTGGCGAAGCGGGTGTCGCGGGAGGGCAAGCCGTC
GGTGACCGTCAAGACAGTCAACGATGCCCTCACCGCGATGCAGCTCAAGCAGAAGAAGCGGCACCTGCACAGCCTGCTCCTCCCGATGGGCCCGCTCGAG
GTCAAGTGGCTCGTCCGCATCCTGCTGCGCGACGTCAAGATCGGCTCGCGGCCTGGCCACCCCGTGCCGCAGAAGGGCGAGTACCCAAAGGTCGTGATGG
ACGGGCTCTGCCGCGCGCAAGGCCGCGTCGGGAGGCCGTCCCAGGGCTCGCCGCCACTCCTCTATACGCTGCTGCGCTACCGAAACCGCCTCGAGCACGT
TTGTGAGACGGCGGAGCGCGGCGAGCTGCCGACTGCGTACCCGCCGCCGCCGATCCTCGGCGTGCACATCCGCGCGCAGCTGAGCGTGGCTTGCCCGCGC
TTGGACGGCGCGGCGCGGCAGCTCGGCACGAGCGACGTGTTCGTCGAGACGAAGTACGACGGCTCGATCTCGCCAACACGAGATCACCCGAGATCACCCC
AGATTACTGCTCACTAGGTACGATGGGTTCCGCTTTCAGCTGCACTGGAACAGCGGCGCGCGCCGGATGCGCTGCTTCTACCGCAGTGGCGTTGAGTGCA
CGAACGACGTGCAGGATCTGCTGCCGGCGGTGAGGCTCGCGTTCGGCGGAGACCCGGCTGAGGTGCTCTGCCGCAGCGGCGACGCGGCGACGCGCAAGCG
GTATACGTGGCTCGAGAAGGCGTTGGCCCGAGTCACGGACGCCCAGCGGGAGGCGTTTGTTCGCACGGATGTGGTGCTCGACGGCGAGCTGCTCGTGTAC
GATGAGTGCGAGACGCGCGAGGGCAAGTACGACGAGCTCGGCACGGGCCGCGGCATCTCGGCCTTCGGCACCATCTTCTGGCTTCGCACGAGCGAGGACG
GGTCGCCGTCGCGGTACTCGCGGCGCGACGCGCGGCGGCACTACGAGGTCAAGGTCTTTGATGTGCTGCGGTACGGCGACGAGGACGTGCTGCACCGGCC
GTTTCACGAGCGGCGCGCGCTGCTCGAGTCGGGGAGGTGCTTCATCGCGCTGCCCCACTACCTCGAGCTCACAAACGCCGAGCGCGTCGACTTGTCTGCG
CCGGAGCGCCCCCTCGAGTCCGCCTTTAAGGCGGCGCGGGATGCCGGCGAGGAGGGCCTGATGGTGAAGGCGGCCGACAAGCCCTATGCGCCAAACGCCC
GCAACAACGTGCTGAAGGTCAAGGCGGAGTTCATCGAGGGCCTCGGCGACACCCTCACCCTGTTGCTCCTCGGCGCGCGAGCGCCGCGCTGGCTCGGGCC
CGCACCCGTCCCGGACTCGAAGTCCGTCGCGGACTCGCCAAAGGGCAATCGGCACCGCCTCGTCGAGTTCGCGATTGGCGCGCGCTCGACCGCTGGCATC
TCGAAAGTGGCGCCGACGGCCGGCGAGGAGGACTGTGTGCGGTGGCTCTTCAACAGTTCTCCGCTCGCATGGCAGGGCGCTCTCGGACAGGTCGACCTCG
ACCGGCTCTGGCGGCGGCTGACGCAGGGCCCAACCCCGCTGATGCGGCGGCTCCGCGCGGACGAGGAGCCGCCGGCGTGGATGCTGGACTGCCCGACCGG
CGGGACGGTGCGGCCGCACTACGTCCTGGTCGACCCGGCGGCGGCGCCGCTTGTCGAGGTGCGCGGCTCGCGGTTTCTTCGGCGCTACGACATCGACACC
GACGCGTCCTCGAACAAGAACATCCCGTGGACTCTGCGGTTCCCCCGCGTGATGAAGTGGTGCGAGGCCACCGACGGGGTCGTCGCGGACACGGTGCGCT
CCTTCCGCGAGAAGGCCGTCCTTGCCTTCAGCCACAGCGCCCCTCACAACACCACAAGCTGCCCCGACGAAGACGACTCGGAGGAGGAGGGGGAGGAGGA
GTCCGAGGCCGAGCCTCCCCTGCTGCAGCCCAAGCCGCTGAGCTGGCAGCCCAGGCCGGGCCGGCCTTGGTTTCAAGCCAAATCGCGTGACGACGGTCCG
TCCGCCGCTGCGAGCTCGTCCATGCCGCCGTCGGCCTCGCTGGTGGGTGCGGCGGGGACGCGCTCCGGCGGCCCGGGCGCCAACAGTAGGAAGCGGCCGC
TCATCGCAGACATGTATCAGGATTGGGATTCGGGCGACACCCCGCCCGACTTAGATGCGTGGGCGGCAGGCCAGTACGAAGGTAGATGATCCATGTTCAT
GTCTCTGAGCGCTGTTACCTTGTTACGCTGTACGACGAGATGGTGTGGAGATCTGAGCTCGCCATCCCTGGACACGCGGTGTGTACCGTACTACTTTGCG
CTCTCTCTACGTAAAAACTGTCTCTGAGACTCTGAGACATGACAAGAGCGAATTTCACAAGAGAGAGGCGCCTGTCTGAGTACTGAGACGCTAAAGACTG
TGCAGGGCGGCCTCGCCCTCGGCGCTCGGCTCGCCGTGTGATCTCATCTCACGCGCTTCGTTCGTAGCGACACAACCAGCTTTGCGCCCGAGTAGGCCAC
CACCCTGTCGGGCGTGGCGGCGGGAGCCACACCGACGCCGCGGCCCGGCGCAACGCGCACGAGGTGCAGCGTGCGCGCGGCGAGCATGCCAGGGAAGCTG
CCCGCGCGCGCCCCAACGGTGAGCGTCTCGGCCGCGTCGTCCCACGCGATTCGGATCGTCGCGCTGCCAGAGGAGGCGCCGCCCGTCGCGTCCGCGGCGC
TCACGCCGTCGTCCTCGTAGAGGGTGAAGCTGGCGTCGGCGCCGTCGTAGACACGCACCTCGAGAGGGTCGGCCGGCTTCTCGTCGGCATGCTGCAGGTC
GGGGCCCAGCAGGACGAGCGAGCCGGCGCGCGCATAGAGGGCCACCTCGTCGATCGCGGGCGAGGCCGTCACGTCGCCCGCTGCGTACGGCTGCCCGTCG
TAGAAACCACGCCACGCGCCGGGGGTGGGAGGGAGGTGGACGGAGCGCGACGTTGCGTTGGAGACGAGCGGGGCGACGAGCAGCGCCGGGCCGAACATGA
AGGCGTCGGCGGTGGTGCGCGCACGGGCGCTCTCCGGGAAGTCAAAGGCGAGGGCGCGCTGCATCGTGTAGCCCTCTGCGGCGACGCGGTGGAAGCC
>GJ00018 num_miniclusters=3 longest_minicluster=2686724:1
CGACCGAAGACCGCAGCACATCGCGTCACGAGTGTTTTCGAGCACTCATGATCGACTCCAAGATGATTGCAGCTGCTGTGATACTCCAACGCACCGCTCG
CCTGCGACGGCGGCCAAAAGAGACCGCACTCGTTCGTGCGCAGACCGCAGTGATTCCACTTGAACGAAAGTTGGTCCCATTCCGTGGGCGTCCCTCAGCC
GCTGTCACGGTTTTGATAGTGGGGATCGTCTCGCTCATGATCGGGCTCGATCTGCCGCGCATTTGGGGAGGAGCAACGGGGCCTATGGTCCATCTCACCG
TCAAATCCGTGCACGCCGGGACTTCCTTGCCCATTGCTGCACCCATCGGCAGCAGCGTGTCCAACGTGCTCGAGATCATCCAGCGGGCGGGCGCAGGAGA
CCCCGATCTGCACACACTCGTCGGATCGGATGGGCGCAGGCTCGGCTCTCACAGCCGCGTCACGATGCCTGCTACAATGCATCTCGTCCTTCGTCCCGTG
GCACCTGTGGTGCCGCTTCCCTCCAACACCATCGCTACCCGCACAGAGGAGGGTGACCGTGTGCGCACCTTCGGCGAGCTTGGCACGCTGTATGCGCGTT
GTGGCGGAATCATGGGCGTTGCGAGCTTCGTGGACCGCTGCATGGACAAGTGGATGGCCGACCCCACTCTCAACGCCAACGCCCGCGTCGTCAGCTGGCA
CGCTCGCTCGCAGCGTTGCGGATTCAAATTCCTGGTCACTCAACTCCTGGGCTACCTCACTGGCGGCCCGCAGCGGTACACAGGCAAGTCCATGGCCTTG
GCGCACAAGCACCTCGCCATCACCGCGGGCGAGTGGGACGCCTTTATGGGCACCTTCTACGAGGTCACTGAGGAGTTCAACCTGCCCTCGTCCGACGTGG
AGGACCTGCAGGCTGTGCTGCTCTCAATGCGCGACGACTGCGTCGCCGAGGGCACCGCCGCCGACGCTCACCCCGCCGGAGCGACCAAGACGGGCGGCTC
CTTCTGGTTTGGCTCCGCCTCTCTGTACGAACGGCTCGGTGGTCTCTACCCGATCGCTCTCTTCGTGGACCGCCTCATTGACGCACTGCTCGCCGATCCA
CGCGTGGCCATCCCCGTGGACGGGCAACGGCGTAATGAGGCCTCGATGAAGTACCTCTTCACGGAGGTGGTGTGCGCCATCGTTGGGGGCCCGGAGCTCG
TCACCTCCCTCGCCTTCGCCGAGACCCGCCTGCTGCTTCCAGCCCGCCAGATGTTCTTTCTGCTGGAGGCCGCAAAGGATGCCTCCGACCACTTCCACTC
GTCGAAGCTGCGAGCGGAGCTGCTGCAGGCACTCCACCAGGCCTCGGCCGACTATATCGTGGACCAGCGCACGACCTCGCCCCCCTCCCAGCGACACTCC
GAGCGCGCCGTGAAGATCGAGGCGCTGAGCGCACTGGCAGGCGTGCCGCTCATCTACATCCCCAAGGGCGGCGTGGTCCGCATCACCTTCGACGCCTCGC
CAGCGCAGCTCGAGCAGGTAGCAGCCGGCCTCGCCGACATGGGTCTGAAAACGGTCGACCGGACCAAGGTCAAGACGGCCTCCGACGCCGCCAATGGCAA
TCTGCTTTCCTCCGCCGTCATCGCGGCTCGCCACGCAGCCCCCGGAGCCTTCGTCGCCGCGCGGCGCCGCTGCTTTGGCGATCCGCGCACCCTGTACGGC
CGCACCGGCGGTGTGTTTGGGCTGGCGACGCTGGCTGATGCGCTGATGGAGGCGTGGATGGCGGAGCCGACGCTCAACGCCAACACGCTGGTGACACGCT
GGCACACCTCCCAGCAGCGCGCGGGGTTCAAGTTCCTCGTCACCCAGATCTTGGGCTACCTGTCCGGCGGACCGCAACGATACACTGGGCGGCCGATGGA
CGTCGCGCACAAGCACCTAGGCATCACCGCCGGCGAGTGGGACGCCTTCCTGGCGACCGCCAAGACCGTCCTCACGGCCGAGGCGGCGCTGACTCCGGAG
CTGCGCGAGGAGCTGCTCGAGATCCTCACACCCTTCGCGCAGCAGGTGGTGTCGCCCGAGGGCGCGGAGCTACCTCCCGACCCTCAACTCAGCACCACCC
ACCCCGATGGCAACTCGCTCTTTGCGGAGGCGGGCGGCGTCTACCCGCTCGCCCGATTCGCCGACCTGCTGGTGGAGCGTGTCCTGGCTGACGAGCTGGT
GCTACCGCTCTCCAAGCGCGCCGGCGGGAAGCTGAGCAGAGCCGGGCTCAAGTACCTTCTCACCGAGCTGCTCTGCAATGCAGCGGGTGGCGCGAAGATC
GTCACCTCCAAGGGCTTTGACGACGCCAAGCTCGGGGTGAATGACTGGCGACGCTTCCTCTCGGCAGCGCGGGAGACGGCGGCACGCGTTTGGAACGACA
AGCACGTGTCCGGGGCGGTGCTTGCCGAGCTAGAGGGGGCACAGGCCGAGCTCATCGTGGGGCTCGAGGCCTCCGACGGCGGCGGTGAGGGCGCGGCCGC
GCGGCAGAAGATGAGAGAGGCCGGGTTCGGGCACGTGGAGATCACCGCGGCGCTGCAAAAGGCCAAGGGTGACGGCGTCGAGGCACTGGACCTACTGGTC
CGCGGCTGGAAGCCGGTGCGCTCACAGACAGGAGGTGCCCAGGCCGGTGGCTGCCCATTCTCGAGGGGGGGTGGCGCAGGGGCCACAGCCTCTCCTCACC
GCGGCGTCCCGGGCAGCGGCGCAAACCCCGGCGGAGCCAGGCGAGCCGGAGGGCGCGTACTTGGGAGCCCGCTGCAAGCACGTCTAGACTTGCTTCTGAC
CGAGGACACAGATCTGAGCTGTCCCATCACGCTGCTCCTGTTCCAACAGCCGGTGGTTGCGTCGGACGGCGGCATCTACGAGCGGGCCGCCGTTGCCAAG
CTCACGCAACTTGGGGGGCTCAGTCCCATCACGCATCGCCCGCTCAGCCCCGAGCTCTCGCCAGCCGAGGATGTTAAGATGCGCGCCACGGCCTTCATGT
CGGTAAGGGCGCTGGATCTGCTGCAGTTTGCTCAGGAGGCGCACACCGCCGATGCCTACGTGATGGCGGTGCAGGCCGCAGAGCGCGCCAAGGAGTACGT
GGCGGCCCTAGACAGCGAGGACCGCGACCCCGCGCTCGTGCGAAAGCTGCGCGAGACCTGGCGGGCTCTAGGGCGATCGCCGCCGCCGGTCGACCAGCTA
GATCCATATGAACGAGTCGCCGCAGTGCTAGACCGGCAGGTCGCGCAGGCTAAGGCCGAGGCCGAGGCGGCGGCCGAGGAGGCGGCGGCCGAGGAGGCGG
CCTCGTCATTTCGGGCGCCGGTGCGCAAGTCCATCGTCTTCACCATCGACGCGTCCTACTCGATGAACCAACTCCTCGGGAGGAACCAAGGCGACCACCA
CCAGCTCACACGAATGGATAGCGCTCGAGCGAATCTGCTCATGATCCTGGACGAGCACATCGAAGATGGCGACACCATCAGCGTGATCACGTTTGCCGAC
GACGTGCGGACGGACGTGCCCGCGACCGTCGTGACGCCACACAACCGCCTGCGGCTGCGGGGGAAGGCGGAGCGGGCCTGCAGGGCGCGCGGAGCCACAG
CCTTCTACGACTCGCTAGTGGCGTCCGCCAAGATGCTCGACCAGCACCCGACGATCGACGAGGGCGAGCCTCGATGGATCATTGCGCTGACTGACGGGGA
GGACAATCGTTCGAAGAAGAGTGTCCACGAGACGGTTCGGGTTCTGAGGCGGAGCAAGTCGGCCCCCGATCTGCTCGTCGTCGGCGTGCAGCTTCACGAG
AACACCAAGCCCTTCATGATGGCGCTCGCGGCTACGACGGACAACAGCAAGTTTATCGACGCAAGCGGCGGGATCGAGAGCCTCAACGACGCATTCGAGG
AGGTGGCCGAGCTCATCGCAGAGTAGGGTAGCATGTAGACACAACCGCCATCTGCCGAGGGCCGTGGGGATGACGAGGTCTGTTACCTCACATGATACAC
TTGTTACTGCACGTGGCGATGCACCCCCCCGGCAGCAGCTAGGTGAACTGTGAAGGGTACGGTTCGCATTTGTTGCCTTAGTGCTTCGAGCGGAGAGTAG
AGGGGCCGGAGGAGAGAGGAGCTCTCTTGAGCGTCATATCTCCGCCTCTAGTAGAGATGTCCGTTTTTTATTTTACAGCTTCTTACACCTACAGCT
>GJ00019 num_miniclusters=1 longest_minicluster=2688394:2
AGCCACCAAGTGCTGCCAAGCACCTTGCACAGGTCGGGCGGGTGCACGGTGGCTTCCCCGGGGCCGCCCTGGCCCTCAAGGCGACTGTTGGCGATGCTCT
TTCTGGCCGATCCGGAGAGAAAATCCTGTCCCCCATCACCTCCAAGGGCGACACGTTCTTCGTTCGGCACCACGCCGACGCCACGGACACGGAGGTCCTG
ATTATCGCCCTCTTCATCGTCCTTCTCGAGCCCAGCGCCGAGGACACCGCCGAATGGGCGGCGGGTTTGGCGCCTCTCGCGGCGCAGGCTGCGGATGAGC
AGGCGGGCTGGGCGACGTCGGCGGCGCCCGCCGGCTACTACGACCCGTTTCAGCGGCTCATAGACGACAAGTGGCACAAGGAGACGTGCGAGGCCGTGAA
GAAGGCGGTGGAGGGCTGGGAGGGCCGCGGCGCGCGCAAGGACGTGACAGTCGCCCACTTGCTCTCGTACCACTCCGGACTTAAAAAACACCCGGACCAT
GGCGGGCTTGGCGGGCTGCCGCCGCGCAAGAGGCCGCCGAAGCGCTTCAACACGTGGGCGGCCACGCGCGTCGCCGACCTAATCTACAGGCGCGGCCCAG
TTTTGCGCGCGGCTCTCGGCTTGCCGCCGGCCGCCGCCGCGCTGCCTTCGGCGCCGTCGATGGTCGAGGAGAACGCGGCGCTGACCGCGACCATCGGGTT
GAAGGACCAGAAGATCGAGGCGCTCGAGCGCGAGCTGGCGGTTTGCCGCGCGCAGCGCGCGGACAAGGCCGACAAGCTCCACAAGGCGAAGAAGCGCGCG
GAGCGTAAGCGGGCCGACGCGCGCAAGTTCAAGGAGGCGCAGCAGCGCGGCTACTCCGAGGCCCAGAAGGCGGCGCGGGCGGCGCAGCTCGCGACGCGCA
AGCAGAAGTTCGACGCGGCGGTCGAGCGCGCGTCCTACGTGCGCGTCGTGACGCTGACGAAGAAGCTCGCGCGCGCAAACCAGAAGCTCGAGGACGCCGG
CCTCGCGCACGCGGCGGCGCTCGACGTGAAGAAGACGGAGGTGGCGAGGGCGCGCAAGCGGGCGCGCGCCGTCGAGGGCGACGCGGCGAAGCTGCCCGAG
CTGAAGCTCCAGGTAAAGGAGCTCAAGGCGCGGGTCGAGGAGCTCAGGGTCGAGGAGGAGTCCGAGTCCGAGGACGAGCCGTCGCCGCGCCCGGGCTGCT
CGCCGATTGTCGGCCTGCTGCCGCGGCGCGACGAGCACGGCCGCTGGCAGGCCGAGTCCGCCGAGCTGCGCGGGCTGCGGCACGCGCAGCTCGCGCGCGG
CGTGGCCTCATCCACCGTCTCCGCCAACATACAGGACGTGCTTGACGTGCTGTGCCCGGGCCACGGCGTGCCGGCCGCTTGCGCGCGCCAAAGCAAGCTG
ATGCGCGGCGAGGTCACGATCGCCGGCGAGGCGATGGCCGCCTTTAAGTTCGCGGCGAGCCGGCGCGTCATATCCTTTGGCTGGGACGAGTCGACCAAGT
TCGGAAACTCCGTCTTCAGCTGCAACTTCCAGCTCGAGCACTTCGACGGCACCATCGAGGACGTGTGCTTGCGCGGGCTCTCGATACTGCCGCACGGCGG
CACGTCGGCAGCGCTGCTCGCGCACATCGAGGAGCGCATCCTGTCCTACTCGCGGCGCGTCCTCGCCGCGTGGATCGAGCAGCACGAGAAGGAGAAGGGC
GCGGGCAGCTGGGCGGCGGCGGGCGGGCCGTCGCCGGAAAACATCGGCCTGCACCGATTGTGCGAGGGCACGGTCCTCATGACGGACACGTGCAACGGCG
CGCGCTGCACGCGGCGCATGGTCGCGGCCGCTGCGATGGTCGCCGTCGAGGCAAAGGTCGGCAAGGCGGCGTGGGACGCCATGACCGAGGAGGAGCGCGA
GCGGAAGTACAAGACGTACCTCGGCGACTGCTGGCAGCACCTCCGCAACATAATAATCGAGGCCATGGCGGCCGCGGCGAACGCGTCGGTGAAGGCGACG
CTCGACGACGAACTGGACGAGTTCTCCTCCTTCGAGCGCATCGACCCGGACGGCAGCTGCGTGATTCGCGCCGCGTTTAAGCAATTCCACCACGGGGGCG
AGTACGCGAAGGGGCGCGGGCGCGAGTTTGAGTCGTGGCGCAAGACGCGGGCGCTGATGTTCCTCCCCTTCGAGCGGGCGGCCGGGTCGCGGCAGGACCT
AGCGTTCGACGGCTGCGTGCCCCTCTTCGTCAACCGCGTCACGTGCGTCGACTTTCTGCGCGGGTACATCGACTGCCCTAAATCCCAGAACGTGCTGGAC
AAGTCGCTGTACACCGTCATGAAGTGCAACGAGTTCACCGCGCTCCTCCGCGTCAACACGCTGTGGCGCTTCCTCTTCTCGGACCCGCTCCGGTGGCTGT
GCGGCAGCGCCAGCAAGCTCGACGATTGGTCCCTCTACAAGATGGGCTGGGTGCTGGAGCAGGTCGAGGCGGGCATGGAGCAGGTCGTGGCGGACCCGGC
GCGGCTGCTCGACCCCGAGTTCGACATGTTCGCCGCCGTCGCCGAGGAGCTGCCCGCCTTCCGCGACTGGCGCGCCGAGCTGCTGGCGCGGCCGCTCAAG
GGATGCGGCGACCACACCTTCGCCGACGTCCTGCGCGAGGCGCGCGTGCCGACGCCTGGCTCGGGCAACCAGCAGGCGACGCCCAAGGTGCTCGAGCTCG
CCAAGCTCCAGGCGGAGGCGGCGCTCAAGAAGATGCACGACCCGAAGCTGGCGCTGGCTGACAAGCTCGAGTCCCAGGACGGCGTCAACGCGTGGAGCAA
GAACGAGGACGCGCACCGGCGCACCATCGACGCGCACGTGACGAACGACGCGGTCGAGAACAAGTTCGCCATCGCCGACTACATCATGCGGTTCTACCGC
AACATGAGCGTCTTCAACGTGTCCGGCGTGGTGCAGCAGCGCGCGGCGCACGACTACGACCGCCCGCTCGACGTCGTCAGCGACCGGCGCAAGCGTAAGG
CGGAGCCGGCGGAGGCTCCGCCCGTCGGCTTCTTCTGGAGGTTGCGCGCCGATTTGCGCTCGTCGCTTGTCACGATGGCGCGGCGCAGGCTGCCGGACGC
GCTCAAGGAGGGGCGAGCCGAGGTGCTGTCGCACGACCAGGAGAAGCTGCTGCGCCGCGAGGAGGCGGTGCAGCGGCAGCTCAACGCCGCGGTCGAGAGG
TACGCCGCCGCGCTCGAGCTCTTCGACCAGTGGCGCGCGCAGGGCGTGAAGACCGCCGCCGAGCTCGAGCGGGCGCTGGGCGGCAAGTCCGAGCCCGAGC
AGCTGGCGGAGCTGCGCCGCCAGATCGAGATGCGGACAGTCGGCTGTGGCTGGACGCACTTCGAGACCAAGTGGGGCTTCTTCTCCGACGAGCGCTCGCA
CAAGATCGAGGACCTCAAGCGCATGCTGCTCGACGACATCTTGCCCTACGAGTTCCAGCTGCGGCGGCTCAAGAAGCTCCCGACCGAGGCGGCGCCTCCT
CAGCTGCGGGTCCGCTCGATCAAGACCCTGGGCACCGCCGACGCGGACGTGCTGCGCCTGGAGCAGCAGAGCATCTTCAACGTCTCGAACCTCCTCCCGA
AGGCGAAGGCCGCGCGGGAGCGGCGCGAGGCGGCGGGCATCTCGGACAGCGTCGAGGTGCGGCAGGACCGCGAAGCCCCCCCCTTCGACACGCGACTCGT
GGGCAAGTGGCTCGAGGTGTGCTGGCCATACAAGGAGGAAGGTAGGACGGTCAAGATCTGGGCCGCCGGCAGGGTGAAGCGCGTCGCGGACGGCCTCACC
GACAAGAGGAGCCCGCGCGCACGCAAGATCCTCCCGGCCGGCATGCTGCTCTGGGCTTGGGACGCCGACCCCGAGTACGACGAGCCGGCGGGGGAGAGAT
GGATCGCCTTTCTTCCCGAGAAGTGGAACAGGCCCGTCTCATATGGGTGGCGGCTCGATCCCCGCGAGCTGGGCGCCACCGGCCCGCCCCGCACGCCGCT
CATTGAAGAGGAGGAGGAGGAGGAGGCGCCGCGCGCGCGCCGGTGACCGAAATTTGTCTGTCTTGAGACGGGTGTGGGCCCTCGTGTGGTCGGTCCCTGG
ATGTAAGGGGCATAGCTATAGACTCCCCATAGTGTCCACAGTCAGTGCTGAGCTTGCCGGGCTTGTAGTGCGACTTTCAAAATTTACCATTTCCCC
>GJ00020 num_miniclusters=1 longest_minicluster=2697136:3
CTTGATCGAGAGTTTCATGCTGCAATATTGCAGTAATAGAACTCGCACGCACATCGCACGGCAGCGGCGGGCTGGGCGGGGGGGCGGCCAGCCCCGCACA
CGAATGTGTGCTGTGCCGCAATGCTGGAGTTGCTGCAATCTAGAGCCGTAGCTCACTAGCTGGGAGACGATTACACGCGCGGGCGCGCGAGTCCGACCAC
GACACCCCCGCCGCCTAACCAGCCGGAGGTGCCGATACTACGTCGCCAGTCCGGCCGCTCTCGGCGAGAGGGCGTGGAGCGAGCCGCTCGAGGCCATCCG
CTCGAGCGACGACCCGAGCGCCGCGCGCGCCCGCTCCGCCACGTGCGTCAGCCGCTCCGCCGCCTCTGCCAGCACCGACACCTCCAGCTGCTCGAGCGTC
TCGTCGGCGCACTCGTCGCCAGGCGCCGCCACGGCGCCCCCCTTGGCCGCGGCGCCCCCCCCGCCCTCCGCCGACGCGCCGGCGCCGGGCGCGTCGCCAT
CCCCGCCCGCCTCGGCCGCCGGCGCCGCGCGCCGGCCGAGCACTCGCTCGATCGCGTCGAGCTGCAGCAGCAGCGAGGCGGGCTTGGAGGACGACGGCAT
GGCCACGCCGCAGCTAGCGGGGATCTTGCGCAGCGCGGAGAGTGAGATGTGCGCCGGCCAGCCGCCCGGCTCGGAGGCGGAGGCGCGGCGGCCGCAGCTG
CCCCAGTGCCGCAGGGAGGCCTTTGCGGCGGGCGGGGAGAGCCCGTCGGGCAGCGCGGGCGCCCCGTTCCGGCGCAAAAAGGCGTCGACGCCGCGGTTCG
TCATGTCCTTCCGGAACGAGTCGAGGAGGAGGCGCGTGAGGGGCGGCAGGTACATGAGCGTTTGCTCGTCGAGGAGGAGCTGTGAGCTGAGCTGCGTGCC
CGAGGTGAGCCGCTCCCCCTCGCTCGGCTCGGTCGGCGCGGACTCGGAGGTCGTGGGCAGGGCCAGGAGAACGGGCGTGGCGGGCCTCGAAGGCCCCGGA
GACGCATTCGCCTCGTCGATTGGGCTGTCGATCGAGATGCACACCTGCCGCGCGGCCTCGTCGGCGCCGCCGCTGCCCACGCTCCCCTCGCTGCCCGCCG
GCGGCGCCGGCGGCGCCGGCGAGGCCGGCTCCCCGTCCCGCGGCAGAGCGACGAGGGACTTTGCGGACAGGCTCGTCTCTGGCCGCACGCGAGCCGACAG
GGCGCCGCTCTTGGAGAGCTCGTCCACCGACCGCGAGCGCAGGTCCCTCTGCGCGAGGAGGCGGTACATGCGCTTGAACTGGCGCGCCGACACGAGGCTC
GCCCGGCCCTCGCCGCCGCCGTCGGACCGCCTCCGCGACCGCTCCTGGCGCGCCTTGCTCCGCGAGGTGTAGAGGTAGTAGAGCACGACCAGCGCGGTGC
AGCAGGCGGTGAAGAGGAGGACGACGCGCGCAGACGACCACGTGCGGTCGTTGCACGCCTTGAGGCCGGAGCAGCCGTAGATGAAGTCGCCCGAGCCAGC
CAGCGACGCGTCCGCGGTCTGGTTCGGAAGGAAAAGCACGCAGCCAACAGCCTCCAGGCCCCCTCTCTCGCTCGCCTGGGCGCCGACCGCGCAAGGGCTT
GAGGTCGAGCGTGCCTCCGGTCATCTCGCGGAGTCTCGCCGAATCTCGCGGAGTCTCGCGGAATCTCGCGGAATCTCGCCGAATCTCGCCGAATCTCGCC
GAATCTCGCTGACTCTCCCCACCTGGGCCCGGACCGCGTAAAAGTTGAGGTCGAGCGTCTCGTCGTCGCAGAGATCGCGGAAGAAGATGAGGGCGAAGAC
GGAGTGGCCTACTCTCGGGCAGTCTCGCGTCGCCTCGCGGAGGCCGCGAGCGAGGAGGCGGAGGCGGAGGCTCGCCGACGACGGCGAGCGGCAGGATGAC
GCGCACAATGTACACCATCAGCTGCTCGTGTGTGGGCGGCGGCGGGAGGAGCAGGCGGAGGAGGAGGAGGCGGTCGATCCACTGCGCGATCCAGCCGTAG
ATCGCGATGACGAGGTAGAGCATCGGCATCGCGAACGAGAAGAAGAGGCCGAGCACGAGCACCTTGACCAGGATCTGGAGCCGGAAGGCAAGCATGCCGT
CGGCCGAGCACGCGTAGAGCTCGTTCATGCGCGCCTGCGTCTTTGCGCGCTTGGCGAAGCATTGCTTCTTGACAAGGTCGAAGGGGCGCACGAGGTCCAT
CCCGAACTGGATGAACAGGATGTCGCCGAGGAGGGCGCCAAGCAGCACCGTCATGCCGACCGGGTACCAGCCGCGCTTGAAGGAGCCGTCGGGGTCGTCG
TTCTCGTTGGTCTCGACGGTGGTGAGCACGAAGAGAGTGACGAGGATGACGGCGCACTGGAAGAAGGACAGCTTCAGCATCACGCTCGCCTCCCGCGCGC
CGCGCGTGTGCGGCCGCTCGAGGAAGTACGCCATCACGGGCACCGAGATGAAGATGGAGAGGTAGCCGATCAGAGTGAGCAGGCCCTGCAGCGCCTGCAC
GAGCACGAACTCGAACAAGGTGGGGTCCTCGAGCTTCTCCTCCAGACCGAGCACCTCCATCACGGGGTTGGCGCCCTGCATGAAGAGGTTGACGCTGGTC
AGGAGGAGCACGGAGAGCACGAGCAGCACGGTCAGCACGAGCACCGAGAGGGACTGCCGCGCAAACTGCTCGCGCGGGCTCGTCTGGAGGTTCTCCCAGA
TGATGTCCTCCGGCTCGGGCGCGCGCGACACGACGAGCCCGCCGCCAAACACGCGCGAGAAGGCGCGGTCCTGCGGCATCGTCTCGAGCACGCGCTTCGC
GACGGCGGCTTCGTTGAAGGTGACGAAGGCATAGCCGGTGCAGTGGTACCGCTTCTTTGTCAGAGCGCCGGTCCGCGTGCGATTCGCCTCGAGCGCGTCG
AGCGCCCGCTTGGCGGCGGCGCGCGCCTTGCCGACGGACCCCTTTGGAGCGCCGCCCCGGATGAGCGCCACGAGGTGGAGGGTGGCGTCGATGTGCTTGT
CCTTAAGCCGCTGCGACTCCTGCATGGCGAGGGTCAGCTCGCGGTAGTCGAGCGAGACGCCGACGTGCACCACGGCGCCGAACTTCTCAAAGTGCGCGCG
CAGCTGCTCCGACCGCCAGTGCCTCGGGACGTTGCTCACCATCACGGTGAAGTCTGCCGCCGTCAGCGCGTGGCCGCCGTGCCGAATGCGGTCGCTCATC
TCCTCGAGCTGGGAGCGGACCTGGAAGAGGAAGGCGAGGAGGATGGCGGCGTTGCAGATCTCCATCACCGCGTAGGAGTGGCCGCCGCGGTCGAGCACGG
CGTTGTTTGTGTTTCCAAGCGTGTGGATCGTAAACGGCGAGACGATCTCAGAGTTGCCTTCAAAGTTGATGATGACGTTGGAAAGGTTGAGGAGGAAGAG
CCAGGCGCACGTCCGCGCGAGGTGGTACACAAAGTGCATGTACTGCGACACATCCGTCCCGAACCGGTCGAAGGCGCCCAGCTCCGAGTGCAGCGGCCAG
AGGCGCCCGTCTGGTAGCTGCGGCAGCTGGCGGCGGACGGCCGCCTTTGCGAGGGCGATGTCCGGCTTGGGCGGGCCCTCGGGCGAGGCGAGGTTGGTCG
GCGCGGACGTGCGCCACTCGTCCGGGCTGCCAGCCCCCTCCTCCGCCTCGGCGACGGGAGGCAGGCTCGCGGCCTCGGCCCGGGTCGAGGCGCGCTCCTC
GACAAGTGTGAGAGAGGAGAGGAGCGCGCCGGCGTTCTCGCAGCTGTAGAGCTCGCGCGCGAGCTTGCGACGCCGCCACGCCCGCTGGATGGCGCGCGCG
TCGGCCGAGCAGTTGCTCTCGGGCGGGCGGGCGGGCCGCCACATCGCGAGTGGCTGCTGCACCACCGGCCCGGCGCGCCGGCTCTCGCTCTGCTCCTTCA
AGGAGAGCAAGTCGTCGAGCACGCGGGAGTGCGCCGTGCTGCCGCTCGCAGAGGAGAAGCGCCGCGAGCGCGCCGCGGACGCGGACGCCGGCGCGGCGAG
CGGCAGCACGGCCGGCTGGTTGGCGGACGATGGCTGCGCGTCTGCCCGAGGAGTGGCCTGCGAACGCGGCGTGCTGCTCTCGTCCAAGGTCCAGCGAGAG
GAGGAGGCCGCCTCGAGGACGGGGCTGAGCGGCTGGCCAAGCTGGTCCATGGCGCCGTGAGGCTGAGCTTC
>GJ00021 num_miniclusters=2 longest_minicluster=2692085:11
GCGAGCATCAGCAGCAGCCCNTTCGGCGCGGGCGCGCGCACGTCCGCGTGGTAGCGGAGGGCCTGCTCGACCGAGCACGGCGTCGGGAGCGGCGGCGCGG
CCCCGCCCGCCGCCGACGGGCGCGGCCGCAGCGCGAAGGTGGCGGCCGGCGCGAGGCCGAGCCGGCTGGCCAGCTTTGCGGCGAGGGCGGGGCCGTTGTC
GGGGCAGACGGCGAGGTCGTCGGCGGTGGCGTAGGCGCACGGCGCCCCTCCGCTGGAGCCTCCGCTGCAGGCAAGGTCGAGCTCGAGGTGGCGCACCGAG
CCGTGCTGCGGCAGGGAGGCGAGCTCGCGGTTGGTCGCGACGCGCAGCTCGTGGAGGCTGTGCTTGGGCTGGCAGCGCGCGAGGAAGGAGAGGGTGGGGG
GCGGCACGGCCGCGTCGCCACCCAGCCACTCCGCCTCAAACTGCGCCGCAGGAGCCGCGAGTGTGAAGGGCGCGCCGCCGCCGCCGCCGCCGCCGCCGCC
GCCGCCCGGGCACAACGCCGCCCACAGCGTCTCCCGCCACCGCTCAAAATCGCCGTCGAGGTCGTCGTCGTCGTCTCCTAGCCCGAGCGGGCAGATGCGC
TCCGCGCCGAGGGCCGACACCTTGGCATCGACCCACTTGCCCATCGCGCAGTAGTGCTGGTACTGCTTGTTGCCGAGCGCAAACGCGGCGAAGCGGAGCG
ACTTGAGGTTGGTACCCATCCGCTCCGCCTCGACGAAGCTGTAAAACGGGACCGCGTTGTCCGTCGGCTCGCCCTCGCCGTGCGTCGCCATCAGAAAGAC
GACGGGCGCCTCGTCCTCCTCCGCCAGCCTCTCGGGCGCGTACTCCTCGAGGTCGAGCGAGCGGGCGTCGAAGCCGCGCTGCCGCGCCTCCTCCGCCAGC
ACCTTGCCAAACGACTCGGCCGTGCCGGTCTGCGAGCCCCACAGGATGAGGAGCGGGCCGCGAGGGTAGTGCGAGTCCGACACCGCGCGCGTCAGCTGCA
CGCCGCCCCCGCCGCCCGCCGCCCGCCCGCCGCCGTGCAGCCGCGCCGCCGCCGCCTCCTTCTCCGCCTTTGCGGCCGCCGCGCCGGCAGCGTACCTGGC
CTGCCTCGCCGCGATCTCTTCGGGCGCGAGGAAGACCTTGCGCTTGTACCGCATCATGATGGGCGCGTCCGGCCCGACGACCATGTCGTTGTACGCCGGC
TTGGGCAGCGGCGTGGTCATCTGCAGCTCAAAGTCGCGCAGCAGGATCGACCAGATGGTCGACACCTGCAGGTAGCCGAAGCGGCGGCCGGAGCACATGT
GCGCGCCGCCGCCAAACGAGAGCATGAAGCCCTGCATCATCCCGTGGCCGACCGAGCGCGAGTCGAACATCGCCTCGTTGGAGGCGTCCGGCAGGTAGCG
CGACGGCCGGAAGGCGGTCGCGTCGGGCCAGTAGCGAGGGTCGAGGTTGGAGGCGGGCGCGCAGAGGCCGACCACGTCCCCTTTCGGGATGGTGTGCTCG
CCCACCTGCAGGCCGGCGTCGGGCATCACCTGCCGCATCAGCAGGATGAGTGGCGGGTAGAGGCGCAGCGTCTCGGTGATGGCGCGGCGCATGCAGTCCA
TCTCGAGCAGGTTGGCGTACGTCAGCGACGCCTCGTCCGGCACTCGCGCCCGCTGCTCCGCCAGGCAGTCTGCCATCGCCTCTTTGTTGGAGAGGAGCAT
GGCGCCGAGCCAGGTGGCGGTGATGGAGGAGGTGTGCTGCCCCGCGAAGAGGAGGACGATGAGCCACCCAGTCACCTCTGAGTCGGTGAAGCCGCGCCCC
TCCTTGACCACCTTCCCGCTCCCGTCCACCTCGTCCTTGTACCGAAAGTCGATGATCTTTTGCAGAAAGTCGTCCGACTGCACGGCGCCGCTCCGCCGGT
TGGCAATGATCTTGGAGAAGATTGCAACCATCTCGGCGCGCGCCTCGTCGCGCTCCTTGTGCTTCTGGGTGGGGGCGGCGGGCCACAGCGTCGAGAGCGG
CGTGAGGCCGCCGTCGAGGGCGTGGTAGATGCGCGCGATCTCGGAGGAGAGGTTCTCTCGGATCTCGGGGCCCATGAGGCACGACGAGGCGGTCATGATG
ATGAGCTCCGAGAAGACCTTCCGGATCTCGACCTCGCCCTCGTTGCCCCACTCGCGAAAGTACTCCTCCGCCTCATCGATCATCTTTGGCACCATCGCCT
CGAGCCCCTTTGTGTTCATCGAGTGCACGAGCAGCTTGACCTGCTGCTGCCGCTCCTCGAGCGGCGAGTCGTACACGATGCCGTTCCCAAAGACCGGGAT
GGTGAAGCCGTACACGGGGGCCTGGTCGAGGACCTCGTCCTTGGCCTTGATGAACTGGAGCTGCGGGCCGGCGCCAATCATAAAGGTGATGCGCTGCGGT
CCGACCTTGATCGTGAACATCGAGCGGTACCGCGACCGGTACGCGTCGATCATCCCGACCGGGCCCTTGATGAAGTCGAGGAGGTGGCCGAGCAGAGGGA
GGCCGCCAGACACGAGCGGAGGGGCGAGGGGCGGCTGGGCCGGCAGCGCCGCCGGCGGGGGAAGCAGCCCGTACAGCGCGCACGCCACGGCGAGCGCGGC
GGCGGCGGCGGCGGCCGGCAGCGGGCAGCTCGCGCCGTCGGCGGCGAGTGCCGCGGCCGCCAAGAGGAGCGGCGCGGTTGCGCGGGCGGAGGCGCCGCAC
CTGGCGCGGAGGGCGAGGAGGGCGGCGAGGAGGCCGGCGGCGGAGGCGCGCGGCGCGAAGCCGAGCGCCTCGTGCGCCTTTTGGGCCGTGTAGTACGCGT
GGCAGCCGCAGAGGCGCCGCCACGAGACGCTGTCGCCGTCCGGCGGCGCGCGCACTGGCAGCAGCGCGGAGGCGGAGGCGCGGAGGGCGCGGAGGGCGGC
GGCGGGCGGCGCCGCGGCGGCGGAGAGCGCGGCGGCGGCGAGGGCGGCGGGCGGGGCGAGGAGGGAGGCGGCGGCGTCCGCGCAGCCCGAGGTGAGGACG
AGGCGGACCAGCGGGATGAGGAACCTCTCCAAGGACCGCCCGATCAGGCCGAGCGGCGGCGAGACGACCGCAACGAAGACGGAGGCGACGAGGCGGCCGG
CCGGCGTCAGAAGCGGCGCCAGCGGCGGCGGGAGGCGCAGCACGCAAGTCAGGCAGCGAAGCAGGTGCGCGGCTGACCAGACCTTCGGGTCCGTGAGCAC
GACCGTGTCGACACCTTCCGCGCCGCCTGGTGCGAGGAGCTTGTCGGCGGCAAGGGTGACGCCGAGAGCCGCATCCTCGGCATGGAGAAGGTTGGTCTGC
GCGCGAAAGTGTCCCGCGCCGATGCCTGCGCCGCCCGCGAGCAGCAGCGGCAGCAGCGGCGGCATGCCCTGCAGGTCGGGCGAGTAGAGGCGGTGGAGCC
GGAGCACCATCGCCCCGTGCGCGCCCGCGGCGCGGTACGAAGACAGCGCGTCTTCTGCCGCCGCCAGGTCTGCAAGCCGGCGCGAGGCGGGGGGCTTGGG
GCGAGGCTCGGGCGAGATGAGGGACATGCCCGGGTCGGAGAGCTCGTCGCCGTCGCACACGTCCGCCGACGCGTCGTACCCCACCAGCGCATCGCTGCAC
AGGATCACCGCAGGGACCTCCCAGCGCGCGCACGCGCCGAGCAGTGAGGCGGTGCCGGCAGACGCTGAGCCGTCGGAAGCCTCGACGGCGACGTCGACGA
CGAGATGCGCGCCCTGGCACGCGCCGTGCAGCGCGCGCTCGTCCGCCGGGGAGGCCGAGCGCACCTCCGCGAAGCCGCGCTGCAGGAGCAGCCGCCGGAC
GTGGCGGACGAGCGCAGACTCAGCTCCGGGCTTGGCGGAGCTGAGGACGGCGACGCGGCCGGCGTGCTCAGCGCTCGGCTCGACCGACACGAGCGGCGCC
GTCTTGCGCTCGCTCGCCGCGCGGCACCGCAGCCACGTCACGAGCAGGGAGAGAAGGGCAAGGACGAGACATGCGGCGGCGGCGGCAAGGAACTGGCCGC
TCGTAGCGCCGAGGAGCGCGTGCAGCGACGCCGGCGGCGGTGGTGGTGGTGGAGGAGGCGGAGGCGGTGGAGGGCGGAGGAAGTCGGGGAGCCACATATA
CACACGTGGGTGGTCGGAGTTCGCCGAGCGCGAGAGCTG
>GJ00022 num_miniclusters=3 longest_minicluster=2696813:73
CCCAGAAGAGCCCAGCGCAGAGAAAGAAGGCAGCGGCCCAGACCCTGCCCCCGAACAAGAGTCCCAGAACAAGATGGCGACCGTCATCGTGAAGATCTCA
GGCAACAACCAGACCCGGCGCTGGACGGCACGGGCTGACCACCTCACGTTTGCATCGATCCAGAAGCGCGTCGCGGACAACTTCCAGACGCCGAAGTTTT
ACCTGACCTACAAGGACGACGAGGACGACGACATCAACGTCTCGACCGACGAGGAGCTGCAGGAGGCCGTCTCCCTCGCTCTCAAGACCGAGCCGGCCGT
CCTCCGCCTCAAGCTGGTCGAGGGGCTCTCGCCCGCCGCGGCGCGGCCCTCCCCGCCGACCACCTCGCCGCCCCCGGCGGCGCCTTCGGCGCCGGACGCC
GCGCCGCAGGGCGGCGCCAACGCCCCCCCCGCGCCGGCCGAGCTGAACCCGCACGTCTTCTTCCAGAACCTGGCCGACGCGCTCCCGCAAGTCATGAGCG
CGTTGCCGCCCCCCCTCCAGAGCATCCTCTCGCAGATGGAGCTCGACACCGCGGCGTCGGCCGCGGCGAACGCGGCCGCCAACGCGGCGTCGCGCGGCGC
CTCGTCCGCCTCGGGCGCCGCCGCCACCGGCCTCGGTGCCGCCGCCCACGCCGCCCGCCTGGCGTCGGGACTGGCCGCAAAGGCGTCCGACGCCGCGGCC
GGCGCGGCGGCGGCGGCGGCGGCGCGGGCGTCGGACCCGGAGCGGGAAGGCTACCACCCGAACGTGACGTGCGACCGCTCCGGCATGTCGCCCATCGTCG
GGCTCCGGTACAACCTCATCGGCCACGACTACGACCTGTGCGAGGCGGAGTTTGAGAAGCTGTCCGCCGACCTCAAGCCGCTCTACAAAGCCATCCACCC
GGTGGCATTCCGGCGCAAGGCCGGCGCCGCCGCGCCGCCCTCGGACGCGACCGGCTTCCACCCGGGCGTGACGTGCGACAAGAGCGGCATGTCCCCCATC
GTCGGCATCCGCTACCACCTCTCGGGCCACGACTACGACCTTTGCCAGGCCGAGTACGACAAGCTCCCCGAGGCGGAGAAGCTCCGCTTCTGCGCCATCC
CGCCGCCGTGCGGCCGCGGCGGCCCGTGGCGCCGCGGCGGAGGCTACGGCCGCTGCGGCTCGTGGGGCGGCGGCTTCGGAGGCGGCGGCTTCGGAGGCGG
CGGCCCGGGAGAGCGGTGGGCGCCCCCGTGGGCCCCCGCCGGGCGGCGGGCGTGCCACCCGCACCGCGAGTCCGGCCACGGCGCGGACGGCGACCCGCGC
CGTCTGGCGGCGCGCTTCGTCTCTGACGTGTCTGTGCACGAGGGCACCGAGGTTGCCCCGCGGGCCGCCTTCACCAAGATCTGGCGCCTCAAGAACTCCG
GCACCGTGCCGTGGATGCCGGGCTGCAAGCTCGCCTTCGTCGGCGGCGACCAGCTCTCCGCCGACTCGGCCGTCGACCTCCCCGACATCGGCCCCGTGCT
GCCGGGCGCGGCCGTCGATGTGGCGGTCGACATGGTCGCGCCCGCCGAGCCGGGCCGCTACGTCGGCTACTGGCGCCTCACCGGCCCGCACGGCCGCCGC
AAGTTTGGGCAGCGCGTGTGGGTGCACATTCAGGTGGTGGCCGACCCGGACGGGCCCGTGCAGGAGCCGTCGGCGGAGGATGTCGCGATGTTCGCGTCGG
CGCGCACCTTGCCGCACGGCGACGAGGACGAGGCGGACGACGACGACGACGAGCGCGCCAAGGCGCCGTCGGCGGGCCGCCGCGTTGTCGTGCACGGGCC
GCACGGCGCGCTGACGCTCGAGGGCGTCGACGAGTCGACCGACGTCCAGACGCTCAAGCGCATGATTGAGGAGCGCACCGGAGTGCCCGTCGGCGAGCAG
GAGCTCTTCGCGCCCAACCAAGAGGCCCCGGCCGAGGCGCGGGCCGAGGCGGAGGGCGCCGCCAACGAGGCGGCCGAGGCGGCTCGCAAGGCGGCCGCGG
CGGCAGAGGCGGCGCACAAGGAGGCCGAGGCGGCCGAGGCGGCTCGCAAGGACGAGGCCAAGCTCGCTGCGGAGCTCGCTGTCGCCCAGGCTGCTGAGGC
CGAGGCGGCCGAGGCGACGACCAAGCTCAAGGAGGCCGAGGCAGCTCGCAAGGCGGCCGAGGCGGCCGAGGCGGTCCAGGCTGCTACGCGCGACGCGTCC
GCCCTGAAGGAGGTTGCCGCGGCAGAGCTCGCGGCCATGGGCTTTGAGGACGCCGAGCTGGTCCGCGGCGTCGTCGACAAGAACACGGGCGCCGAGGGCG
TCAACCTCGAGCGGTGCGTGACCGCCCTGACGGCGCTCTCCGAGGTGGAGTGGGACACGATGCTCGACGACCTCGCCGAGATGGGCTTCGACGACCGCGC
GCTCAACAAAAAGATGCTCGTCATGTCGGACGGCTCGATCAACAAGACCGTCAAGCAGCTCGTGAACACCAAGGAGACCAAGGAGGCCGCCAAGCAGCCA
ATGGAGCTCGACTGAAGCTCTCCGAACGGGCGCTGAGCGGGACACCCGCCGTCCGCCCGCCGCCCCCGCGCCGCCCGCGCGCAAGGCCCCTCGGGCCGTG
CGGTTGGTGTGGGGGGTACGGCGGGCGGGCGACGCGTCCGTCCGTCATAGATGGTTGGGATGAGGGTCGGGGGAAGGCGGAGCTAGCCTCGCGTCTTGAG
TGCCGGACCGGCGCGCGGTTCGTCGAGCCCTGGGAGGTGTGTGTGCGCGAGACCAGTTCCCGGATCCCGCGGCGCGCCGGTTGGTCTTTTGCGTGTGTCG
CTGTCGGCCGGTGCGGACGGTGTAGCGGACCCAGTCGGGCGGGGGGGGAGCGTTCCAGCGAGAGTCGTGCGGTGAGCGCGAGAGACTGAGAGTCTCACGT
CTCGCGCGCGCACGCGCGCGCACTCTGCATTCGTGTTGTCCCCGTTTTATCTGAGCAAGTTTCTGGACATATCTGGATTTCATACACAGACTGCTGCGGA
ACCGCAATCCGCTACCTGGCGCGCAGCGAGCCCCCGTGGCGCGTATCGAGCGCGTATCGTCTATCGAGCGCGTATGGCTATAGCGTGAAACGTGTAGCGC
CGTCGAGCATGAAAACAAGGACCATCGATGCGTCGCATGCACATGTCGTAATCCTCGTCGCTCCCACACGGCCCGCCTCGCAGGCGCAATCGCAAACACG
CAGAAGGCTTGGCGCTGGAGCGAGACGCGGTGCCTGTCGGAGCCGCAGCCCGCCGCCCCCGCGAGGAGGCGCCGCCGAGCCTACGCCGCCTCGGCGTCGC
GGTTCGAGATGAGGGAGAGGAAGCAGTTGTAGCCGATCTGGATGCTGTTGATGTAGAGGACGCGCTGGGAGCTGGGGATGAAGCGGAAGTTGATGGCGTG
CGCGAGGGGCCAGACCTTCCAGCTGCCGGTCACCTGCGTCAGCAGCTCGTTGCGGGTCTTGTCGATGACGTACTGCAGGCCCTTCCACTCGAGGCACGCG
ACGTACGAGAAGAACATGATGCCGAAGATTGGGTTCCACAGCACCTGGTCGATGAAGACCTTCGTGAAGACCGGCTGCGCGCCCTTGCCGGGGATGGCGC
TGTCGAGCATCCCGTAGAACCAGTGCGACGAGGTGCCGTGCACGAGGAAGCCGAAGCTGGCGAGGCGGAAGAGCCGGTACCAGTCGAAGTCCTGCTTCTG
GATGAAGATCTGGGCCAGGATGTCGCCGATGGCGAAGCCGAGGAAGGACGTGAATGCCTTCATTAGGAGCGGCTTCTCGTCGAGCAGCTCGTTGTACTTC
TTCCACGCGCTGGCGAATGGGTTGCTCTCGTCGTCGTCGCCGCCGGCCGACATCTGCGCGCCGTTGCCGCCGCCCACGCCGCTGCCACCGCCCACGCTGC
CGTCACCCGGCGAGCATCCCTTAATCGTGGAGGAGCGGCGCACACACAGGACCGCCTTGCGGAAGGTCTTGCTCCCGAGGATCATCTGCGGGGCGGCCGC
GCGGAGGGGCGCGGCGGCCGGCGCCGTGCGGAGCAGCGCCGGCTGGCGCAGCAGCGCCGACGCCGGAGCGAGGAGGAGAGCAACGGAGAAGAGAAGACGC
ATTGCTAGCTATTTGCTGTCA
>GJ00023 num_miniclusters=12 longest_minicluster=2697917:66
GGTCTGTCTCCGCCCACATGCACGAAGTCGGCCACAACTTTGGACTCGCCCACTCCGGCGAGTTTGGCGAGGAGTACGGCGACCAGTCTTCGTATATGGG
CTACAGCTACTTAAGTATCGGCTGGCCCGCGATGTGCTACCACGGCGGGCAGCACCGCAGCCTCGGGTGGTACAGCACCCACACCACCGAGATCGCAGCC
TCCGACTTCGTCAGCGGCCAGAACGAGCTCGTCGACCTGTTCGCATTCACCGACGTCCAGGCCCTGTCCGCAGGGGACCCCGTCATCATCAAATTGGACG
TCGCCTCACCCCGGGGCTATGCGCTCTACCTACAGTACAACAAGGCGGAGGACCACAACAGCGGCGTGGTAGAGTCCGCAAACCTCATCACCGTCGTCCA
GGACGCGCTCAACACCCCGGCGTACCAGCAGTCGTGGAAGGTGGCGTCGCTCGGTGAAGGGGACGACTACGACGACAATCTGCGCGTCAAGGTGTGCTCG
CTCGACGTGGTTGGCAGCGTCGACGTCGTGAGGCTCTCCATTTCTCTCGACTACATTGGCGATCCATGCCCCCCGCCGTCTCTGTCGCCGCCGCCGGCTC
CCCCATCGCCGCCGCCAGCGTCGCCACCACCGTCGCCGCCGCCCTCGCCGCCGGCACCGCCCGCGCCTCCGTCGCCGCCACCAGCAGCGCAGCTGCTCGA
CCTTCGCACGGCCACCACGTACCAGGACTCGAGCTGGTTCGACAAGCAGGCGCCCGTGAGCGACCTGTCATACGCCGACAGCACGACGGGACGGCCGTGG
GCCGAGTGCGGCCACTACACAAGCCAATGGTGGGGCGTCGACCTCGGGAGCGAGGTGTATGTGCGCTACGTGCGGCTGCAGAACCGCAACGACTGCTGCC
CGGAGCGGCTGACGGACGTCGACATCTATCTCGGCTCGACGGCGGAGACGTACACGGGCAACGCGCTGGTGAAGTCGGACGTGAGCGTGTCGTCGAACGT
GATGTTGGAGGTGGAGATCAACGCGTTGGGGCGCTACATCTACCTCAACCGGCCGTCTGCGGCGGGGCTGACGGTGTGCAAGTTCTACGTCTTCGCTTCG
CCCGCGCCGCCGTCACAATCATCACCGCCTCCCCCGCCTCCGTCACCACCATCGCCGCCGCCACCGCCTCCCTCGGCATCGCCCTCGCCGCCGCCGCCAC
CGCCTCCGAGCGCATCGCCTTCACAAGCGCCGCCGAGCGCATCACCGTCACCGCCGCCACCATCGCCGCCGCCGCCGCCCGCGCCTCCGTCGCCGCCACC
AGCAGCGCAGCTGCTCGACCTTCGCACGGCCACCACGTACCAGGACTCGAGCTGGTTCGACAAGCAGGCGCCCGTGAGCGATCTTTCATATGCCGACAGC
ACGACGGGACGGCCGTGGGCCGAGTGCGGCCACTACACAAGCCACACGTGGGGCGTCGACCTCGGGAGCGAGGTGTATGTGCGCTACGTGCGGCTGCAGA
ACCGCAACGACTGCTGCCCGGAGCGGCTGACGGACGTCGACATCTATCTCGGCTCGACGGCGGAGACGTACGCGGGCAACGCGCTGGTGAAGTCGGACGT
GAGCGTGTCGTCGAACGTGATGTTGGAGGTGGAGATCAACGCGTTGGGGCGCTACATCTACCTCAACCGGCCGTCTGCGGCGGGGCTGACGGTGTGCAAG
TTCTACGTCTTCGCTTCGCCCGCGACGCCGCCGCCACCATCACCGCCTCCACCGCCGCCGCCTCCCTCCGCCTCGCCCTCGCCGCCGCCTCCCTCGGCAT
CACCCTCGCCGCCGCCTCCCTCAGCATCGCCGTCGCCTCCCTCCGCCTCGCCGTCGCCGCCGCCTCCCTCCGCGTCGCCGTCGCCGCCGCCTCCCTCCGC
GTCGCCGTCGCCGCCGCCTCCCTCCGCACCGCCGTCGCCGCCGCCTCCCTCCGACTCGGCGTCGCCCCCGCCGCCGTCCGCCTCGCCGTCGCCGCCGCCT
CCCTCCGCCTCGCCGTCGCCGCCGCCTCCGTCCGCCTCGCCGTCGCCGCCGCCACCGTCCGCGTCGCCGTCGCCGCCGCCTCCCTCCGCCTCGCCGTCGC
CGCCGCCTCCGTCCGCCTCGCCGTCGCCGCCGCCCGCATCGCCCACCGGCGTCTGCGGTGACGGCACTGCCCTCGACGCAGTGACGCGGAAGTGCGAGGT
CTCGCTCGACGAGTTCACCGAGGTGGTCGGCGGCAAGTGTGTGGTTGCGTGCTCCGACAACCGCCGCCTAGAGGAGGCGCAAGAGGAGGGCGCACAGGAG
GCGGCGCCGGCGGCGTCAATAGTCGACGGCTTCCTCGAGCGGCACCCGGACTTCGTCGCCGAGCTGCGGCGCGCAAGCGACGAGGAGGTCATCAAGATGA
TGCTCGAGCTCGGGCAGGATTTTGGGCTGCCGGCGCTCGCTTAAGGCGAACGAGCGTCGGCGGCATCACTTCGCCTACTCCTATCCGCGACTCTCCAGCA
TCGCATTATCTCCCCGCCCTGCCGCCGCCACCGGACGGCGCCGTCGAGCGCCGCCGCCTTGCCGGCCACGGCCGCGCTCTCGCGCTATCCTCCTGCCAGC
TGCAGGCCAGGGCGGAGGCGTGCGGCCTTTCGCCGCCAGCGGCGCCGCCTCCCTCCGCCTCGCCGTCGCCGCCGCCTCCCTCCGCCTCGCCGTCGCCGCC
GCCGCCCACGCCGCCGCCGCCTGCAACCCCGCCGCCGGCGGCGCCGCCGCCGTCCGCCTCACCGTCGCCGCCGCCGCCCACGCCGCCGCCGCCATCCGGC
TCGCCGTCGCCGCCGCCGCCCACGCCGCCGCCACCTGCTCGCCCGCCGCCGTCTGCCTCGCCGTCGCCCCCGCCTCCCTCGGCATCGCCGTCGCCGCCGC
CTCCGTCCGCCTCGCCGTCGCCGCCGCCTCCGTCCACGTTGCCGTCGCCGCCGCCTCCGTCCGCCTCGCCGTCGCCGCCGCCTCCCTCCGCCTCGCCGTC
GCCGCCGCCTCCGTCCACGTCGCCGTCGCCGCCGCCTCCCTCCGCCTCGCCGTCGCCGCCGCCGCCCTCGGCCTCGCCGTCGCCGCCGCCACCGTCCGCC
TCGCCGTCCCCGCCGCCTCCCTCCGCCTCGCCCTCGCCGCCGCCTCCGTCCGCCTCGCCCTCGCCGCCGCCTCCGTCCACGTCGCCGTCGCCGCCGCCTC
CCTCCGCACCGCCGTCCCCGCCGCCTCCCTCCGCCTCGCCGTCGCCGCCACCTCCGTCCGCCTCGCCGTCGCCGCCGCCTCCGTCCGCGTCGCCGTCGCC
GCCGCCGCCGTCCGCGTCGCCCTCGCCGCCGCCTCCCTCCGCCTCGCCGTCGCCGCCGCCTCCCTCCGCCTCCCTCGGCATCGCCCTCGCCCCCGCCGCC
GACCTCGCCACCGCCTCCCACGCTGCCGCCTCCCGCCCCTCCTCCATCCCCGCCTCCACCCACGCCGCCGCCCTCACCGCCGCCCTCACCACCACCACCC
TCGCCACCACCGCCCTCACCGCCGACCTCGCCACCGCCTCCCACGCCGCCGCCACCCTCACCGCCACAACCCTCCCCTCCTCCACCCACGCCGCCGTCGC
CCTCTCCGCCGCCGGTCTCTCCGCCCCCATCCTCGCCGCCACCGCCATGCGATCAGATGTGTCACTTTGCAGGAGCGGCCAAGGCGTTGCCCTGCTCGAT
TTTTGCCGAGTTGCCGTGTCCGCTTCTCGCAGACCGCGGTTGTTCTCAATGTGCCGGGTGCTGTGGCCTGTCGCAGTGCATGTCGACAAACTCATCGGAC
TTTTGAGCTTCCCGCGCCGGTGCCAGCCGCCATTGGCTGGCGAACAAACAGCACATTCTCGCGTTCTCTTGCTCGTAGAACATACTGGTCGCGCGCGTGT
GCTCGCACGTCTTTAGGCTAAGTCGCTCCTTGTGGAACAGTGAACGTCGGTGCTCGAAAATGAGTATCTCTGGCGACCTGTCTGGCTCGCACCAGTCGTG
CGAGGCAACAATGCGGCAGTCGAGAGATTCCGTGTCAGAAGCTGTGAACAACAGTTCCTTCAGCACAAAAAAAAAAAAAAAAAAAAAAAAAAAAAAAAAA
AAA
>GJ00024 num_miniclusters=1 longest_minicluster=2697030:14
CAAGGACTCCTTCAAGCCTGACGGCGTGCCGAAGAAGGCGAGCTCCCCGCTCGCGCCAGACCCCTAGCCAGCCAGGTACCCCTTGTGCCTGGCTGCCGAG
CGGCGTGGCCTCAGATCAGACTGAGCGCGCAGCGCACGGCTGCCTCGGAGCCTCGCGTGCGTCGCATCGCCAGCGCTCGCGCGCACCACGCCTCGGGCTC
GCGCACCACATCAGGGCCCGTCGGCCCGGGCTGCCGCGCAGCCCAATTCCGGGAGATTCGAAGAGTGCGTCCTCGCCTCTCGCCACTGGGCTGGGGCCGG
GCGCGCAGCAGCACCCGTCTGCATTGTGACTCTGCAAAACCGCTCTCCGCACACGCTTAGTCGCACTCGCTCCTCCGCCGCAGGTCGCCGCCCTGGCCGT
CGTCGGCATGGTGATGTGGCGCCGCAACTCAAAGGCCCGCCGCTTCAGCTGGTCCAGCCTGCTCGGCGTCCTTCTCTGCTTGGCCACCGTCTCCGGCGGC
TTGGTCACCTTCGCTGGCGGCGCCGCGCTTGTTTCATCCTCAACCGCGCTGCCAGACGTCACTGCGCTTCCGGCGGCCCACAGGGTCAGCGTCGATGAGA
GGTCGAGAGGTGCACACCTCTCGACCTCTGGTCCGCCGAGTCGCGGCAGACGCGGGCACCGCGGCGGAGGCTCCGCGACCCTGACCGTGTCAATCATCAC
CAACAACCGTGAGACGTCGTTGCGGCGGCTCTGCGACTCGCTCCTTGCCGCGGACTATTCGGCGCTCGGAGACTTTTTCGCACGCGTGGACATTGTCTTC
AACCTCGAGGCGTCCTCTACCACCGGGACCATCGCGTTTGCTCGCGGTTTCGAGTGGCCGCACGGATTCAAGCACGTGCGCAAACGGGCCAGGCAGGGCG
GACTGATCTTGGCTGTCTCTGAAAGCTGGTACCCGTCTTCGACCGAGGACTTCGGGTGCCTGCTGGAGGACGACATCGAGGTGTCCCCGCACTACTTCCG
CTTCGTGTCGGAGATGATGCTGGCGCTCCAAAGGGAGCCAGACCCGCGCGTGGTAGGCATAAGCCTGTACTCGCCTCGTCGCACCGAGACGACCAACCCG
CCCGAGCCGTTCAACTCGACGGCCCTCATGATTGAGGTCATGGGAGCAGAGCACAAAGAGAGCCCATATTTGTTGCAGACGCCGTGCTCATGGGGGGCCG
TTTACTTCCCTAACCACTGGGAGCAGTTCGTCGATTATTTGCGGCTGCGCTTTGATCTCAAGCCCGGCGTCAAGTCGCCCCACGACGTGTTGATTCCTTC
AAGCCGCACCAACGGCTGGAAGGGCAGCTGGAAGAAGTTCCACTTCGAGCTGCTTTACCTCAGGGGGCAATACCTGGTCTATCCAAACTACGAGGGCCAG
CGCAGCCTCAGCACCAATCACATGGAGAAGGGAGAGCACATCAAGTCTGGCGATGTCGACCATAAGCGGCAGGACTTCACCGTGCCGCTCCTGGTCGACG
GCGCGCCGCTCCTACATCTGAGGTCGCTGAAGGTTAGCCAGCTACGCGTGCTGAACCTTTTTGGGAAGCCCTGGTTGCGCGAAGAAGAGCTGAAGCAGAC
GCTCGCCGGCATGGCTAGCGGTGCTTCCTCCGTTGTGCCTGGTGTTCGGCAGCGGCAGCCGTCGCTGTTGGCGGTCGGCGAAGAGCTCAGCAGTGTCAAG
GACGAGATCATGATGTCTGCTGCGAGCGGCCGACTAAGGCACTACGGTGTGGTCCAGAACGATGGCCAGTTCGTCATCTACCGCGACGACGCTGCGTCCC
CCAATTCGGCCGCACCGATTTGGAGCACACAGACGTTCGTGGGCGAGGTGAACGGGACGACGTATGGCTTGACGCTGTCACCAACCGGGTCGCTGGAGCT
GTCTCGAAGGTTCCGCAATGACGTCAAGTCAGACAAGCTTGTGTGGTCCAGCCCTCACGATCGCACTCGCCGGCATCCTAGGGGCAGCTACGTCGCCCAG
CTCAAGAGCGACGGCTGCCTCGCCGTGTACTGGAAGAGTCCGAAGAACGGAAAGTGCTTGTCCCTCGTTTGGGAAACGGCAACGAAGCGCAGCCGATACG
TGTCGATGTTGAGCGTCGGAGCGACGCTGAGCAGCGCGTCGGGCGATGGTATGGCTTCGATCAATGACCGCGGGGACGGGAAGGTGTATCACGGCGCTGT
GCAAAGCGATGGTCAGTTTGTTGTGATGAGCGACCACCCAAATCCGATTTGGAGCACGAACGGCTACAAGGGCGAAGTGCGAAATGGAGCACTTGGAGCA
CTTGCAGCACTTGCAGCGCTTGTGCGAAACGTGGTCTACCACTTCTCGCTGTCGAAGACGGGCTCACTGCGTTTGGAGCAGGTCGACAAGACAACGGGCT
GGGTGCTGAGTCTGGTCTGGTCGAGCCCTCCAGATCGGGTCTCGAGGCCTGCGGGGACCGGCACTTACCATGCGCGGCTCGAGAGCGACGGGAACCTGGC
GGTGTACTGGGCCGATCGGCGGCGGTCCCGTCGGCGCCGCCACCATCAAGGCACGTGCCTCTCGCTCGTGTGGCAGTCGATCCCGAACAAGGTGCATACG
AAAGGGTGTATAAGGAAGAACTGCGACCTCAGTCTATCTCGCGAGCACTTCGCGTGCACCTCGTTTCCAGCCGCGGTGCCGGCGCTCTTGCAGGACGCAT
CAACCTTTACGCTCTTGATCAGCACGCACAGCCGGTTCGAGCTACTCTCCGAGCAGCTGTCGTACTACAGCGCGTCGCCGATGATCTCGACCATAGTCGT
CACGTGGCACAACATGAACATTAAGGCACCGCCCGACGCCCGCGTCAATGGGACGTATATTCGGTTCGAAAGCCCAACCACGGACAGCCTCAACAACCGC
TTTCAGCCCTTAGCGTACATTACGACCGAGGCCGTCTTCATCCTGGACGACGACATCAAGCTGCACCTGCAGGACATGCACAACATGTTCGCTGCCTGGA
AGGAGAACAAGCAGAACCTCGTCGGGGCGTCGCCTCGCTGGGTCGATGGTGGTTCATCGGAGCCCGGGTCTGGCGGGCGTGCTTCCGCGCCGCACAACTT
GGCCTACTTAACCCAAAGCGAGGCCTCACCGGACAAGTACGAAGGGTACAGCCTGATGCTGACGAGGACGATGATGATGCATCGTGACTATCTTCACCTC
TACACGTGCGGCGGCAGCTCGACAGAGCTCGGCCTGCAAGTAGCGAGCCACTTCGACCAGCTTCGATCGCTCATCTTGTCGATCGTCGCGGCCGAATTCA
ATTGCGAGGACATCGGCATGAACTTCGTCGTGAACGCGGCGAGGTCCAGCGCCAACCCGCCAGGCGCCGACGCTGCGCCCCTTTTCGTACGGCCGCTGCA
CAGAATTGGCGACTTCGGAAAGATGGGCGACACGGGTCTGCACCAGAAGAAGTCGCATACAACGGCGCGGACGGACTGCTTGAACCAGATGAACCGAGCC
TTTTGGCAGGCGACTGGCCAAAGCTTGCCTGTTCAGACGAGGGTCATTGATGCAATGCCGTCTAGCCTCAACTCGACGTCGACGGCGCTCATGCAGAGGC
GGTATTCAGGGCTGAGCGTCCGCCTTCACGACGACTGCATGACGATCGAGCGCGGGGTCGACGGGGTCCACAAACAAGGGGGGTGCTCCTGGGATCTGCC
GGCCCAGACGAAGTACAACGCGTATTACGTTCCTTCCGTGCACTGACGGGCGTATGATCTCGAGCGGGGCTGTTGGTGGTGCTCAACAGCACAGAGCTCT
TTGGGACCGCGGCTGCATAGCATGCGGGTAGGCTCGGCTTCCTGAGTGAGCGCGGGGCGATGTGCAGGTAAGGTAAGGTAAGGTAAACTTCTCCACACAC
ACACGAGGTGGTGGGGCAAGGGGGGGCGACCCTCGCGCACTCTTGTAGCATGCAGGTTGCAGTCTGCATGGATTAGCCTCTGCATAGACGGGCTGATTTT
ACATTACGTATTTCTCGAAAATGGGATTTAAAATGCAAAAAAAGGAAAAAA
>GJ00025 num_miniclusters=1 longest_minicluster=2696120:45
TTTTTTTTTTTTTTTTGACGTTTACCTTACCTTACCTTACCTTCTCGAAAGTTCCCCTTACTTACGGCCCCTTTTTCTGTGTAACGGCATGCATGTGTGT
ATATCCCCACCGTGACACCTCGCCCGTGCCCCCACAGCCTCCTCACACCTCAGCACGCGCTGGGGTATCGCGCCCATGCATATGAGAACAGCAGACAAAG
GTGACCAGTCCCCGAAACGTGACAGTCTAGTGGATTCATCAGCAGTTGAAATCTGCCGCCCTCCGTCCCAACCCTCGTCTCATTCCGTGACCTCTCGAGA
GCGCGCTCTCGAGCCCCTCATCTGAAACCGAGAGCCTTGAGCGCCAGCTAAATCGACATCATGGCTGCGACCGACATGCTTTGAGAGAGCCCACGCGCCT
CGCCGCAAGTCGTGTCTAGACCAGCTCGTCCGGGTTGGTCTGACGCACGTACTGCGGCCCGCTGCGCGCGCGCGCGCGGATGGCGCCGACGACAGCCGCG
CCCACAGCGAACAGAGCGACCAGGCCGATCGCACCGAAAGAGTAGCCCTGCTTGGCGGTCGGGCGCGGCGCGGCGCGCAGAGCCGCCGGGGCGGCTTCGT
CGGCGGCCGCCTCCTCCACAGCCTCTCCCTCGCCGGCCTCCTCTTGGCCAATCGCGCCAAACTTGTCCTGCGTCGCCTTGCCGGACTCCTGGTACGCCTC
GCCCTCCTTTTGGAAGTCGAAGTTCGGGTCGAAGAAGAAGCGGAAACCGGTGCTCGCGCCCTGTGCGGCGTAGCTGACGCCAGTCTCCGCGCCCGCCTGC
ACGTACGGCATCCAGCCCACCTTCTCAGCCGGAGCAGCCGCCGCCGGAGCCTTCTCCGGCACAGCCGCCGCCGCCGCCTGCTGCTGCGGCAACATGCCCT
GCGACAAGCCGCCGAACGCGTTGCCCGTGGCCGCGCCAGACGCCTGGTACGCCTGGCCCTCCTTCTGGAAGTCGAAATTCGGGTCCGTGAAGAAGCGGAA
GGCCGTGTCCATGCCTTGCGCGCCGAAGCCGGCGCCGGTCGCGGCGCCCTGCTGCGCAAACGGCATCCAGCCGCCGCGCGGCTTGGCGCCATCGGCCACC
GGCGCCTCGGCAGACTTCTCAGCCGGAGCCGCAGCCGCCGCCTCGGGCGCCGCCGCCGCCGCCGCCGCCTGCTGCTGCTGCGGCAGCATGCCCTGCGACA
AGCCGCCGAACGCGTTGCCCGTGGCCGCGCCAGACGCCTGGTACGCCTGGCCCTCCTTCTGGAAGTCAAAGTTCGGGTCCGTGAAGAAGCGGAAGGCCGT
GTCCATGCCTTGCGCGCCGAAGCCGGCGCCGGTCGCGGCGCCCTGCTGCGCAAACGGCATCCAGCCGCCGCGCGGCTTGGCGCCATCGGCCGCCGGCGCA
GCCTCGGCCGCCGGCGCCGCCTCGGCGGACTTCTCCCGGCCGAGCGCGCCAAACGCGGACTGGGTCTGGGCGCCCGACGCCTTGTACTTGTCGCCCTCCT
TTGCGAAGTCGAAGTTCGGGTCCGTCATGAAGGCCGAGGCGGTGCCGGCGCCCTGCTGCATGAAGCCACCGCCGGTCGAAGCGCCCTGCTGCGCGAAACT
CTGCCAGCCCATCTTCTCAGCCGGTGCCGCCGCCGCCTCGGGCGCCGCTGCCGCCGGCGCCGCCGCCTGCTGCTGCGGCAACATGCCCTGCGACAGGCCG
CCGAACGCGTTGCCGGTGGCCGCGCCCGACGCCTGGTACGCCTGCCCCTCCTTCTGGAAGTCGAAGTTCGGGTCCGTGAAGAAGCGGAACGCCGTGTCCA
TGCCTTGCGCGCCGAAGCCGGCGCCGGTCGCGGCGCCCTGCTGCGCAAACGGCATCCAGCCGCCGCGCGGCTTGGCGCCATCGGCCGGAGAGGGAACGTC
GCGGTTGCGGTAGCCGCCGCCGCCGCCGCCGCCGCCGCCGTAGTGGTACCCGCCAAAGTCGCCTCCATAGCCGTAGTTGTGCTGGCGGTAGCCGCCATAG
CCCTTGGCGGGCGCGCCGCCGCCGTACCGGTAGTTGTATGGGCGGTAGCCGCCGTGCCCCTTGCCGTATCCCTGGGCGTGCTCTTCGTGCGCGGGCTCGG
CGTCCTCGTCGCCCGGAAGCACCGTGTTGGTCAGCAGGCCCGCAGCGCCGGCGCCAATCGGCCCGCCGCCGACGACGGCGCCGAGGACGGAGGCCCCGAT
GACGGCGTTCGTGTGGCCACCGAGAAGGTCCGCGGGGTGGCTCTGCACCCGCTTTGCGCACTCGTCGCTGTTGCCAAAGCACTCCAGAGGCCCAAACATG
TCGCGAGACTTGGCGCCCTCGGCTGCCGGAGCCGCCGCCGCAGCCGCCTCCACCTTCTCAGCCGGTGCCGCCGCCGCCTCGGGCGCCGCCGCCGCCGGCG
CCGCCGCCTGCTGCTGCGGCAGCATGCCCTGCGACAAGCCGCCGAACGCGTTGCCCGTGGCCGCGCCCGACGCCTGGTACGCCTGCCCCTCCTTCTGGAA
GTCGAAGTTCGGGTCCGTGAAGAAGCGGAACGCCGTGTCCATGCCTTGCGCGCCGAAGCCGGCGCCGGTCGCGGCGCCCTGCTGCGCAAACGGCATCCAG
CCGCCGCGCGGCTTGGCGCCATCGGCCGGCGCAGCCTCGGCCGCAGGCGCCGCCTCGGCGGACTTCTCCCGGCCGAGCGCGCCAAACGCGGACTGGGTCT
GGGCGCCCGACGCCTTGTACTTGTCGCCCTCCTTTGCGAAGTCGAAGTTCGGGTCCGTCATGAAGGCCGAGGCGGTGCCGGCGCCCTGCTGCATGAAGCC
ACCGCCGGTCGAAGCGCCCTGCTGCGCGAAACTCTGCCAGCCCATCTTCTCAGCCGGTGCCGCCGCCGCCTCGGGCGACGCCGCCGCCGCCGCCTGCTGC
TGCTGCGGCAGCATGCCCTGCGAGAGGCCGCCGAACGCGTTGCCCGTGGCCGCGCCCGACGCCTGGTACGCCTGCCCCTCCTTCTGGAAGTCGAAGTTCG
GGTCCGTGAAGAAGCGGAACGCCGTGTCCATGCCTTGCGCGCCGAAGCCGGCGCCGGTCGCGGCGCCCTGCTGCGCAAACGGCATCCAGCCGCCGCGCGG
CTTGGCGCCATCGGCCGGCGCAGCCTCGGCCGCAGGCGCAGCCTCGGCGGACTTCTCCCGGCCGAGCGCGCCAAACGCGGACTGGGTCTGGGCGCCCGAC
GCCTTGTACTTGTCGCCCTCCTTTGCGAAGTCGAAGTTCGGGTCCGTCATGAAGGCCGAGGCGGTGCCGGCGCCCTGCTGCATGAAGCCACCGCCGGTCG
AAGCGCCCTGCTGCGCGAAACTCTGCCAGCCCATCTTCTCAGCCGGTGCCGCCGCCGCCTCGGGCGCCGCCGCCGCCGCAGCCGCCTGCTGCTGTGGCAG
CATGCCCTGCGACAAGCCGCCGAACGCGTTGCCCGTGGCCGCGCCCGACGCCTGGTACGCCTGCCCCTCCTTCTGGAAGTCGAAGTTCGGGTCCGTGAAG
AAGCGGAACGCCGTGTCCATGCCTTGCGCGCCGAAGCCGGCGCCGGTCGCGGCGCCCTGCTGCGCAAACGGCATCCAGCCGCCGCGAGGCTGGGCGCCAT
CGGCCGCCGGCGCGGCCTCGGCCTTCTCCATCGGCATGCTGCGGTAGCGGCCGCCATTGCCCCACTGTTGTCCACCGTTGCCGCGGTACCCGGGGCGCTC
GCCGTAACCATAGTGCTGGTAGCCGCCCTGCTGGCGGTACCCACCGCCGCCGCCGCCACCGCCGCCGCCGCCGCCGCCGCCGTAGCGGTACTCCTGCTGC
TCATGCCGCTCCTCCTTGAACTTCTGGTACGCCTTGTAGTCCTCGTACTCTTCCTTCATCTCGTTCTTCTTGTTGTGCAGAATCTCCTTGGCGCCTGCGC
CGTCTCCGGTCATCGCCAGCATGCCCGCCTTGAAGATGGCGCCGTCACCCAGCGTGCGCTCGCTAGCCTCAGAGAGGGCGAGGTTGGCGAGGAGAAGCAT
GGCACAAGCTCTGGGCGCTGACTTGGCCGCTGACCCA
>GJ00026 num_miniclusters=5 longest_minicluster=2694469:4
GGAGCACAACCTCGTCGACACGACGACCGACGGCGTGCGCTGGTCGGGCCAGTCGATGATGTGGGACCCCAACGCCGACGAGATGCTCGGCGACAGCGGC
ATCAAGAAGGTGCCGCACCCGGGCCACATCGTCATCTTCAACTCGTCCAAGACGGGGCTGCTCGAGTCGGTCTTCCCGACCGCGCTCAAGATCGGCACCG
CCAAGCTGCTCACCATCCGCGGGTACAACCTCTACTCGAAGGCCAAGTCCGGCCGCTGCACCTTCACGCCGCACGACCGCTCCTTCGGCGTCGACGTGCC
GGAGCCGACCGCCGCCACCGCCATCGACGCCGAGCACGTGCAGTGCGAGGCGCCGCACGCGACGGAGCCGCAGACCCTCTCCCTCTCGATCGAGCTCGAC
GGGCACGCGGGCGGCTTCAAGGCGGCGCCCGGCCCGCTCGGCGACGGCCACCTGACCCTCTCCTTCTACGACCCCTCGTACCCGCCCGGCATCGACGACT
CGGCGCCGCACTTTGGCGAGCGGCACGAGCCCTCCGTCGTGCGCCTGTTCGGCCACAACTTCGCGCCGGCGTACGCGTACAAGGACGACGACCGCATCCA
CCACGCGGGCGTGCTCATGTGCCGCTTCGGCAAGCTGCACTCGTTCACGCACGCGACCTTCGTCCACTCGCACGCGGTGCTCTGCCCGACGCCGTACACG
GAGCACCTCGGCCACGTCGAGCTCGGCTACTCGTACGACCACGGCCAGAGCTGGGTGCCGACGCCGGAGCACGTCAACTACACCTTCATCGACTCCGACT
TCCCGCCCGAGATCAAGTCGGTCACGCCGAACGTCGACATGTTCGACGGCGGCGCGCTCCTCACGGTGCGCGGCGACAACTTCTACCCGGAGGTCGACGA
CTCGGCCCTCCACCTCGCGCGGCAGCACATGGAGCACGGCCACCAGGTGCTCGCCGGCTCGCTCGGCGGCTTTGTGCGCGGCTCAAACACGCAGCCGCTG
TTTGGCCGCCGGCTGCTCGAGCTCGCCTCGCGCCTCACCTTTGCCGACCCGCCCGCGCGCGAGATGACGCCGCCGCACGCCGACCCGTCGGGCGGCTGGG
GCGCCGTGCTGCACGCCGACATGTCGGCCGAGGAGCACACGTCGCGGTACGAGAAGCTGCTGCGGCGCGACGCGCACGGCGCGGTCGACTACTCCAAGGG
CAACGAGCTGGTCCCCGCGGCCGAGGCCCACCCGTCCTCCGGCCGGCAGCTGTCGCGCCGCGAGCTCGCGATGGTCCCGCAGCAGTTCTGCCTCCTCTCC
AAGCCCAACGGCTGGCCGCTCGCCATGTCGGCCGCCACCTTCATCTCCGACACCGAGGTGCGGTGCGAGTCGCCGCGCGTCGAGGACAAGTCGGTGGCGG
ACGTCAACTTCCACCTCATCTCGAAGAACGGCGTCCGCTCGCTGCCGCTCCCCTTCACGCTCTGGGACCCGGACACCAACCCGGCCGTCACGTCCGTCTT
CCCGCAGGGCATCCCCTTCGGCACGGCCGCCAGCGCGCTGGTGCAGGTGCGCGGCAGCGGCTTCGCGCCCATCGGCGAGCCGATGTGCCGCTTCGGCGAC
GACGGCGAGCCGACGCCCGCCACGATCGTCCGCTCGACGCTCGCCCTCTGCAAGACCCCGCCCGACAGCGGCGGCGCCGCGCGCTCGGTGCCGGTCCGCG
TGACGCGCGACGGCGCAAACTCTGAGTCGGACGAGGACACGCTCTTCTCCTTCTACGACCCGACGTCGCTGCCCTCGACGGTGGCGGCGGTGCCGCCCTA
CGCCGACCGGCACGGCGGCCAGACGGTCGTCGTCTCCGGCGCGGGCATCCAGCCCCTCGGCGCCGAGCTGCTCTGCCGGGTCGGCGGCGAGGACGGGATC
GAGGTGCCCGCCGAGTTCATCTCGATGGAGAAGGTGCGCTGCATGCTGCCGCCCGCGCCGGCCGAGTGGGACGGCGAGGAGGCGTGGGCGTCGGTCTGCG
TCGTGCACGCGGGCTCGGCGCCGGCCGGCTGCACGGCGCACGTCGAGTTTTACGACCCGCACTCGCCGCCGGTGCTGCAGAAGCTGGCGCCGCGGCTGCT
GCCGCTCCACTCGGAGACGGACGAGCCGCTGCACGTGTTTGGGCTCAACATGGCGCCGATGGGCGACAAGCTGCTCTGCTCCTTCGACGGCGGCTCGCCG
GTGCCCGCCTCGTTTGTCAAGGGCGACGAGGTCAAGTGCACGGCGCCCGACAGCTCCGAGGCGAAGGCGATCTACGTCTCCGTCTCGATCGACGGCGGCC
AGCAGTTCTCCGAGCCGCTCCCCTTCGTCCGCTTCGACAAGGACAGGCCGCCGATGCTCAAGTCGCTCGACCCGCTCTACGCGCCGCTGCACACGCCGGT
GGAGGTGACGCTGTTCGGCGACAACTTCGCGCCGACGCCCGACTTCCGCTGCGTCTTCGGCCACCTCGAGCCGACTCCGGCCACCTTCATCTCGCCCAAG
GAGGCGCGCTGCTTCTCGCCCGACATCGTGCACGACCCGTACACGGCGTACGTCAAGGCGGAGCTGATGCCGGACGGCCCGTGGTCCAACTCGAAGCCCT
TCACCATGTACGACGACACGCGGCCCCCGCACGTCAAGAACTTCTCAAAGCACTGGGGCTCGGTCGACGGCGGCGAGATCACCGACCTGTTCGGCGACGA
CTTTGCGCCGACCGAGCACCTGCGCACGCGCTTCGGCGCGGAGGACTCGCAGGTGGTCAACTACGGCCCCGCCACCTTTGTCACCGTCAACCACATCAAG
GTCGAGATCCCGCGCTACCACGAGCCAGCGACGGTCGAGGTGTACGCGACCAACGACGGCGAGGAGTACGGCTCGGGCAGGGACTGGTACGACCACAAGC
CGGTCATGTACACGTACTACAACCCGCGCGAGCCGCCAAAGGTGTACTCGATGGCGCCAAAGTACGGCCACCACGCCGTCGGCACGGTGGTGACCATCAA
CGGCTACAACTTCGCGCCCATCCCGGAGCGGCTCAACGTGCGGTGGGGCTCGCTCGGGGAGGACCAGGCCACGTTTGTCGAGTCGGGCACCGTGCTCGCC
ATGTCCATCCTGCCCTCGGCCGAGGTGCTCTCGCTCTCGGTGCCGGTGCAGGTTGCGCCCACCACCATGCTCGTCCCGCCCGAGGCCGAGTGGATCACCG
AGGACCTCTTCACGTACTGGCAGCCCTACCTGCCGCCCGGCCTCTCCTCGGCCTCGCCGACGGAGGGGGCCTGCTTCAGCGGCGGCCGGAAGGTGGAGGA
CACGCGCACGTCCGACCTGACCGAGGTCTCCAACGAGGAGACGGTCGAGGTCGAGGGCTTCAACTTTGTGCCCGCGGAGCACCTCTCGTGCGTCTACCAC
CACGTCGGCGGCTCGGGCATGGGCGGCGTCGACGACTACCAGGTCTTCCTGCCCGGCATCTTCGTGCGGTACGACAAGATCCGCTGCCCCATCCCGACCA
TCCGCTACGCCGACGACGGCACCTCGCTCTCGCGCATCATGTGGCTCACCGTGACCAACGACGGGATCACGTACCGCTACTCGCACACAAAGTTCACGTT
CACGGGCGAGTGCCGCCCGACCAAGTTCACGACCATCGTCTTCGGCCTCATCACGGGGCTGCTCGTGCTGCTGCTCGGCGCGTGCCTGCTCGGCGGCGGC
GGCGGCGGCAAGTCGCAGCCGCAGACGCGCGACTTCCGCTTCCAGCAGCTGGACGACGACGAGCCGGCGCCGCCCCAGACGACCGGGCCGAGCCGGCTGG
ACCAGATCAAGGCGGGCACCGCGGGCGCGATGGGGAGCATGGCCAACATGGCCAAGGCGGGCGCGCAAAAGGCGAAGGCCTACTCGGAGCAGCTCAAGCA
GCCGCCCGCGCCGGCGCCGCCGCCCGCGCAGAGCACGCCCGCCGCGACGCGCCAGTTTGCGGCCGCGCCCGCGCCGCCGCCGCCCGCGCCGCCGCCGC
>GJ00027 num_miniclusters=2 longest_minicluster=2689321:2
CCCAGCCTCCAGCCGGGCAAGGGCTTGCACAGATGGAGAACTTGAGCCTCTCGGTGCCGGATTTGTTGAAGACCGTCAAGCAGTTTGTGCAGCCGGACAA
GCATGGGCAGCTCGATCAGATGCTGAATCGGTACCTCTCCAAGGAGCTGGGCAAGCAGCAGCTGCAACTCGAGCTGCGGAGCGTGGCGGGGCGCGACGCG
CTGCGGCAGGCGCTGCTCGCGATGGTGCCGCAGATTGACGAGCTGCAGAAGAAGCGGGAGCTGATGAAGCTCAGTGGCCCCCCGCCCCAGCGGCCGACGC
CGATGGGCATGCCGCAGCAGGGGCAGCTACCGCCCGGGACGGTGCAGCCGCTGGCGCAGCCGACGACGGTGCAGGGGCACGTGCTTCCGAACCAGCCCGG
GCCGCCGCCGTTGCCGCAGCCGCCACCGCCGATACCGAAGCCGGTGATTGGGCCGGTGCCGCCGCAGCGCTCCCACTCGCAGGTGGGCCTCGCCGAGTCT
GCGGTGAGCGGCTCGGCGATGCTGGAGCCAAAGATGGGGCTGCCGCCCGTCGCGCATCCGCCAGAGTACAAGCCGAACCTGGGGCAGCACGGCGGGCAGC
ACGGCATGGGCGGCGTCAACCAGAACCGCAAGTCGACGCTGCCAGTGCAGGCGCTCGTGCACGCCTTCCACTGCAATGAGGCGGGGTGCAAGCAGAAGTC
GTGCGTAGAGACCAAGCAGGTGCTCAAGCGGATGCAGCTGCACGTCGAGACATGCAAGATTCGGGCGCAGGGGGCGAGCTCCGGCCAGCCAGCGGAGTGC
AAGGTCTGCAAGCTGTGGCAGGCGCTGCACCGCACGCGCAGCTCAACCTCGTCGTCGTCGCAGCCGCGGCCGCCGCCGCACGAGCAGCCGCCGCCTTCGC
GCGTGGCACTGATGCCGTCGGGCGGCCACCCGGGCGCCACCGGAGCTCCGCCCCCCAGCCGCATGTCCGTGCCGCCGCCGCCCGACGGCAGGGTCTCCGG
CGGCGCGCCGCGTCTCGGGGGCGTGCACTCCAACAACGAGGCGGTGCGGCAGAAGCTGCGGCAGCTCGACCCGGCGCAGGTGAAGCGGATGCTGCTGCAG
CACGTCCGCTCGTGCCAAAACAAGCAGTGCCACACTTGCCACAAGCTACGCGAGCGGATCAAGGCGAGCCGCGCCAACAACACGGGCGGAGGCGGCAGCA
GCCACGACCCGCTGCAGCGGCCGTTTGGAGGCGGCGGCATCCCACCGCTGCAGCGCCCCGGCTCGATCGGCGGCATGACCGCCGGGGGGATGGAGGGGTC
GAGCAACATCCTCATGGGTGGCGGCTTCGGCGGCGGTGGCGGCTTCGGCGGGTTTCCCGGCCTGGACGGGGGCCCGGGCCTGCTCGGCGCGGGCACGGGC
GTCGGCTTTGGGCTGCAGGGCTCGAGCCCGTGGGTGCCGAGCGCGCAGAGCGGGCTGCAGCGCAAGACCAAGGTGAAGCAGCGCGGCCGCGAGAACATCC
AGCCCGGCCTCGCGTGGTCCTCGCGGCAGGGCGACCAGCGGACGGCGCTCGCCGAGGGCACGCGGTTCTCGCGAATCAGGCTCAAGCTCAAAGGCGTTGC
GCCCACGCTCGCCCCGTCGCGGTCGCGCGACCGAAAGAAAAAGGCGCGCGCCGACGACGATGACGGCGGCCGCGGCGAGAAGGCGGACATCAAGCGGCTC
CGGCGGCAGATCTCGCAAAAGTCGACGCAGGACGAGGAGGAGGAGATGGCGCAGGCCGGGATGGACCAGTACCGCGTGGCGCCCGGCCGGCCCGCCTCCC
TCGAGCTCAACAAGTTCGAGGTCGGCTCGTGGGTCGAGCACCGAGAGGACGCGAGCACGTGGAGGCTCGCGATAGTGCGCTCGCAGCAGCAAGCGGGCGG
GCAGCTGCAGTACACCATCCAGCTGGAGCCGGTGGAGCAGAACCGGCACAAGCAGACGGGCGTGCCGCATGCCGATTTGCGCATGGCGTGCTCGCACCCA
GAGTGCAAGAAGCACGCCCTGCACCTCGCCGCGCTGCCGCTGTTTTGCGACCGCTGTCGCAAGGCGCTCATGTCGACGCCGCAGCAGCGCGTCTACTTCC
AGGAGAAGGAGGCGGTCGAGTCGGGGCAGTCGCTCCGCCTCTGCAGCACTTGCGTCGGCTCGCTGCGCGCGGAGCTCAAGTCCAAGGGCCAGGCCGGCCT
CGACGCCGAGGTGCAAAAGTTCACGCGCGACCTTCCGCAGGGCGCCGACCGGCAGTCGCTCGTGCTCGAGACTCTCGAGGAGACGGCGCTGCCGCAGCGC
GCCGAGAACAGCGACGCGCCCATCCTGTCGACCGACATCGACACGCGGTGGGCGCAGTGCGCTGGGTGCTTCAAGTGGTGGCATTGGGTGTGCGCCATGT
ACGTCGAGACGCAGTACAAGAACGGGCGGCCTTTCTACTGCCGCGGGTGCGCGCCCAAGCACGAGCGGCTGTCGGACGAGCTGCAGTCGCTGCTCGAGAA
CAACGACGCGACGAAGCTGACGCAGATCCCGATGGGCGAGTTCATCGAGGAGCAGGTGCGTAGCGACCTCGAGGAGGCGAAGATCGACTGCACGCCGATC
ACCATCCGGATCGTCTCGTCGCTGCTCATGAACTCGTACACGCCCGAGCGGCTGGTCGAGCACCAGCAGGCGCTGGGCGAGAGCTACCCGCGCGAGTTTC
CGTACAAGTCCAAGGCGCTGCTCGCGTTCCAGAAGCGGGACGGGCTCGACGTCTGCCTGTTCGCGCTGTACGTGCAGGAGTACGGCTCCGACTGCCCGGA
GCCGAACAAGAACCGCGTCTACATCTCGTACCTCGACTCGGTCCGCTACTTTGAGTCGGAGCCGATGGGCCACCGCTCGACGGTCTACCACTCGATCCTG
GTCGCCTATCTGCAGTGGACGCGTATGCTCGGCTTCAAGTACGTCCACATCTGGGTTGAGCCGCCGAAGAGCGGCGACGAGTACATCTTCTTTGCGCGCT
CGGACCAGCAGCGCAAGCCGATGAAGCGCGAGAAGCTGCGCGAGTGGTACAAGGGGATGCTCGACAAGGCAAAGGCCAAGAATGTGGTCGAGCACTACGG
GACGATGCACGACATGTTCAACGGCCTCAAGTCGCTCGCGGAGATCCCGCTCTTCCACGGCGACCAGTGGGAGATCACGGTGCCGTCGCTGCTCGGCCTC
GACGACGAGGAGTACGTCTCGGCGCCGAAGAGCAACAAGCTCGTGCGGATGGACTCCAAGGACGTCGTGCAAAAGGCGCAGCAGGAGATGCAGCACCTGA
AGCGCCACTTCCTCGTCGCGGTGCTTCGCGACCCCGACTTGTCGCCGATGAAGGACAACGACCCGGTCATCTCCACCGACCTGACCGACTCGCGCCAGAC
CTTCCTCGGCCAGTGCCAGATGTGCCACTGGCAGTTCAACACGCTGCGGCACGCGCAGTACTCGACGCGGATGATCCTCAACCACATCCACAACAAGCCC
TCGTACTGCGTCGAGGACTGCCAGCGCGGCCGCGTCGAGGACGGCTCCTTCATGGTCGGGTGCGACGTGTGCGACAACTGGTACCACGGGGACTGCGTCG
GCATCTCGAAGGACGAGGCAAACACGATGGACTCGTACCTTTGCGCGCGCTGCCGGGCGCTCGACGAGTCGGGCGGGCTCGACGAGGGCGGCGGCGGCAG
CTGAGCCCCGGGCGCACAAGGAGCCGCCGCCGCGCGGCGCACGCAGGCTCCTGGCTCAAGGTTGGGATGGACTCAGTCAGTCCCTTATTCCGCCCCTCGG
ACGATAACAGCTCGCGCGTGTAACGTGAGGCGCTGAGGAGCAGTTCTTTTGGCACTCGACCATGTCGTGTTTGTGGGATCCCAGTTATTTTCATACTCGT
TTTTTCGGACGAAGAAGACAGTCATTTTTTGTTAAAAAAAAAAAAAAAAAAAAGGGCGGCCGCTCCGATTAGAACTAG
>GJ00028 num_miniclusters=2 longest_minicluster=2685899:1
CGCCCGCCCGGCCGCAGCCGCAGCCGCCCCCGCCCGCCGTCGGGCGGAGTCCGCTCGCTCCGGCGGAGTACCGCTCCGGCTTGGCCGCCCTGTCGGTACC
TGAGGGCGCGTCGGGCGCCGCCGCCGCCAGCGCCGCCGCCGCCGCCGCCGCCGCCGCCGCCGCCGCCGCCGCCGCCGCCACCACCGCCACCACCGCCACC
ACCGCCACCACCGCCGCCAGCGCCGCCAGCGCCGCCAGCGCCGCCGCCGCCGTCGTCCCCGCCGCCGAGCCAGCCGCCGCCCCCGCCAGCCCGCACAGCG
GCGCCGTCCTCGAGCAGGCGGCGCCGTCAGACGACTCGCCCGCGCGCAGGGCAAAGGCCAGGGCTGCCGGCGCCGCGTCGCTCGCCAGCCTCGTGGGGGC
GGCGGCGTGGTCGGGGTCCCCAAAGGGGTACCACCCGCTGCCGTCGGCGGCGGCGCCGCCGCCGCTCGAGTCGTCGGCCACCTTCGAGTCGCTGGCCTCG
TCGACGGACGGCGCGCCGGGCGGCGCCGCGGGCGCGGCGGCGGGGGCGGCGGGCAACCGGCGCACGTGCGGCCGCTCGGGGACGTTTCCGAACCTGGTCA
GCTCCGCCGCCGGCTCGGGCACCGCCGGCGCGCACCTGCGGAGCTCTGCTCTGGCGGGCCGGCTGCGCAGCGCCATGACCGCCTTCTCGGGCTTCGCGGA
GTGGAGCGAGCCGTCGCCTCCGGTCGCGAGGAGCGCGGCGGGCAGCGCCGTGGGGGAGGGGCCTCCGATGCTCGGCGTCGTGAGCTCGCGGCCCACGTCC
AGCTCCAGCTCATCGACCCGGCGCGTGTCGCTCGTGCCTCCGCCGGCCGACCCGCCCGCAGCCGAGGACCTGCCGGCGGTGCCCGAGTGGCGCTCGCCGC
GGCAGCGGTGGCGCGACGCGGCGGCGACCACGCTCGCGTTCACGCTGCCGCTCCACGCCCTCGGCTGCGTCGGCAGCCGCGCGCTCGAGGGGCTCGTGGC
GATCCGGCCGCAGGCGGACGAGGAGCTGCTCTGCTCGGCGAGGGTGCTCGAGCTGGCGCCGCTGCTGAGCCCGGTGCTGCCGCTGAGCCTGCCGGACAAC
GAGGTGACCAAGCACCTCACCGGCGAGACGCGGCTGCTCGAGGCGATCCGGCTGATGGTGCGCGTGCTGCGCGCCAAGCTCGCGGGCGGCAGGACCATCC
TCGTCTTTGAGGACGTGCACTGGATGGACTCGTCCTCGTGGAAGCTGCTCGAGGCCGTGCGCAAGGAGCTCTCCCCCCTCCTCCTCCTCGTCTCGATGCG
GCCCGGCGCAGAGCCCAAGCTGCCGCCCGAGGGCACCGCGCTGCTCGCCGCCGCGAGGCGCTCCGAGCTGTCCGGCTTGCGCGCGCACGAGGTGGAGGAG
CTGCTGCAGCGCACGCTGGGCGTCGACTCGCTGCCCACCGCGGTGGCGCGCGAGATCATGGACCGGTCCGCCGGCAACCCGCTCTTTGCGATGGAGTTCG
CCCTCGCGATGCGCGACGAGGGGCTCGTGCAGATCGTCGACGGCCGGTGCGAGCTCAAGGTTTCGCTCGACCTCATCGACTTCCCGCCCTCGGTCGAGGC
CCTCATCACCTCGCGCTTCGACCGGCTCCCGCCCGCCTCGCTGCTGCTGCTCAAGGTTGCGGCGGTCTGCGGCTCCGAGTTCTCCGTGGAGGCCGTCAAG
CGGATGCTCTCGCGCTCAGACATCGACGGCAACGGCGCCGCCGGCGCGGCCATCGGCATCCCGGCCGACGCGATCGAGCCGACGCTCGAGACGCTGACCT
CCTCCGAGGCGGACATGCTGCGCCGCATGTCGGGCGCCGGCCGCGACGCGAGGGGCGGCGCCGGCCGCGGCGCGCGCTCCACCCTCGCGCCGCGCCGCGC
GATCGCCGAGCCCAACACGCCGAAGCGGCGGCCGGCGGCGGCGGCCGGCGCCGACGACGTCAACGGGTCGTCGGGAGGCGGCGCGGCGGGCGGCGGCGAC
TACCGCTTCAAGCACCGGTACCTGCAGGAGGTGGCGTACGACCTGACCGCCGAGGAGCTCAAGGAGCGGCTGCACTACGCGGCCGCGCTCTACTTTGAGG
AGCAGCGGCTGGCGGCGATGGCCGCCGCGGAGCGCGAGCGGCGCGAGGAGGAGGCCGCGGAGGAGCCGCGCCGCGGCGGCGCGCGCGCGACGCAGGCCGC
CGCCGCCGCCGCCGCCGCCACCGCGCGCGGGGTGGGCGAGACGCACCTCGAGGCGCTGGTGCACCACTGGCGGCGCGCGGGCCCGTCGCCGCACGCGCAG
GAGAAGGCGGTCCACTACCTGACTCTGCTCGGCGACCGCGCGCTCGACAACTTCTCGCTCGTCGAGTCGGAGGAGCTGCACACCGCCGCGCTCAATATCG
TCGACGCCGAGGCCGCCGCGGCGCAGGGCGGAGGCGGCGCCGTGCGCGCGCAGCGCGGGCCGCTCCTCCGCCGCATCGCCCGGCGCCACTTTTTGCAGGG
GCAGCACAAGGCGGCCGAGGCGAGGCTCAACGAGGCGCTCGTCGCGTTTGAGATCGAGCGGCAGCCGCTCGAGGGCTACACGGACGGCGCGCTGGCGTGG
CGCTCGCAGCTCATGCGCCTCGCCCACCTGCGCAAGGTCTTCCTCCCGTTCTCGCGCTGGCCGCAGCCGGGCGGCCCCCCGCCGACGGCGCCCGAGGAGC
GGCGGCTCGCCGAGGTCGCGACGTGCTACGAGCTGCTCTCTCAGATCTACCTCATGAATCACCGCATCCGGCTCGCCGACTACTGCGCGCGCCGCTCGCT
CGCCCTCGGCCTCCGCCTCGCCTCGCTCGCGCCGGTCGTGGCGCGCGCGTACGCCGACCTGCTCGCGGTGACGGCGGCGACGGGCGGCTCGCGCCGCGCG
GTTGCGTACTACAAGGCGCAGGCGCTCGGGTCGTGCCGCCAGCTGGGCGAGTACGCGCAGCTCGCCTTCACGCTCCTCGCGGTCGGCATCCACGACGCCG
CCTCCGCGCGCTGGGCGGCCGCGCGCGACAACCTCNTCCGCGCGCGCGAGATTGTGCACGGGGCTCAGGACCGCCGGCTGTGGGAGGACGTCGTCTCGCA
CCGCGGCCACCTCGAGTTCTACGCGGGCGACTTTGCGGCCTCGCTCGAGTGCTACCAGGCGGCGCTCGAGTCGGCCGAGGCGCGCGCGGACAAGCAGATG
ATCAACCGGTGCCAGTCGGGCATCGCCGCCGTCAACCTCGCCTCGAACCGCACCGCCGAGGCCCACGCGATCCTCAAGGAGACCAACTCGTACGGCCAGC
TCGCCCTCTGCCTGCTCCGGATGGGCGACGAGGAGGGCGCGCTCGGGTACGCGCTCAAGGTCAAGGACCGCTTCAAGGGGCCGCGCACAAAGTACTACGT
CCTCAAGGCCTTCGCCTCCACGGCCGAGGTGTTTCTGCGGCTCCTCGAGCGCGGACTCGAGCACGCCCCGGCGCCGCCCGCGCGCGGCTCCGTCTTCAGC
CGCTGCTCGGACGCGCTGATGCGCCGCTCGCGCGCGCGGCCGAACAGCGCCGCCTCGTCATCCGCCTTGGACACCTCCCGCCACACCGCCTGCGCGCCCG
AGCACTCCGGCGCACGCCTCCCCCGCGACGCCCAGTTCGCCGACGACGACGACGCCGAGGCCGCCGCCCCGCCCGCCGCGTGCGCGCCCCGCGCGGCCGC
CTCCACGCCGGCCCTCACCACGCGCGTGACCATCCTCGAGCCGGCGGCGGACGACGACGCGGCCGCGGAGGCGGGCGCCGCCGGCGGCGCCGCCGGCGGG
CTCGACGTCGAGCGGTTGCAGCGGTACGCGCAGGAGTGGATCGACCGGCTGAAGCAATTCGGCGAGCTGTACGCGGTGGCACGGCCCCGCGCTTTGCTGC
TGAGGGGCCAGCTGGACATGCTC
>GJ00029 num_miniclusters=3 longest_minicluster=2686213:5
TTTTTTTTTTTTTTTTTTTAGTCAAAACCCCGTACGGTTGTATTCAAGACACCCACCACACAGCGCTCACGGCACGACATAAGCGACGCCCTCACGCAAC
GGACACCCTCACGGCAGCACCGTGCCCGTCCGTTGCTTGAAGGCGCGCTTGTTCGGGTCCACGGGCGTCTTGCGCAAGTTGCCTCCCGATCGAATAGACG
CCATCAGCTGCGCTTGCAAATCGTCCCCCGCCGGCGCTGGTCGACTCCCTGAGCTCGGCGGCGGCGGCGGCGGAGGCGGCGGCGGAGGCGGCGGAGGCGG
CGGCGGCGGTGGCGGCGGCGCACCCGGCGCACCCGGCGGGCGGGGCGGCGGCGGCGGACCTCCCGGCGGCGGCGGCGGCGGCAGCGGCGGGCCTCCCGGC
GGCGGCGGCGGCGGAGCTCTCCGCGGCGGACCGCCCGGCGGCGGCGGCGGAGGAGGCGGCCGCCCCGCGGAGCTGCCCGCCTTTGGCGCCGCTTTCGGCG
CCGCCTTTGGCGGCGGCTTGCCGCCCGCCGGGCTGCCGCCCGGCACCCGCCCCCTGCTGTCCGCCACGCGCGGCCCTCCCGTCTTTTTGAGCTTGATCCC
ATTCCTTATGGCGTTCATCAGCTCCGCCTGCGGGTCGCCGCCTCCTCCGCCGCCTCCTCCGCCGCCGCCTCCTCCTCCGCCTCCGGGAATGGGCGGCGGC
GGCGGCGGCGGCGGCGGCGGCGGCGCACCCGGAGCGCCGGGCGGGCGGGGCGGCGGCGGCGGCGGCGGCGGCGGTCGCGGAGGCCCGCCATTGGCTCGCG
ACGCGGCGGCGGCGCCGCCGGGCGAGGGCGGCGGCGCGCCGTCCGTTGGCAGCGCGGCGATCTTGCGCTTGAGCATCGCGAGGAGTCGCTGCGCGTCCGC
CGACGTGTTGAGCAGGTCCTTTTGCTGCTCGAGCTTGTGCGTGAGCGCGCGCACCTCGTCAGGCTTGAGGCCGCCGGTGCCCATCGACTTGTACTGCCCG
GGCCCAATCATCTTGAGCTCCGGCGCGCTCATCACGACCATGCGCAGCTCGAGCCGGTTCTGCACGCGCTGCGCCAGCTGCCGCTCGTCGCCGAAGAGAG
AGAGCGGCTTCACGCCGAGCACCTGCCGTATCGCCGGCTCGAGCGCGTCGTACGCCTGGCCGTTGCGCTTCCGCTGCGCCGCCTCGCGCTCCTTGCTCTT
GGCCGCATCGGCCTGGTTCTGCTGCTGCTGCCGCTGGGCCTGCTTGCGGTCCTCCTCCTCCTTGGCAAGCTTGGCGATGCGCTGGTGGCGAGGCGTGTCC
ATCATCTCGCCGAGCTTGATGGACATCCCCTCGGCGATGCCCTTGACGCGCTCCGACACGCTCGGGTCGTCGTTGAGGATGATCTCCATCTGCACCATGT
ACTCCTTGCGGATGTCCTCGTCGTTCATCCGCACCATCAGGTCGTACAGCTTCGGCATCAGCTCGCCCGTCTTCGGCGGCCCGCCGCCCGGCGCGAGCGA
GTCGACAATCTCCTTGTACGTCGCCTTGTACTTGTCGGTGATCTCCTTGTCCTCGTCGACGGAGACGTACATGTCGCCCACAATCTTGCGCACCTCCTCG
TTCTCCACCTTGAGCTTCTCGTGGTTGGAGCGCAGCTCCTCGTACTTGGCCTTCATCTCGCGCATCTGCTCCAGCTCGCGCTTGACCCGCTCGTACTCGG
CAACCATCGCGTCCGGCACGGCCGGCGACGCGCCGTCGAGCCCCTTCGCCGCCTCGTGGAAGGACGCGCTTCGAGGCGTGCGCAGCGAGCCGCCCGCGTC
CGCGTCGCCGCCGGCCGGGTCGGCCGACGCCGCGGCCAGGCTCGAGTCGGCCGCCGCGGCGCGCACGCCGCCGCTGCCGCGGCTCGAGCGGGACGCCTTC
GACGGCGACGACTGCGGGATGAAGGTGGTGACGGTGGAGCCGCCCTGCTGCGTGCCGCCCGAGGCGAGGCGCCGCTTCTCCTCGTCCGAGCCCGAGTCCG
AGTCCGCCTCGTAGCTCACCGTGCCCGCCGGAGCGCGGTTGAGGCGCGAGGCCGATAGCTCGGACGAGTTGACCTGGATGTCTGTCTCCATCAGCAGCTT
GTAGTACGCGTGCAGCGTCTCCGAGATCTCCCACCCCTGCTTGGTCGAGAGCGAGTACTTGACGATGTGGCGCCCCTGGTGCGCCTCCTCGAGAAAGTCG
CAGCGCGTCGACCAAAAGCAAAACAGCTTCGGGGAGTACTCCCACCGCTGCACGTCGGCGAAGAAGAAAGGCGAGTGGATCTCCTCCTTGGTGATCGGGT
GGAAGAAGTGGACGCCCGACGAGTTTGCGGCGAGCAAAAAGTGGCCCGACGGGAAGATCTTCGAGTTGTGCACGTGGAAGAGGGTGGTGCCGTACATCGG
CAGCTTGCGCACCTTCTTGATGTACATGACCTTCGCCTCGGACGGCGAGATGCCGCGCCCCTGCGACAGCTTCGCGAAGATGTCGGAGATCTTGCGCGCC
TCGAGGTGGATCCGCGCCTCCCAGTCGCACTCGGAGGTGGAGGTCACCAGCGGCGTCGGCATCAGCTGCTCGCCGATCTTGGCCTCGCGCATGTACGGCA
GCGAGAACTGCTCCTTCGAGGCGTCGAATGGGCCGTACCAGACGTAGTACTGGATGGCGGCCAGCTTGATGGCGTCCGAGAGCTTGGTGAGGTAGTTGCC
GCGCTGCACGTCGTTGACGGCCTGGATGTAGAAGAGGTGGATGAAGGGCTTCTCGGTGATGAGGCGCTCGTCGTGCTTCGTGAAGAGGAACTTCTTGAGC
AGCAGCTTGGTGCGCCGGTCGCGCATCCCCAGCGCCTTGGCGCGCGAGTCGGTCGTCGCCTTGATGTCTGCAACCTGCGCCTCGCCGTGCAGCAGGTAGT
GCGTGCCGCGCTGCACCTGGTAGAGGGCGAACGCAGACGACTCCTGCACGCCGAGCCGCTGCTTGACCTGCTCGAGCAGCTCGCCGACCAGCATCGCGCT
CGTCGTCTCGAAGAACTTGTACGTGCCGTCGAGCAGGTAAATCTTGACCGACCCCTCGGGCGCGGGCGCGTCGTCGGCCTTGCGCACCTTGTTGCGGCGC
GAGAAGGACCAGGTCCGCTCCTTGGTGTCGGCCGACTTTGCGAGCTCCGCCGAGTCGATCTCGACCGACCTCGAAGAGGAGCGCCGGTCGAGGCTCTGCG
AGCTCGCCTGCTCGTGCATGCCGTGCATCGACTCGATCGACGTCTGAGGCTCGAGCGCGGTGGGGGAGGGCGACGCGTCGCCGGCGGCGGCTCCAGCGTC
GTCATACTTCTTGCGCGTGTTCCAGCTGAGCGAGCGCGAGATCTTGGACAGCTTCGAGTCGCCCTTGCGGCCGAACGAGTTTGCGCGGTCGCGGCTGTCC
GCCGCCTCCGCCGCGGCTGACTTACTCGACTTTCGGTCGACCCTCGACTCGCGGCCGGCTAGGGCCTCTCGGCCGGTTGGGGCGGTGGACTTGCGCGGCT
CGCCGGCGGTGGACGCGGCGGTGGAGGGGGCGGTGGAAGAGTCTCCGCTTGCGGTGGAGGAGACCTCCGCGTCCACAGGCGCCAGCGCCTCCCCCCCCTT
CCCGAGGCTGCCTTGGCCGGCGGGAGTGCTCGCCAGCTCGGCCGGCAGCGGCACCGGCGCAGCAGCTTCCTCGGGCGGGAGAGAGCCATCGGCCGCCAGC
GAGGTCCGAAACACCGCGACCAGGTCCATCAGCGCCTCCGCAAACGGCGCCTTGCAATACCGCTGCCACGCCTGCGTCGCGCTCTTGTCCACGTTTGACT
CGTGGCACACCTGTGGAGGGTGCGGCGAGCGCACGGGCGGCGCGTCGTCGGCGCGCGGCGAGCGCAGCGGCCGCACGCGCCCGCCGCACACCTTTACGTA
CGCCTCGAG
>GJ00030 num_miniclusters=2 longest_minicluster=2691161:4
CTCACAGGCGCCGCCTCAGGGCAAGCGAACGAGCCCAATCGGGCCTTAACTTACACTCCGCATGACGGTGATCCAGCACGACGCCGACATCGTCGAGTTT
GGCCCGCAGCCGCCGGTGGCCACCGTCGGCCAGACGGCGGGCGACGAGATGGAAGTCGACAAGGCGGATGCTGCAGACGCCGACGCTGACGATGCGCTCA
CCGGCGAGTTTACGTGGGTGATAGAGGGCTTCTCAAAGAACAAGCAGGCAAAGCTCTACTCGCCCGTCTTCCAGAGTGGGCAGTACAACTGGCGGATCCT
GCTCTTCCCGGGAGGCAACAACGTGCAGCAGCTGTCGGTCTACCTCGACGTGGCCGATTCGGCGACGCTGCCGCAGGGGTGGACGCGGCATGCGCACTTC
ACGCTCACGGTCCACAACCAAAAGGAGCCGTCGCGCAACGTCATAAAAGACGCCGACCACCAGTTCAACGTGCGCGCCTGCGATTGGGGCTTTCGGGAGT
TCGTGACGCTGGCGGAGCTCAAGGACACGAGCTCCGGCTTCATGGTGGACGACAAGCTGATGGTGTCGGCAAAGGTGCGGGTGGAGCCGCAGGTGAACTG
GTGGTCGTGGGACTCGAAGAAGGAGACGGGCTTCGTCGGCCTCAAGAACCAGGGCGCGACGTGCTACATGAATTCGCTGCTCCAGTCGCTCACGCACATC
CCTTACTTCCGCAAGGCCGTCTATCACATGCCGACGACCGACACGGAGGATCCGGAGGCCAGCATCCCGCTCGCCCTGCAGCGCATCTTTTACAAGCTGC
AGTACGCCGACAGCTCCGTCTCGACAAAGCAGCTCACCAAGAGCTTTGGCTGGGACACGTACGACACCTTCATGCAGCACGACGTGCAGGAGCTCAACCG
CGTGCTGGTCGACAAGCTCGAGGAGAAGATGAAGGACACGAGCGTTGCCGGCACCATGGCGCACCTCTTCCGCGGCACCTTCACCAACTACGTCAAGTGC
ATCAACGTGCAGGACGTCTCGCTGCGCGACGAGGTGTTCTACGACCTGCAGATCCCGGTCAAGGGGTGCAAGGACATGTACGCCTCCTTCGACGAGTACG
TCAAGGAGGAGACGCTGGACGGCGACAACCAGTACCAGTCCGAGCGCTTCGGGAAGCAGGACGCCAAGAAGGGCGTCGCCTTCAAGGCGCTGCCTCCCGT
GCTGGAGCTGCACCTCCGCCGCTTCGAGTACGACTTCAGCACCGACCAGATGGTCAAGATCAACGAGCGGTTCGAGTTTCCGACGACGCTCGACCTCGAC
CGCGGAGAGCGCAAGTACTTTACCGCCGACTCGGACCCCAACGTCGTCAACAAGTACCGCCTCCACTCGGTGCTCGTCCACTCTGGCGGGCCAAACGGCG
GCCACTACTATGCGTTCGTGCGGCCGCTCACGTCGGAGCAGTGGTATCGCTTCGACGACGAGAGAGTGACCAAGGCCAAGGAGAAGGAGGCGGTCGAGGC
GCAGTTTGGCGGCACCGAGCAGCAGCAGCACCCGGGCCACACGCCGCAGTGGAAGCTGCCCAAGATCTCCAACGCCTACATGCTCGTGTACGTGCGCGAG
TCAGCCATCCCGGAGATCAACGTCGACGTGTCGGGCGACGACATCTCGCAGCACCTGCGGCGCACGCTCGAGAAGGAGCAGGAGGAGAAGGCGCGCAAGA
AGAAGGAGCGGCTCGAGGCGCACCTCTACACCGTCGCGCGCGTGGCCACCGCCACCGACCTCGCCACCGAGATTGGCTCGGACCGCTTCTTCGACCTCGT
GACGCACGACAAGGTGCACGCCATCCGCATCAAAAAGGAGCTCACGCTCCTCGCGCTCAAGCAGGAGATCTGGCGGCTCACGGGGGCGCTGCCGGCGCAG
CAGCGGCTCTGGCTGTGGGCCAAGCGGCAGAACCACACCTACCGGCCCGACCGGCCGCTGCAGCTCGACTGCGACGACCACACCGCGATGATGGACGTCA
AGGAGGACACGACGGCGCAGCAGAACAACAAGTTCCAGCAGGAGCTCCGCCTCTACCTCGAGGTGGTCGGCACGCCGCCCGCGGGGCCGCCGCCGGCCGA
CGCGCCCGTGCCCGAGGACGAGGGCTACCCGCAGCTGCCGACGAACCAGATCCTGCTCTTCCTCAAGTTTTACGAGCCCGCGGGCGAGGCGCTCTCCTTT
GTCGGCACGCACATCGCCAGCCACACCGACACCCTCACCGACCTGCTCCCCGTGCTGCGCCGCGCAAAGGGCCTGCCGGCGTCGCAGCAGCTGTGCGTCT
ACGAGGAGGTCGAGTTTGAGACGTCGGTCCGCTTCGAGCTGCTCTCGGAGCACCGCTCCCTCAAGGACGCGGAGCTGCAGTCGGGCGACATCATCGTCTT
CCAGTGCGCGCTGCCCGTCGCGGCGCCGACCAGCATGGCGGTCGAGCCTGCGGCGGGCGCGGCCTCGTCCGACGTGCCCGAGCACGAGCCGCTCCTCCAG
ATCCCGCAGTTCTTCGAGCACGTCAAGAACCGCGTGGTGGTGCACGTGCACCGGCTGCCGCCGCAGCACTCGCACGGGCAGGGCGTGCGCGAGAAGGAGC
GCGCGATGGAGATCACGATGGACAAGAGGTGGACCTACGACCAGGTGACGGCGTGCGTCGGCAAGGCGCTCGGCTGCGACCCGCTGCACGTGCGGCTGAC
GATGCACAACCCGTACTCGGACCTGCCCAAGCCGACGCCGCTCAAGTACCGGTCGGTGGAGAGCCTGCAGGAGATGCTGCTCTCCTTCCAGAAGACCTCC
GACATCCTCTTCTACGAGACGCTCGACATGCCGCTGCCCGAGCTCGAGTCGAAGAAGCCGCTGAAGGTGTCGTGGCACACAGCCTCGACGGAGGAGGGGC
GCGTCGTCAACCTGCTGCTCGACAAGGAGTCGACGGTGGCCGAGGCGCTGCACGCCCTCGCCAAGATGGTGCCGCCGGAGGCGCCTGGCGCGGGCGAGGC
GAGCGGCGCGAGCGGGATGGACGTCGCGGGGGCCAACGGCGCGGGGCCGCGGCGGCTGCGCATGATGGAGATCTTCAACCACCGGATATACAAGATCTTC
CAGGACCAGGAGGAGATCGAGACGATCAACGACCAGTACTGGACCATCCGCGCCGAGGAGCTCGCGCCCGAGGAGCTGTCGCAGGGGCCCGACGACAAGC
TCATCCACGTGCGCCACTTTTACCGCGACACGAGAATGAACATGACGCACAACTTTGGCGACCCCTTCCTGCTGATGATCTCGCCCGACGAGACGCTCGC
CTCCGTGCGCAAGCGCATCCAGGCCAAGCTGCGGCTGACGGCCGAGGAGATTGCCGCGTGGAAGATCGCCGTCGTATCCTTTGGCCGCGTCGAGTACCTG
GAGCAGGACGACGACGTCGTGCGGCCGCACTTTCGCAAGCACGACAACTACTCCAACTGGGACGACTACTTGGGGCTTGAGCACGCGCAGACGGGGACGG
GCAGGAAGAAGCAGCAGGCGCGCTCGGGGTACGACAAGCCGGTCAAGATCTACGGCTGAGCGGCGGCGCGGGCGCCCCCGCGCGTTTGGGCCTCGGCGCA
GCGGCGGTACGCGCGCAGGCGGCGGCCGGGGCGCCGCACGCGCGCCGCTCGCGGGGCGCGGCCGCGCGCGCCTCTCGCGTCGATCGACGGGGAGGACCGC
CTGTAGCTTGCTTGCTGGCGTTGCGTTGCCCGCGACGCAGCAAGCGTCGGCTCTCTGCCCCCGGCGTTTCTCTGCCCCCGGGCCCCCGCGGCTCGTCGCG
AGCTCTGGGGCAGCGCCGATCCGCGCATCGGCCGATCGCTTGCCGCCCTCTCCACTAGCGTCATAAGATTTGAGTTTGTTTTTGGATGTTGTCACGAGCG
ATTTTTCT
>GJ00031 num_miniclusters=1 longest_minicluster=2689369:3
TTTTTTTTTTTTTTTTGGACGAGAGATACACCATACACGGAACACGCATATTAGACCCCCGTGGTGGGGAGCGGACACCGCGACACCGGGGACTCTAGAG
GAGACGCAGAGCCGTACACCGCTCTCTCTACGAGCCGCGTAGCGGTGGCCCATGCCGCCGCCGCCGCGTTGGGGGGGGGGGGGGGAGGCAAAAAAAAAAC
CCCCAACATGGGAGAGATGCAGCGATGGGGGACGACCGGAGCGAACGGCGCGTGCACCCCACAGGGGTGTGCAGCCCCAGGGGTTGCGCGCCCCGCCCAA
ACATGGTTTGCGAGACACATGGAAGCATCGTGCATGGTCACAGTAAACAGAGGTGCTGTCCGAGTGCGCGCCCTCGGGCACCGAAAGCATCATCAACGTT
AGCCGACCCAAGAGGGGCGAAAACGGGCCTAGCGCCGTCGGCGCCCAACGATGGGGTCGCGTCACCTCTGCTGCGCCATCGACACCTTGTCGTTGAACGC
GGTCAGGTTGTCCAGGTGTGCGTCCTGGTCCTCCGGGTTGAGCGAGGAAAGCACCCAGCCCAGCTCCAGGGGGGTCGACGCTGCCGACGCGGCCGACTCA
CCCGTCGAGGGGCCGCCTCCGGATCGGCCCCCGCCCGAGCGGATGCCCTCGGAGCCGGCGAGAGAAGGGAGCGGGCCCGCCGCGCCGCGCGAGCCGTGCA
GCGCCCGCCCCATCGCGGCGAGCGCCTGCATCGTCGGCTGGTTCTGCGCCTGCTGCAGCCGGCTCTCGCGCGGGCCTTCGGGCGCAGCGTGCGCCGCCCA
GTCGACGCCGGCAAAGAAGGGGTGCGCCATCACGGTGGGGGCGCCGGTGAGCCGCCCTCGCGGGTTCGGGTTGAGCATGCGGCCGACCATGTCGGCCGCC
TCGGCCGAGATGGCGCAGCGCGACGGCGGGCAGGCGAAAGAGAGCGACAGGATCGCGCGGTAGATCTCGGCCACCTTTGAGCCCTGGAAGGGCGTGAAGC
CCGTGAGCAGCTCGTACGTGATTGCGCCAAAGGACCACCAGTCGGCGGCCGCCTCGTAGCCGCGCGCCTTGCCGCGGATCACCTCGGGCGCCATGTAGAA
GGGCGTGCCGACGATGGAGGGGTCGCGCGCGAGCTCCTCCTCGGAGGCGATCGCGCCGCGCTGGAGCAGCTGCGAGAGGCCGAAGTCGGCGAGCTTGACC
CGCCCCTCGCATGTGAGGAGCATGTTCTCGGGCTTGAGGTCGCGGTGGATGATGCCGCACGTGTGCAGGTGCTCGAGGCCGAGGCACGTGTCCGCCATCA
GGGAGATGACCTGCCGCTCCTCGAGCACGCCGCGCCGCTGCAGCAGGTGCTTCGCGTCCGAGGCCAGGCACTCCATCACCAGGTGCAGCCGGTCCGCGTC
CTCGAAGGCGAAGAAGACCGTCACCACAAACGGCGACTGGCACGAGAAGAGCACCTTTCGCTCCGTCACCAGCCGGTGGAGCCGGCCGCGGTTCTTGTCG
ATCACCTTCATCGCGAACTCGTCGCGCGTCTGCCGCTTGCGCACCAGCCACACCGCCGCGTGCGAGCCGCGCTGGATCTCGCGCACCATCTCAAAGTCGG
CGAGAGTGGGCGGCTGGCCCGAGGCGAGCGGGTCTGCGCCCGGCTGCGGCACGATGGTGCACTGCAGCTCGCTCGCCCACTGCGTGCCGTGCTGCAGCGC
GGCCAGCTTGCGCGCGCCGGCCGCCTTGATGTCGGCCCACACCGCCGCCGTCGAGGGCGAGACGCGAGACGCGGCGACCAGCTCGTCAATCTTTGGCGGG
AGCGCGGAGAGGAGGGGCAGCGCGTGCGAGCCGGCGGTGAGCGAGGTGAGCACGAGCGTGTACCCGCGCAACGCCTCGAGCAGCATGCAGCCCTGCGTGG
CTCCGCAGCCAAAGATGTGCGCCGTGTTTGCGACGGCGTTGAGGCGGACGACGATGCGCGCGAGCGTCTCGTCGCAAGACGAGGCGAGCGTCTTGCACTG
CATCACGATGTTGCAAAAGTGCGTGTGCTGCCCGAGCGAGGCGAGGATGACGCGCTGCTCGCACAACCGGCAGACGCCGCTCGCCGGCTCGTGCGGCGTG
CCGTCGGCGGCGTGGACGGCGACGGCGGTGGTCTGCGCCGCGGCCGAGAAGCCGCCGTACAGCTCCTGCAGCTGCAGCGCCTGCAGCGCCTGCCTCGTCG
CCCGCAGCGTCGCCTCAAAGTCGCGCGCCTCCTTTGCGGCCGCCGCCGCGAGCTGCGAGGAGCCGGCGTGGGCGGCGGCGTGGGCGGCGGTGCCGGCGAC
GGGGTGCTGCACGCCGATCCAGAAGAGGACCCCGCCGCCGGCGGCGTTGAGCTGGCGGCGCGCGCGGATCGGCGTCATGAAGAGCAGATTGCCGAAGCGC
GACCCGTCCTTGCGGAAGTTTGAGACGAGCGTGAGCGACTCTTGCTGCGCGTCGAGCGCGCGCGACATGTGCTGCTGCGCGGCGCGCTGCGAGGCGCGCT
CCGCCTCGGCGGCGGCGGAGTCGAACTCGGCGGGCGGCGGCGGCTCGGCGGGCGGCTCGAGGAACTCGGACGACTGCAGGAAGCGGCAGTTGACGTGGAG
CACCTCGTGGGGCGAGCAGCCGCACATGACGCCAAAGCCCGACGACGCAAAGACGATCGGGTTGCGCAAGTTGGGGTCGGCGACGGTGGCGGAGGGGTCG
GTGACGAGGAGGTTGAGGAGGGAGAGGCGGAGGAACGTGTACAGGTCGCACTCTTGCAGCGCGGCGTGCTGGTCGACGTGCCGCTGCAGCATCGGCAGCG
ACGAGTGGACGTCGAGGATGGCAACCGCGACCGACCCAACGCGGGGACCGGCGTGGTGGTGGAGGGGGAGGACGTAGACGAGGCAAAAGACGGGGGCGCC
CGAGGCGGAGGAGAGCACCGTCTCGATCAGCTTGTTGTGCCGGTGCCGGATCGCCGCGTCCAGCTCCCCCACCTGGTCGAGAATCGCGGGCGGCGCCTCG
CCGCGCGCGCGAAACAGGTCGACGCTCCGGCCGAGCAGCTCCGCCTCCGAGTAGCCGAGCAGCCGCTCGAGGCCGTCGCTGGCGTGCCACACCTCGTACG
CGCCGGGGTCGCCCCCGCCCGCCGCGTCGTCCGACGACCCCGCGCCCGAGGGCGAGCGCCGGCGGGCGCTCGCGGGCTGCGTGATGAGGACGTTGGCAAA
CATCTCCTTTTGGAGGACGGCCGAGTAGAGGGCGGACCAGGCGAAGCGCTGGGTCGCGCTGGAGCAGGCGTCGATCCCCGGGCAGGGCAGCCCGCGCAGC
AGCCGCCCCGCCTGCGCCGAAACGTTGCGCACCCCCTCGATGGTCCCGGCAGACGGCCCCCCCTCTTCGTCGACAAACATGCACGACGACGCCTCGAGTG
CCTCGATCGCCATCGCCTCGTCCTGCCCCTCGCCGGAGCCGTCCGAGTCGGACGCGCTCGACGCCTCGAAGGAGAGAAGCAGCCGCTCTACCCGCCCGTC
CTGCGCCGAGTAGAGCGGCGAGACGCGAACGTTCGCCGAGTGCACCGCGCCGTCGGCGCCGAGCAGCTGAACCTCCGCCGAGCGCCCGTGGTCGTCGGCC
GAGTCGAGGTCCGCCTCCCCCGCCGCCGAGACGGACGCGTCCGAATCGCCGCCGCGCAGAGCCACCGCGAGCAGCCCGTGCACAGCCTCGGGGTTGGCAA
GGTGGTCGTCGAGCGGGGTGCCGGTGACGCTCTGGGTGGCGCGACCAAGCAGCGAGAGGAGGCGCGCGCCGGCGCCGAGGACGCGGCCGGCCGTGTCAAC
CGTGAGCTCCATCTAGCTTGGTGCGCCCGGGCGGGGCGCGGCGCAGAGCTTCTCGCTCGCTCTCAGGGTTCGTCTGTGT
>GJ00032 num_miniclusters=1 longest_minicluster=2689394:6
TTTTTTTTTTTTTTTTTTTTTTTTTTTTTTTTTTTTTTTTTTTTTTTTTTTTTTTTTTTTTTTTTTTTTTTTTTTNNNGGATAATAGCTGGAGTCTGATA
ATCGCGGAATACCGCGAGGAGTCACCGCAGCACCGAGCACGCACTGAGAGAGGATGAGTAAGTGGCCACACACGTCACACGTGCGCACCGGACGCAGAGC
AGTGCTGCAGCGCCACGGTACGCACTCACAACACACTAGACACCGCTCCAATAGCGCGGGGGAAGCGTTTCGACACCCTGCACGGTGGGCGCGCGGGTCC
TCGCGCGGCTAGAGCGCGCCAATCTTGGGCGCCCCCTTCTTGACGACGGCCGCAAGCGCGTCGCTGCGCGCGCCGGCGACGAGTTTGTGCTTGAGCAACA
CGTCGGCCGAGGGGCGCGCGACGGCGTCCTTGACGAGCGCGCACCTCACGAAGTCGCGCAGCACGGGCGAGCCCTCCGCCTCGGGCGGCGGGTTGTTTAC
GATGGCGAGGATGATGTCGAAGACGGAGGAGAGGGAGGACCAGGGCGGCTTCATCGACATCAGCTCGATGGCAGTGATGCCAACCCCCCAGATGTCAACC
TTGTTGTCGTACGGATCGCCATCAATGGCCGTCACAGCCGCAAACGCCTCCGGCGCCATCCAATGCGGCGTGCCGATCATCGTGCCGCGCTTCGCCATGG
TGCTGTACACCTGCGCCGCCACGCCGAGGTCGCCGAGCTTGACCGCACCCGAGGCGGTCAGGAGCACGTTGGCCGCCTTGACGTCGCGGTGGAGCGCGCG
CAACTCGACGTGGAGGTAGCGCAGCGCGGTCAGCACCTCGCGGAGCACCAACGCCGCCTCCGCCTCGCTGAGGGGCGCGCCCTGCCGCTCCATGACGTCG
AGCGCAGAGCCGAGCGCGCAATACTCGAGGACGATCCAGAGGAGCTCCTCGCCGTCGTGTAGCCGCGTGAAGTAGTCGTAGTAGCCGACGATGTTTGGGT
GGCGCGCCTGCTTGAGGATCTCCACCTCGCGTGCCACCGCGACGACATTCTGCGCATCGAGCTTGAGCATCTTGCACGCCACGCCGTCCGAGCCGCGCGG
CGTGGCTGCCTGCTCGTACGCGGCGCGGTAGACGGAGCCGTAGGTGCCCTGCCCGAGCTTCTCCTCGAGCTCCACGCCGCCGTACGCCGACTCATCCGCC
GTCCGGCTGGCGAGAGCCTTTGCGCGCGCCTTCTCATCGCTCCGCCGCCGCTTCGCTAGCGTGGCTGACGCCTCGCCACCATCGCCCGCCCACGGCGCGG
CTGGCTGTGTGCCGCCCGGCAGGATCGTGGTGTCGCCATTGGCCACGGGCGGCCGGCTGTCAAGAGCGGCAACCACCTGGTCCTTTGGCGTGTGGGGCAC
CGCCACCGGCTTGCCGCTCCCCACCGCCGGCTTGTTCACGGCGCTCAGGTTGAGCTTGAACCCCGTCGACGAAGACGACTTCTTCTGCAGCGGCGGCGCG
GCGGCGGCGGGCGCGGCGGCGGCGAAGCCGCCCGATGCCTCGAGCGCCTCGAACGACTGTTTGTTCGAGATGCGCCACGCCTCGCGCTGCAGCCCCTCCG
GCGAGTTGCGGTCGTACGGCGCCTCTGGCAGCGCGTAGGCCACCGCGCGCGCCTCTAGCTCCGTCAGAGTGCCGTCGATCTGGAGCGGCTTGAGGACGGC
CGCCTTTGCAATGTCGAGCTGCGCGCGCGTGGCGCGGAGCATGCGCAGCGCCGGCCGGTCTAGGATCGCCCGCGCCAGCTCGGGTGAGCAGCCAACCTTC
TCGAGCCCCTTTTGGTCCTTGGGCTCCACCAAGCCGACCTTGTCGGGGATGCGGCTGCGCAACTCGAAGTAGGCGGGGCGGTTCAGCTCGAGGTTGCGCT
GTCGCGCGCCCGCTTCCTCCTGCGCCAACTTGCGCTGCACGCCCGGGTGCCCCTCGTACTTTGCGAGCACCGCTTGGAACTCGGCCGCCTCGGCCGGCGC
CGCTGCCGCCGCCTCGCGCAGCATGTCTTCCATGCGCATCGTGGCGACGTAGTCGGGCGGCTCGGGCGGCGCCCGGACGTTGCCGGCGGGCCGCCCGCCC
TTGTTCGGCGGGGTGGCCGACGCACCCGTCACCATGCGCACCGGGTTGGGCACGTTGGCGTTCTGGTCTTTGGGCGGCGGCTTCCACTTTGGGCGCTCCG
CAGCAGGCGCCCCCCCCTCGGGGACCCACTGGGGGGTCGCGGCACCCTTGGCAGGCGACGCAGCCGTCTTGCGGCCGCCGATCCAGCTCTTCTTCTTCTG
CAGCGCCGGCTCGGACTGCGCGGGCGGCGGGCGGGCGGGCGGCGGCGCGGCGGGCCCCGCCGCGGCCGCAGCGCTCGGGGGCGCCAGCTTGGACTTGGCG
CGGCCCGGCGCCTTTGGCCGGTTGAGCTGGGCCGTCTCGACCTCCCCGGGGGAGCGGTCTGCCGCTGCCGTGTACTCGTTAAAGACCCACGCCGGCACCG
TGCCGCCCATGATGGCGGCGATCGGCTTGTCGTCGCTGTCGCCGCCGCCGCCGCCGCCGCCGCCGCCGCCGCCGCCTCCTCCGTCCGCACCGACTGCCGG
GCGCTCTAGCTCGGGCGCCTCTCCCGCGATGGCGCGAAGACCGGAATCGGCGTCTGCTGAAGCGGTGGCGAGGTTGGCGGCCGTCGCGCCGCCCGACGAC
TGTGCCGACACCACCGCATCGATATGCCCAAAGAGGTCGTCCTCCTCCACGCCGCCGTGCGGCGTCGCGTCGCTGCCCGTGCGCTCCTTCTGCTCCAGGG
TCGGGCCGAGGAGCACAGTGCCCGCCGGCGCCTTGTGGGCCTCGGCCCGCGCCATCGCGCCCGCTCTCGCGCTCCCTGCGGGTCGCTCGACCCCGGGTGC
GGGAACGGCGCCGATGCCAAAGCCGCCAGGCATCTGCTTCGCCGCCGCCGCCTTTGCTGGGCCGGCGGCCACGTTCCTCCGCAGCGTGTCTTGGATGTCG
GAGATGGACCACGCCTTGAGCTGGTCCATCGGCCGATTGGTGGCCGCGCGTGCGCGCGAGCGCCTGTCGGCGGACACCTGCCGCCCGCCGTGCGAGACAT
AGTTGGTCTTGGCCGACGCGCCGCGCGCCATCGTCTCGCCGTCCGCGATGGCTTGCAGCCGCTGCGTCGACATGATGTCCTTGGAGAGGGCAGCCTGCCG
CGACTCGTCAAACGGGGGCCGGTAGATCTTGAAGCGGTATGCTGGCTGCCCCGGGGCCATGACCTGTGGAACCGACTGGCCTCCATTGGCGACACCGCCA
CGCAGAGTCTGGCCGTCCACCTCGAGGATGACGTCGCCGACGTGCAGCAAGCCTTGCTGCTCCGCCATCGACCCGGGCGAGATGCGCCGCACGATGTTCT
GGTTGTCGAGATCGAGGCCGAGGCCGGCAGTGCCGCGCATTGCCCGCACCTCCGTCACGAAGCCACCCTCGGGCACGTCCTTGAGGCCGTATGCGCCGCA
GCCGGCGTCCGCCGCATCTGCTGCCGCCACTGGCCGCCGCAGCGTGTGGCCACGGTCGGGGTCGAGGTCGTAGTCGTCGTCGCTGGAAGCGAGCGCCGCC
GCCGCGGCCGTTGCCTCTGCCGCGTCCACCTCAGCGTGCGCCGCCGAAACGAGGAAGTACCACGGGACGAGACCTCGGCCGCCATCGGCCTCGATGATGC
ACCAGCCTTCGGGCGCCTCCTCGGCGCAGACATGGACAAACTGACCGCGCGACACCGAAAGCTCACCCTCCGCCTCCGCATCGAAGTCGGCGAGCACGTG
CGCGCGGAAGGCCATTCGGAGGAAGTGGGCAGCAGCCACGCCCACG
>GJ00033 num_miniclusters=1 longest_minicluster=2689181:3
CAGGGAGAGTGCTGCAGCGCCGCTCCTCTTGCCCTCGTGCGACTCGCCGTTGCGCATCACGCGCGACGCGCGTCTTGACGAGATGCAGGTCCTCTCCGAG
GCCACGGTCATCATGCAGCAGCCCAAGATCCAGCCGCCGCCCACTTCGCCGATCCCGGACAGCCCCGACACGGCCAGCCACCCGGGCGTCGAGGAGGACA
TCGCGGGCGCCTGCGCGCAGCGCATCTCTGAAAAAGGGCATCTTCCAGCGCCGGCCCGCCTCGAGCCTGCGCAGCCGCCACGGACCGCTCCACCGCCAGC
AGCGCTGCCGCCTGCCCAGCCGGCTGAGTGGCGGCCGCAGCCTGCAGCCCCGCCGCCTCTGCAGCCTCGACCTGCGGCGGCGGAGCCTGCAGCACCTTGC
GCGGCTGCGGCTGCAGCACGCGAGGGTACGGGCGCCCCGGCGTCTTTCCAGGAGGCGTCCGCAGCCTCCGCCGCCGCGCTTGCGCCGCCGGCGCCGACCA
GGAACGACGCTGCGGAGCTCCTCCTCCAGGCAGCGTGGGGAGGCTCCCCTCCGGCGCCGTGCACCGCAGCGCCGACACAGCAAGCAGTCGAGCCGCGGGT
GGCTGTTGGCCGGGCGGGAGGCAACGACGCCTCGCGACACCTCGCGCCGGCGGCCGGCGGAATGAGCGCCATCGCCCTCGCTATGCAGCCACCGCTTCAG
CCCGCACCGCCAGCGCTCGCGCCGGTGCCCCCGAGTCCGATGCCTCTGCCGCAGCCGCACGCGATGCAGCCGCCGCCGAAGGAGGAGCAGCCATACGTAC
CACCGCAGCTCCTGGCCAACGAGACGCTCCCCCCGCCACCGCCTCCGCCCGAGCCGGCCGCCCCTACACCGTGCGCAGAGGACGACAGTGTCGCGGCGCT
GCTCCTCGGCTTTGGCGCCGCGTCGCGCACCGCCGCGCCGCCACCGCTGCCGGCTCCGGTGGTTGTGCCGCCGGCGCCGTGGGGCGGGCACGCGGAGCAG
ATGGCCTCGCTCAAGCCGCACATCGGCTTGGACCAGCGGAACGGCGGGGCGGCGTTGCTCCAGGCGGTGGGCCGTGCCGACAGCGGCAGCGGCGCTGTGC
GGGTCGAGGGCGCGGCGGCGAGAAGGCGAGAGCGCGAGGAGGGCGTCCCGGCGGGGCAGCGGCGCGGCGCGCCGCGGCAGCGCCTCGACGAGGGCGCGCG
CGCGTGGGACAGCGAGGAGGAGGACGGGGGGGAGGAGGAGGACGAGTACGACGACGACGACGACGACGACGAGGGCCGGCTCGACGATGTGATCGACTTG
CGCGGGTACTCGCCGCGCGCCGCCATCGGGCTGCGCGTGCAGGTCTCGTACGAGGAGCGGCAGGGCAAGCAGATGGTGTCGGTGCCGTACCGCGGCGAGG
TTGTCTCTGTCGACATGCGAAAGGGGCTGCGGGTCAAGCTCGACGGGTACGTGCGGAGGGAGTGGGTGACCGACGAGGACGAGTGGAGGTGGGTGCCGCC
CGGCGACCAGGCGCTGCTCCCGCACCAGCAGGAGCTGATCGACCGGGCGAACGAGGCGGACGCGCGGGCCAAGGGCGGCGCCAAGGCGGCGGGTCCGGCT
GCCAAGGCCGTTGCCCACGTCGTGCTCAGGCTGCGCGGCGCCGAGGGCGTGCGGCTTCCCGGCGGCACAAAGCCACCGCAGCAGATGACGCGCCGCATGC
GCGCCGCCACCGCGCCGCGCACGAGCTCTGGCGGCTCCGAGTCCGAATCGGACGACGCAGTCGCCAAGCCCGCCGAGAAGCCGCAGAAGCAAGCCCCGCT
GGCGTCGATCGGCGCGACCAACAGCGCGCCGGGCGGCAAAAATCCCGAGGTGACCGTGGCGGCCGGCGCGCACGCGGGGGAGAAGGCGACGGTCCTGCAC
GTGGGAAACGGCTGGGTGCGCCTGCAGCTCGGCTCCGGCGCCGTCGTCCACCTGCGCAAATGGGACTTGCAGGGCGAGATCCCCACGAAGGTCCGCTCAC
CGGCCGTCAAGCCGCTCGCAAAGGTGGCGGTGCCGGCGCCCGAGCCCGCCGCCCCGGCGGGGCCGTCGCCGCGCGAAGAGCGCGCTGCAGAGCGAGAGCG
GACGGCGGGCGCCGAGGGCAAGGCGGAGTCCGTGGGGAAGGCGAGCAAAAGCAAGGGCGGCGCGGCGGCGGGCAGCGCGGAGGCCGCACCAGCGGGCGGC
GCGGAGGCGGCCGGCGGCGCGGCGCCGGCGGCCGCCAAGGAGCCGGCGGAGAGGCCGAAGAAGCGGCCGCCGCCGGAGCTCATTGCGGAGGGCTTCGTGA
TTGGGGCCCCGGTGTGGGCGCGCCTGTCCTTCATCAAGTTCTCGCACGGCGTCATCCAGAGGGTGCAGTCCTCCTCCAAGTGGGTGCTGGTCCGGCTCGA
CTCTGGCGCCGACCAGTGGGTCACCGTGCGCGAGCTGGTTCTCGACGCGCCGCCGCAGAGGGAGGCGGTCGCCGATGGGCTGGAGGTGATTGCCGCCTGG
CCGGGGGAGGACAGCTACTACAAGGGGACCATCCTCTCGACCAACCAGCAGGGCGGCTACTCCGTGCGCTACGACGACTGGGACGAGCAGACGGTTGGCC
TCTCGCAGATCCGGCTGCTGCCCGACACCTTTGGCGGCAAGAAGAAGCGCGACGACGCGCGCGCCAAGGCCAATCTGACGTCGTCCGCCGCCGCGCCGCC
GCCTTGGCCAAGCCGCCGCCGCCCGCGCCGAACCCGCTCCAGGGCGCGATGGAGTCGTTTGTGGCGGCCGCCAAGGAGCAGCTGCTGGCGTCGCAGCCCG
ACACGTTTGAGCGGCTCACGCAGCTGCTGGCCCACTTTGGGGCGGCCGAGCAGGCGCCGCCGGCGCGCAAGGGGGCGGCGGCCAACGGCTCGGCCGAGGC
CTCGCGAAGCCCGACCGACTCCGCCCTCCGCTCCCTCCTGAGCCCGCACCCGAGATTGCTCTCCGAGCTGGAGCAGCTGCTCGCCGCGGCGCCAGCCACG
CCGGCAGAGGCGCGCGGCGCGGACGGGGAGCCCACGCTCTGCAGCTGGCGGTGGGAGGAGGACGGGAGGCTCACGGGGCGGGTGTACGGCAAGGCGGGCT
TCAAGGACGGCACCCTCATCAGCACGAGCGCCGTCCCTCTCGAGCAGCGGCTGAAGCCGCTGCAGCCGCACGCGCGCGTGGTGACCGAGTCGGGGACAGC
CTACCACCTCGGGCTGGCCGCCGCCGCCCCTTTGGCCGAGGGCCACGCCCTCAGGGGCGAGGGCCGCGCCCTCAGCGGCGAGGGCCACGCCGAGCTTGCG
GCGACACGCGCGGCCGCTGCCGCCGAGAGCGAGGAGGACGCCGAGCGAGACCCGAGCGAGAGCGGAGAGCCGTCGGGCAAGCCAGCCGTCGGGGAGGGCC
GCGGGCCCAAGGCGAAGGGCGCGCGCGAGCTGCAGAAGCTGCTGGACGAGTTTGGGGGCGGCGCCGCCGTCGGTGTCGACGGCGAGATCCGGAGGAGACG
AGGCGCCGGCGAGGGCTGAGAGCCGCAGCAGCACGCCCATGCAAGCCGCTCGCGCCACGCGACGGCTCTTGCGCGTCCAGATCCTCTCCTGATGTCTCGG
CATGATGTGGAACCTTCCATTTGTTCTAGCGGATGCCCCGCGATTTGAGTTGACATGACTGTAGCCGCGTACGCGGTACGGCGCGCGCACGGTGCTCCCC
GGCTGTTCGTAGCACACTGTACTTGGGGAAGATGGTGATACCGCTGTGCTGCTTGTGTTCCCATATATTCTTGTACTACTTAAGGTTCCCTTAGTCGCC
>GJ00034 num_miniclusters=1 longest_minicluster=2687504:7
CGCAGAGCTTGCAAGATGCCCACCGACTCTGACCTTCTCGACACGCCGGAAGCGCGTTCGCTCCTCTCTGCCGGCGTTCCTGCGGCCGAGGTCCTGGCCG
GCCTCAAGCAGCAGACGGCGGAGGCGGCTCCGACTCTCCTCCGGCGACGCTCATCCAACCTCGGTGAGGCGCCGTTGCCGGCTGGCTGGGAGGAGCGTTT
CGACCCTGCAACCGGCCGCAGGTACTACGTCGATTTCAACACCCAGAGCACCTCGTGGACGCGTCCAAATGAGGCCGCGTCGTCGGGCAAGAAGACTCCA
AAGGAGATGTCGGCTGGGCTTGTACCGTCCGGCCGCAGCGGCAGCTTTAGAAGCAGCAACCGTGGATCAGCCCGGCAAGAAGCTCGAGGCGGCCTGGACC
CCGACGCGGCAGCGGCACTCGCTGTCGCCGAGGCGGCCGAGGCTGCCGAGGCGGCGAGTCGCGGCCCGACTCCGACAAAGAAGGGCAAGGGCGCCGTACA
CAAGATGAACAAGGAGCTCCGCAAGCTCGGTGTCTTTGGTGCCGCGCAGGGGGGTGACAGCGGCAGCCGTGCCTCCCCTTCCCCCTCACCCTCTCCCTCC
ATCTCGCCACCGCCGCCCACCGGCTCGCCGGTCCGCAACTTCCCCTCGGCGGCCGCGGCCCTGGCCACCGACAAGTCGTCCCCGCAAGGCATGCTCGCGC
TCCTGCGCAACGAGCGGACTCCGCCGGCGGAGCGCGAGGAGGTCGCGCAGGGGCTGCGCGCCTACTGTGCCACGGCGCCCGCCTCAGACCCAACCCCGCT
GAGGCTGCTCGACGCGCTTGGGAGCTCGTCGCAGCCGCGGGTGCAGCAGCCGCTGTGCGACGCCCTCGCCTCGGCTGGGGAGGCGCATCACGCGCCCCTG
CTCGAGTCTGGGGCCGTGCTCTACGCCGCGCCGCTGCTCTCATCGCCGATCGAGGGCGTCCAGCGCGCCGCCCTTCGCCTCCTCCTCGCGCTCTGCAGCG
GCGACTGCGCGGCGCAGGTGGCCGGCGTGGGCGCCGCGCCCACGCTGCTCGGCTTGCTCTCATCAGCAGCGCCCGCCGAGAGCCGCTCTATCGCGCTCAG
GCTCATCTCGGAGCTCCTCTCCTCTGCCCAAGGCGCCCGCGCGCTGCTCGCCGCTGGCGCCGCCGAGACGCTCTGTGTGGCCCTCATCCACGCCTCTGGC
GTCGCAAAGGGGTGGGGCGGCGGCGACGCGGCTCGCGGCAAGGAGGAGGCGCGCCTGACCATCGACTGCCTCTGCTCGGTCAACTCGACCGACCCCGCGG
CGGTGCAGCGCGCCGTGCGAAACACATCGGCGATGCCGTCCATCGTGGCGCTCACCGGCACCGACGACGAGCGCGCCCGCTCCAGCGCGATGATGCTGCT
CTCGTCGCTCGCCCCGCAGAACGCGGGCGAGGTGGTCGCCTCCGGCGGCATCGCGATGCTGTGCGAGACGCTCAGCCGCGGCGCGACCGACCAGACGCTC
CACACGCTTGCTCAGCTGTCGCAGTCGGCGGTGCACGCCGTGGCGATCGCGCAGCAGCCGGGCGCGCTCGCGACGCTCTGCAGCCTGGTGGGCCAGCCGC
ACGTCCGCGAGCTCGCCATCTCGGTCCTCTCCAACCTCTGCGCGCTCGGAGCGCTTCCCACCGACGCGCTCGCCGGGCCCGACGACCTCCACCGGCTCGT
CGCGCCGCTGCTGCAGGGAGGGCTCCCGCCATCGCAGCGCGCCGGCCTCCTCTCCCTCCTGTCACGCGCCGCTCTGGAGGGGCCTGGCCGCCAGGCACTC
GCCGCAGTCGGAGCGCCGCCGCTGCTCGTGGCGGCCGCCGACAGCGGCGACGCCAACGAGGCGGTGCACGGGCTGCAGGCGCTCGCCCATCTGGCGGCCG
ACGAGCGGTTCCGCTCACAGCTGTCTGGCTGGGGAGCACTGCGGCCGCTCTGCCACTCGCTCGACCCTGCCCGCGCGTTGGACCCGCGGGCGCGCGCCGT
CGCCCTCTCCGCCGTCGCGAACGTCTCCTTTGTGGAGCCGGCGGCTCTGCTGGAGGCGGGCGCGGCGCCAAGGCTCTGCGCTCTCCTCGGCGAGAGCGAG
CCGCACCTCCTCCGCATGGCGCTCACGGCCATCGTCAACCTCTCGGCCGACCCCGCCGCTGTGCCGCACCACTGCATCGCCGACATGCTCGCCGCTGGCG
CTCCCGCCGCCGCGGTCCGCCTCCTCGACTATTTCGACCTCGAGATCCGCACCGCCGCGGCGGGCGCCGTCGCAGCCCTGGCGAGGCTGCCCCTGTTTGC
CGAGGGCCTCGCGGCAGCCGGCGGCGGCGCCAGCCTCGCCCGGCTCCTCGGGCAGACCGCCCTGGCCGACGAGCCTCGCGTCCACGCCATCGCGAGCGCG
ATGACGCCGCTCCTCGTCGACGAGGCGTCGCGCGGCGCGGCTCGGGCGGCCGGCGGCGTCGCGGCGCTGAGCGGCGCCCTCCAGGCGATCGGCAGCTCGG
ACACGCGCCTGGCTCTCTTGGTGGCGCTCGACGCCCTCGTCGGCGGTGACTGGGGTCTCGCTTACACCGAGGCTGGCTGGGCACCGCTGATCGGCGCGCT
GTCACAGTCGTCCAAGGCGATCGTCCTCGCCGCCGCGCGCGCCGCCGCCGCCACGCTAGAGACTCCTGGCGGTCGCGACTCGCTTGCGAACGGACGCGAT
TTGCTCCTGGTTTGCGCGACGCTCTGGGCGCTCTCGCGCGAGCACGCCAGCCTCGCTGCGGGCGCCTCAGCCGCCCACGTCGCCCTCCTCCGCCGCCCGG
CCGGCTTGGAGGCCGATGGGGAGGGCGGCCTCCTCGCGCCCGCCCTCGCGCTGCTCGTCGAGGTGGCGGACGAGCCGCGCTTCGCAGGCCGCCTCGCCGC
CGCCGGAGCGCTGCCGGCGCTGTTGCCGCTCCTCCAAGGCGAGCACGAGCACGCGCTGGTCGTGGCGCGCAGCCTCTCGCCCCTCCTCAAGGACGACGCC
GCGCGCGAGGCGGCTTGCACCACGGCCAACGTCCGCGCCGTCGCCGCGGCGCTCCTCGCCGCCGAGCGGGAGGAGGCGCGCCTCGCTCTCTCGCTCGCCC
TCGTTGAGCTTGTCGATGGCGACTTTGGCCGAGTGCACGCCGCGGGCGGCTGGCCGGCTGTCGTCGCCGCCCTCGCCGCCGCCGCGAGCACGGCGTCGCC
TCAAATGGCAAGCCTCGCCTCGGGCGCCTTCGAGCCGCTGGTGTCGTTCCTGCCGGCCGAGGCGTCCGCACTCTCCAAGGCACCCACGCAGCCAGCGTCG
CCCTCGGCTCTGGTCGACGCGCTCGCGCTCCACGAGGCGGCGACGGCGCAGCTGCTGCCAGAGCCGCTCAAGCCGGTGGCGCGCGAGAGCCCAGGCGGCA
TGATGGCCGCCGACCTCGACTAGGCCTCCTCACCACCTCCTCCACCTGGCAGCTAGAGCTACCCCCTGCTGGCCAAGGCGACGCGCGTGCGGCGCTCCGT
TTGTGCACTATGTTCAGTATGCGCGCGCATGCGCCTCACATTGCGGTGCACACTGCACTCCTTCTCCTGTCCCGCCCCTCGAAGGTGATCTGCCCTCTCA
TCTTTCATGACACACACGAGTCACAGCTCACGCCCCCCAGGCCCAGCCCCCCACACGGCGCCATATACGATATATAGAGCTCACACCCCTCTAGCTGCAT
GCGCTCTGGAGACGAGCTCGTGCAGCTGCCAGCTCTGGTCACTGTGATCATTTTTTATTTTGCCTAAAATGAAAACACGCAAAAAAAAAAAAAAA
>GJ00035 num_miniclusters=1 longest_minicluster=2694677:10
CGCACTAAAAAAAGAATTTGAAAACACATGGGCGCTCGCACAACACTGGGCACGGGACTGGCGCGCACTGGCACTAAAACAGGTAAAAAAAAGAAACCAG
ACGCACCCGAGCTCGGGCCCCGAAAACTACTAGGCACGGGGATTTTTCAACGCGTCGCCAAGGGTTCGACGGGCCCTCGTCGTGTCGTTCGTAAAGGACG
TCGCGCTGCCGAAAAAGATTGCAGCAGCGGCGCGCCAGCTGCGCAGGATGGCAAGGTCGACGTGGTGGTTTCGGCTTTGGTTCAGGTTGGTCTTGGTGTG
GACTGAGAGAAGTTTCCCGGCGTAGTTTACTCAAACACACATGACATTGTACGAAAGGCAAACGTAGTCACCATGCCCAACCATCTCTACTCCCCCCAAC
CCTGGGCCTGGCCCCCAAGCAGGAGCAAGAGAGTGAGGCATATCTAGTTTCGGCGCCCCAGAAGCAGGGGGCGCCACACCGTGCCATGAGACGGCCCCTG
CTGCCTCATGCTCATGTGAAGCACCGCTATGGTGCAAGTGGGCCGCGGCGCGCTCTCACTACGGCAGATCAGCGACCGCGCCTTCGCCCGCTGCGGCAGC
GTCGCCTCCGAGGAGCTCCGGCGCTGCGAAGCGCGCGACGCGCTCGCGCACCTCGTCGCGCAGCAGCCGCCCCGCGGGCGCGTCGTGGATCGTCGTTGCG
ACGAGGAGCGACGAGCGCTCGAGCTTCTCGATCGGGTTGACGTTCTGCTGGATCACCGTGTCGAGCAGCGACTGGTCGAAGGCGTGCGTGGCGGCGACCA
CGACGTGCAGCGAGCAGCACGCGATCGGCAGCGCGCCCGAGCACGAGAGCGCGTCGAGCAGGTCAAAGGCGGCCTGCTTCTCGCGCTGCTGCTCCTCGGT
GTGCAGCGCCTCCTCCTTCGGCTTGCCGAGCAGCGCCTTCTGCGACCGCTTCGTCCACGTCTCGCCCACCTTAATCGTCGTGGGCCGGATCGCGGCGCCG
CCCTCCGCCGTCAGCAGCTTCGCGTCGAGCGTCGAGGGGATCTTGGTGTAGTCGAGCTCGGACGCCACGTCGTCCGCCGTGTCGAAGTCGTCGTCGTTCG
CCTTCGCCTCCGCCGGCCCGGCGATGGGCGCTGGCGCGGCGTCGCCCGCCGCCGCCCCAGGCGCCGCCGCCTTTTGCCCCGGCGCAAACGGCGGCGGGGG
CGCTGCGGCAAACGGGCCGTCCGTAGCCTTTGCGGTTGGCGCCGGAAACGACGCGCCGAAGCCGCCACCCATGAGGATGTTGCTCGACCCCTCCATCCCC
CCGGCTGCGCACGCAGCGACCGGCATCTGGACGCGCTTCCTGGCAGCGCTATGGCGGGGTGGGGGGGCGCTGCATGCGGAAAGGAGGCCGGCAGAGGCGC
TGCATCTGCGCTGGAGGCTGCGGGCATTGCGGCGCAGCGGTGTCTCATCGGAATCGGCCGACATTGCTGCGAATCGCGCCTCTCCGGAGGGGAAGCATCC
GGCGCTCGTGTCACCAAACGACTCCGCGTACTCTTGATGAAATGGCTGCTCCATCATCGCCTCCTGCCTGGCGGCATGCAACTCGCCCTCCTTGGCCGCC
TCGACCATCTTGTAGATGGCGGCGACGTGCCCACGCACGGCCTCGAGCTTCTCTTCGGGCGACGCAGAGGCGGGCCCGGCGTAGGTGAGCAGGTCGGACG
GGATCTGGTACTGGATGAAGAGGTCGAGCAGCTGCTGCGTGAGCGCGATCTCCTTGGTCAGCGCGTCGTGGGGCAGCTTGAGCAGCGCCTCGAGCTGCGG
CTTGAGCTGGATGACGAGGATGCCGAAGACGGACCCCTCGAGCTGCATCGCGCGGTACGCCTTGGCGAAGCGCTGCTGCTCCGGCGACAGGCTCGAGATC
GCGTCGCGGAACTCCGTCGCCGACGGCAGCGCCTCGAGCATCAGCGGGATGTCGACCGCGTCCTTGTTCTGCAAGATGAGGGCGTGCTTCTGCTCGAAGG
TGCCTGCCGGTCCCATGCGGCCGAGCAGCAGCATGAAGGAGGAGAACTGCCGCGCGCGTGCGCCCAGCATGAGTACCGACGCACCGGAACTGGTGCACGG
CGCGGGCGGAGACCGCCAGTTCGGTGGCGGTGGTGAAGGAGGAGGGGAGGGCGGGTCGCCAAACTGGTGCGCGAGGTACGCGTGCACAAAGCGCTCGCCG
GTAAAGCTGACGCGCGTGGCCGCGTCGAGCGCGAAGCTCATCGGCGCGACCGGCTCGGCCACACGGCGGCAGATGGTGTGGATTGCGCCGCTGGTGTGGA
TTGCGCCGCGCGAGCGGTCCGGCGAGAGGTGCTCGATGGTGAGCGTGCCCTCGGGGTAGTGGTCGGGGCGGCGGACGGCGAAGCAGAAAGGCTTGGGCGC
ATACTCGGGCTTGAAGAGGCGCTGGCCGTGGAAGTCCATGTACCGCTGGAAGTCTGCGGGAGTGACCAAGCGCCCGACGGCGTCGAGCAGCTGCTTCTTG
AGCATCGCCTCGATGTAGTCGACGCCCTGCGAGAGCTGCGAGCAGCAGTCGTCCAAGTGCTTGACCGCGATGGAGAGCTTCAGCTCGACGGGCGAGAGGA
GGGAGCCGTCGTCCGCTGGCGGGCAGGCGTCGGCGAGCGTGGCCCACTTGGCCTCCAATGCGCGCCGCTGCTCAGCCAGCATCGCGTTTATGTCGCCGAT
GCGGAGGACCGGGGTGGACGCCGCCTCGGCCGCCGCCGCGGTGACGCTCACGAGCGTACCGTCGCCGTCGCCGCCGTCGCCGTCGCCGCCGGCTGCGTCC
GCCTCTTCCTCCGCCGCCCGCGCCTCGAAGAGGGGGAGGACTGGCACAAAGAGCTCGCTTGGCTGGTGAGTGGAGGCGATCAAGGCGAGGAAGCCGCGGC
CGGTGTGCGCCTGCACCTTTGCGCAGCGCTCCGCCTTGGAGAAGATGCGCTGGTTCATGAATTGGCAGACCCTCTTCGACCACGCGCACAGCTCGCGAGC
GGCGTGCAGCGCTGCCTCGACCTGCGGGTTGCGCCGGGGCGTGCGGCAGCCCTCGGCGTCGCGGTCAATCTTGAAGCTGAGAACGTGCGCCGCTCCCACC
AGTCCCCCCGGCAGCTTGACTTGCTGCAGCAGCCAGGTTATCGGAACCTCTGTCGGGATGAACTCGACCTGGCCGGCGGGCTCTGGCGTCGCCGACGTTG
TCGTCTTGAGCTGGGCCGAGCCCGAGCGCCCCTGCAGCCGCAGCTGGCGCGGGCCACCCATCGTGCCGGCGTACGCAACGAGCTCCCACTCCACGTCGAT
CTTCCAGAACCACTCGTTGACCCGGGTGACCACCTTTTGCTCGGACTTGCCGAAGATAGTGCTCTCCTTGACGACCTTGGATGTGGACTCGACCTCGCGC
TCCTCCTCGCGGAGGAAGGTGCAGCGCTGCCGCCCGGCGAGGCGCAGGGTGACAGTCTCGCTCGCGCTCCACTCGACGAGCGTGGCAAGCTGTTGGGTGC
CCACGCCAAGCGCTTCGAGGCAGGTGCACTGCGCGGCGAGGCCACAGTTGGTAACAAACTCGGCGAGAAGGTACTTATCTTCGTACGAGTGCGGTACGTC
GAGTGCGAAGGTCGGCCGACGCGTGGAGTGCAGCACTTTTTGCAGCGTGACCAAAGCCTCCTCCACCCGGCGGCGAAAGCCGTGCTCGTCGAACTGGATC
ATGGTGGCTGCGTGCACGTGTCGGCGTGGGACGCGGTTGTCCGCGGCCTCGACACGACTGCAAGACGCGGCAGCAGGTCCTCAGCTTGGGA
>GJ00036 num_miniclusters=4 longest_minicluster=2694105:5
TGCTCACGCTCGAGCAGGAGTTTATGCGAGACTACTCCTGGACGGACTTCAAGGACGTCAAGTACACGCTGCGCGAGGAGTGGGAGTACGTCAACGGGGA
AGCCGTCCCCGCCGCTGACAAGACGCCCGGCACGCGCGACGAGAAAAACGGCGGCATGTCCGTGGTGCAGTTTTGCGATCGCATTAACGCGCGCATTGCA
GAGCGGCGCGAGAAGCTAAAGCAGATGAGCCCAGACACGCCGATGCCGAGCGAGGCCAACGCCTTTCTGACGCGCGAGGAGGTGCTTGCGGTTCGGCTGT
ACTCTGGCCCAGCCTACCAGCCCGTCAACCGCTTCCTGCGCGAGATTGGAAACTTGTCTGGCGGCTTCCGCCGGCTGGTCGCGACGCACCCGGCGGCGAC
CTTCACCGCCACTGTGGCGCACCTCTGCCGAGCCATCCGCAAGCTCTCCGCCATCACGCTTCCGGAGGAGGCGGACAAGCCTCTCTACCGTGGCGTGCGC
GGCGAGCTGCCGTACTCGTTTTGGGTGCGGGGCGAGCTCGGCATGGTCTGTGCCACGGACACCGCCTTCATGTCCACTTCCCGCAACCGCGCGACGCCGG
TGATGTACATGGACGAGAATGGCCCGAACGTGCTGTGGAGCCTCCGCCCGTCATGCGAGGGAGACACGGGCTTCCACCACGGCGCCGACATCTCGCTGCT
CTCGCAGTTTGCCGGCGAGGAGGAGGTGCTCTTCCCGCCGTGCACCATGCTGCAGGTTCTCGAGCAGAAGGACTCGCCTGCAGTGACAGCAGAAGACAAA
AAGGCGGCATGGAAGGCCACAAAGCAAAAGACCAACTCGCGTTTCTCGACCGAAGCGGTGCTAGCGGGCGCCCCGTCCGGCAGCGGCGGAAAGCCGGGGC
CATCCAGAGCCAAGGCGAGCTCCACGGAGGAGCTTGCCAACCAGCTGCGCGAGTACAAGGAGGAGTCTGTGGAGGGCAAGCCGAATAAGCCCAAGGTGGT
GTATTACGAGATCCGGGTCATGCCGACGTTTGTATGATTTAGTTGCAGTTGGATGTTTTGCTTTTTTGATGTTTTTAGTTGAAACACATAAAGTACAGGC
ACACCTACGCTGCCGACTCCGGCCCCTCGTCCCAGTCGACCCCCGTGTCCTCTGGCGGAAGCGGCGCACCCGGAGCCAGCAGTCGGATGCGCACAGCGGC
GGCCATGTCGCTCGGCGGCACCGCCGCGGCGGCGCCGCCGGCGCCAAACAGCCCCGTGGCGAAAGGCACGCCCGGCAGCGGCGGCACGATGGAGGGCTGC
GCCGCGCCGCCGCCCGCGCCCGCGCCGGTGTCCTTCGTGTCGACGAGGACGGTCGCGCCGTCCTGCGCCTCCTGGTCTCCGATCAGCAGCCGGGAGAGCG
GGTCGAGCAGGTGGTGGCGGATGGCGCGCCGCACCGGCCGCGCGCCGTACGCTGGGTCGTACCCGGCCTCCGCCAGCCGGAGCAGGGCGTCCGGGGAGAG
GCGCAGGCGGACACCGCGCGCAGAGAGGCGCTCCCGCAGCTGCTGCACCTCGACAGCGCAGATGGCGGCGATGCGCTCGCGGGTGAGCCGCTCGAAGAGG
ACAATCTCGTCGAGCCGGTTGACGAACTCGGGCGGGAAGGCGTCCGCGATCGCCTTGAGCACTTCGGGCCGCGCCTTGGAGGAGGCGGCCCCCTCCGGCA
GCGACGCGAGCGCCTCTGCGCCCAAGTTGGACGTCATGATGATGATCGTGTTGCGGAAGTCGACCGTCTTGCCTTGCGAGTCGGTGAGGCGGCCCTCGTC
GAGGACCTGCAGCAGCAGCGTCGCAACCTCGCGGTGCGCCTTCTCGAACTCGTCGAGGAGCAGCACCGAGTACGGCCGCCGCCGCACCGCCTCGGTCAGC
TGGCCGCCCTCGTCGTACCCGACGTAGCCGGGCGGCGCGCCGACGAGGCGAGAGACGGCGTGCTTCTCGCTGAACTCGGACATGTCGAGCCGCGTGACCG
CGTCGGCCGAGTCGAAGAGGAACTCGGCAAGCGCCTTGCAAAGGTGCGTCTTGCCCACGCCGGTCGGCCCGACCAGCATGAAGGTGCCGAGCGGGCGCTC
GGACGACTGCAGCCCGGCGCGCGAGACTCGCACCGCGTTCGACACGACGGCGAGCGCCTCGTCCTGCCCGATGACGGACCGCGCGAGCGTCGCCTCCATC
TGCAGCAGCTTCTCCCGCTCGCCCGCAACAAGCCTCGCCGCAGGGATGCCGGTCGCGCGCGCCACGATTTCGGCGATATGCGCCTCCGTCACTTGCTCCG
ACAAGAGCGCGGCGTCGGAGTCGCCCGTCTCGGCGCCCTCGCCGCCCGCGCCGCCGCCCGCGGCCTCGCTCCACTGCGAGAACTCCTTTTCGAGCCGCGG
GATGATCGCGTACGTCAGCTCGCCCGCGCGCACCAGGTCGCCGTCCCGCTCCGCCACGGCAAGGTCGGCGCGCGCCTGCTGCAGGCTCGCGCGCGCCGCC
TTGCGCTGCTCGAGCGTCTCCCGCTGCGCGCTCCACGCGGCGCCCAGCTCCTGCGCCGTCGCCTGCTTGGCGTGCAGCAGCCGGCGGATCTCGCCCCTCC
GCGCCGTGACGTGCACGCCCGACTCGCGCCGCAGCGCCTCGAGCTCGATCTGCAGGTTAAGCACCTCGCGCTCCAGGTCCGCGATCGGCTCCGGCTTGGA
CTCGTGCTGCAGCCGCAGCCGGCTCGCAGCCTCGTCGAGGAGGCCGATGGCATTCAATTAAAACGAGATTAACATTAATTAAACTAAAAGGCTCGCAGCC
TCGTCGAGGAGGTCGATGGCCGAGTCTGGCAGCTTCCGCTCGACGAGGTAGCGCTTCGCGTGCGCCACTGCGGCGACGAGCGCCGCGTCGGTGATGTGTA
CCCCGTGGTGGGCCTGGTACTTCTCCTTGATGCCGCGCAGGATGGTGAGCGACTCGGCGGGCGTGGGCTCGGCCACCATCACCGGCTGGAAGCGGCGCGC
GAGCGCGGCGTCCTTCTCGATCGCGCGGTACTCGTTGAGCGTGGTCGCGCCGACGACGGCTATCTCGCCGCGCGCCAGCTGCGGCTTGAGGAGTGCGGAG
GCGTCCATCGCCCCGTCGGCGTCGCCCGCGCCCATCACGGAGTGGATCTCGTCGATGAAGAGGATCACCTCCCCCTCCGAGTCGGCCGCCTCCTTGAGCA
CGCCCTTGAAGCGCTCCTCAAACTCGCCGCGGAACTTTGCGCCCGCGAGCAGCGTGCCCATATCGACGGCAATCAGCCGGCGCGAGCGCATCGAGTCGGG
TACCTCGCGGTCGACGATGCGCTGGGCGAGCCCCTCTGCCACGGCCGTCTTTCCCACGCCCGGCTCACCAATCAGCACCGGGTTGTTCTTCCGCCGGCGC
GAGAGCACCTGGATCGTCCTGCGGATCTCCTCGTCGCGGCCGACGACCGTGTCGAGCTTGCCCTCGCGCGCCATCGCCGTGAGGTCGCTCCCGTACTTGT
GCAGCGCGTCGCCCTTGTCGCCGCCTCCGCCGGGCACGCGGTTGAGCGGGTTGACCCACGCGTTAGACGAGGACTGGCCACCACCGCCGCTGCCGCCGGA
ACCCGCGCTGCCGCCGCCAGACCCTGGCCGCGAGCCGGTGCGCGACGAGGAGCTGAGGCGACGCAGGAGCGGCTGCTGGCGCAGGAGGAGGCGCGGGACC
AGGCTTCGACGGGAGGCGGCGGAGGAGGCGGCGGCGAGGGGCTGGAGTGGTCGGAGCATTTCGACGTTTCCGAAAA
>GJ00037 num_miniclusters=3 longest_minicluster=2696667:4
TCTCAAGCAAGGCCGTCGAGCGGACGCGCTGAAATGCTCGCCTTTGCAGCGATGTCGCCACAGCTCGCCGCGGGTAAAGAACCCGTCTGCGTGCCCTACC
TGTGCAAGGAACGACAGGCCGAGCGGACCGCACTGCTCTTGCGCCTCACGAACCGCGGTGAGGCGCTCCCAAAGCTTTGGCAGGGTGTCGCCTGCCTCGC
GCTCTTGGCACTCGATCATGCGCGCAAGGGCGACGGGTCCGTGATTCCCGAGCTGGCCGGCCTCAACAGCTCGATTGAGCACGTGTTGTTAGACACTCGC
TCGGACCCGGCGTCGGGGGTCACGGCGTACCGAGCCGCGCGCGCTAACGGCGCCTCGTCGATCGTCGGCGCCGCGCGCTCGGCCGTCAGCGTGCCGCTCG
GGTACGTGGAGACGGAGGACGTCATGCCCGCGGTGAGCTACTGGTCCTCCACGCCCGCGCTCTCCGACCAAAAGCTCTTCCCTCTGTTTGCGCGAACCTT
CCCGAGCGACAGCGACAGCGCGGCCGCGATGGTGACCGTCCTCCGCAACATGGGCTGGGAGCACTTCTCCGCAATCAGCGTGGCGGACGAGTACGCGAAC
GGGTACATGCAGGCCGTCTCGCGCAACGCCGCCGCGTGCGGCCTCACCCTCTCGCGGGTGAGCACCTTCGAGTACGGCAACGCGGACTCTGCCGCGCGCG
CGGTGCAGGGGCTCGTCTCGGGCGGAGCAAACATCGTCACCGCGAACATCGTCCTGCTGATTGCCTTTGATGTGGACCTGCCGGCGATCTTCGCGACGGC
CGACGAGCTCGGCATGCTCGACGCGCCCTACGCCTGGTTCGCACCGGACTCCTTCTTTGCGTCGGACCTCGGCGCGCTGCTGGCGGCGGGGCAGCTCACG
GCGGGGCTGTACGGCAAGCTGGCCGGCTTCAACCAGGTCTTCATCTCGCAAAAGTCGAGCGCGGGCTACGCGCGGTACGAGGCGGCGTGGCGTCAGCTCA
CTCCCGAGAGCTGCGAGGCGCTCGGCGAGGGCGGCGTCGGGCCGAGCGGCGACAACGGGTACAACGCGTCGCGGCTCACGGCGGCCGACTTTCGCGGCCC
TCCGCCGGAGGTTGGCAGCTACGCGTACGACGCCGCCGCCGCCATCGCCCTCGCGATCCAGAACTGCAGCTCCAACGGCACGGACGGCGCGCTGCGCGAC
CACGCGGCGGCGGCGGCGCGCGGCCAGGAGCTGGCCGCCGCGATCCGCGGCCTGGCCTTCTCGGGGGCGAGCGGCGAGGTTGGCTTCAAGCAGGGGCTCG
GCGACCGCGCCACAAACGGCCTCGACATCGCAATGTTCAACTGGCAGCTGCAGCCGGCGGGCGGCGGCGGAGGAGGCGAGAAGCTTGCCGACGTCGCGGT
GCTCCGCTACTCGCTCAGCACGCTCCTCACGCCCGGCGGCGAGGCGTGCGCCCAGAACGCGACCTCCGCTCTCCCCGAGCCAGACCCGATGTGGGTCTGG
TTGGGCGGGGGGAGCAGCCCCCCGCGCGACCGCCTCGTGGTCGAGCGGGAGCGGCTGGCGGCGGACCTCGCCGCGTCGCAGCAGCGCGCCAGGGAGGCGG
AGGAGCGAGAGAGGCAGAGGCAGGTGGTCCTCGGTGCAGTGCTCGGCCCCGCCCTCCTCCTCCTCGCCGCCGGCGTGCTGCTGGTCGTGCGGCACTTCAA
GCTCGCGAAGCGGCGCCGCCAGCTGGTGTGGCGCTCCACCCGCAAGCCGCCGCGCTTGCGCTCCAAGGCGAGCGGCGAGTACCACCTCTTTCTCTCGCAC
ACGTGGAGCAGCGGCCAAGACCAGGTGCACATGATCAAGCGGCGGCTCGCCACGCTCGCGCCGCAGATGAAGATCTTCCTCGACGTCGACGACCTAGAGG
AGTTCGGCACGCTCGCCGACAACGTCGCCGCCTCAGACGTGGTGCTCCTCTTCCTCTCGCGCGGCTACTTCACCTCCAAGGCGTGCAAGATCGAGTACAC
GGCCGCCTGCCGACTGGGCAAGCCGGTCGTCGTCGTGCACGAGTCTGACGAGAACCACGGAGGCGCGCCGCTCGAGGAGCTGCGCGACCAGTGCCCCGAC
GAGTGCCGCGCGCACCTCTTCGGCAGCCGGGCGGTGGTGCCGTGGCTCCGCTCCGCCCCCTTCCAGCTGGTGACGCTCAAGAAGATCGTCGCCGTCGTGC
TGTCCGCCGGCGGCGGCGAGGCGGTCGCGGAGCCGGGCAAGCAGGCGGGCGGAGGGGGTGAGATAGCCAGGGTGGCCAGCGAGCCGTCGACTCTTCCCCG
AGAGTCGCGGGTCGGCGGAAGCTCGAGCGGCAAGCTGGAGCGAGCCAAGTCGGCGTCGGCAGAGGCGGCGAGGCGGGCCACCGCGAGGGCGATGGCGCCG
CGCGCGCCGGCCAAGAAGGTGGAGTGGGAGTCGGCCGACCTGTACTTGCACAAGGAGCTCAAGCCGGCGGCGGGGCTGGGGCCTGGGCCTGGCCTGACGC
TCCTCTACTCGCGACACAACCCGGGCGCGCGCCGCGTCGCGTCGCAGCTCGCCGCGACGGTCGCCGGCTGCGTCGCCGTCGAGGCTCCCGCGAGCGTTGG
CGGCGGGCGGGTCTTGCCGCTCCTCGTTCTCAACGCGCGCACCTTTGAGGGCGCCGACGGGGAGGCGCTCGCTGGGGAGGTGTGCGGCTGGCGAGCAGCC
TTCAAGGAGACGGTGCGCGCCAACGAGCGGTTGAGGCAGCGCCAAGAGGCAGCCAGTGGGTTGGCGAAGCTGACGAATCGACTCGAGGCGCTCACGGGCG
TGGACGTCGACGGCGACGGCGACGTCAACGAGAAGTGCCTCGCAGAAGCAGAAGGCCGCGGGCGTTCACTCACTCTCGGATCGAACGTGCAGAGCCGCCA
AGACTCCCTCGGCGAGGCGTCGGGCCGGGCGCAGCCCAAGCACGGCGGAGCGGTGGGCGAGGCTAGCGAGCGCGTGCGCTCCTCGTCCTCCGCCTCGGGG
GCGGACTCGGAGTCGGAGGAGCCGGCGGGCGGCGTGGAGATGGGCAGGCTGCTGCTCGTGCACATGCTCGAGCCCGAGGACGACGGCTGCCGCTTCGAGC
AGGTGATGGCCCAGACCCCGCAGCACCTCGTCGACGACAAGCTCTACTCGCAGATCGCGCTGCCGTGGTTCCACGCGCCAGACTACCGCGCGGCCGCCCT
CGCGGTGCTCTCGCACACGCTCGTCAAGGAGGGCTCCTCCGCACCGTCCAGCCGGGCCAGGGGCGGCACGAGGTGGTGGCCCAGCACGCGGCGGGCCCCC
GCCACGGAGCGCCGGGCGTCGGGACGGCTCATGTTCAGGCGGCGGAGCAGCGCGCCCGTGTGATGGGCGGCCGCGCGGAACAATCTACATGGTAGCAAAG
TCTGAAAAAGTCGTCCGACCGCGCAGAGCGGTCTGGCTGTCTGCAGAGCTTCCGTCCGCGAGCCCTGAGAAATGTCGGAGGCATGTCGGCCCATGTTCGC
GATTTTGATGGCGTTGCCCTTAAAAAAAAAAAAAAAAAAAAAAAAAGGGCGGCCGCTCCGATCAGAACTGTCTGCAGGTGGCCCTCAAATGGCTTGTCCA
GCAGGGCATCGCGGCGGTGACGAATACGGCGAGGCCCAAGCATGCGGCTGAGGCGCTCGACTTGGGCAGCTTCACGCTCTCGGCGCGAGAGATGCGCGCG
CTGAGCAAGGCGAGGTGAGTGTGGAGCCCTTTGGCATTTTATATCGTACTAGTACATGCGGCATGTG
>GJ00038 num_miniclusters=3 longest_minicluster=2696522:7
TTTTTTTTTTTTTTTTTTTTTTTTTTTTTTTTTTTTTTGAGAGACTCGCTTACACCTTACTCAGAATCATCACACAGACCGACACAGGGGTATGGAGAGG
TCGTTCAACACCGAGGTACAAACATCAACGAGACCATTAGGCGTTTGCGGGCCGAGCCTATAATTGTGGTCCGCCGTCCGCGCGAGGGCGCTTTCTTCTT
GCGCCCGACACCGCGCGCGCCAGCGAGGACCGGGGTCTCGGGCTCTGTCCCGCGCGCGCGGGGCAGGGCGGGGCGCGGCGAGCAGCTGCTGCTCAGGCGG
CGACCTTGCCGCCGCTCTTCGCGAACTCGGCCATCGCGCCGACGGAGCGGTCCTCGGACTCGTACTTGATGGCCTTGCCGGACGCGTCGATGTAGTTGAT
GGTCGGGAAAGACTGCGTGTTTAGGTTGGCCTTGACGAACTCGCGCTCCTCGTCGCCGCGGAACTTGTACACCGGCAGGCCCGACGCGTCGGCGAGCTTG
TCGTACTCCTCCTCCATCGCCTGGCAGAACTGGCACCACGGGGCGTACACGACCACCACAGCCTCCTTGCCCGACGCGGTCAGCGACTCGACGTCGGAGG
GCGCGGCGAGGGTCTGCACCGCCTTGGACGTGTCCCACAGGTCGCGGTCAAACGTCTTCTCAGCGCCCGCGACGTGGATGCCGCACTCCGTCTTCTTGGA
GCCGTCCTTGTTGAGCAGGTTGACGAATCGTCCGCGCCGCTCGCAGCCGTAGTCGAGCCAGATGGCCTTGTCGCCCGTCCAGACGCCGTCGACCCACTTG
ACGGACCCAGCCTCGCCCTGGACGCCAGAGAGGCCGTCTGGGTCTGGGACGGGGACGGTGTCCTTTGCGTCGCCCTGCGAGGGGTAGCCGCGCTCGACCG
ACGGGTGGAGCGGCACTCCGTTCGCGGCCGCGTAGTCGAAGCAGTCCTCGAGCGTCCAGTACGCGAGCGGGTTGAGCTTGGCGAGGCCGCCGTTGACGGG
CACCGTCTCGGCGATGTCGATGTAGGCGCGCTCGGCGCCGTGGTCGCGGCGGCGGCCGTTGATCATGATGTCGGCGCCGAGCGTCTTGAGGCCGCGCTGG
AAGGGCTCCACCTTGCACACCTTGTCGTACTGCTCGATGTCCTCCTTCCAGAGGTTGGCGCCGTACTTCTTGTCGTACTCGGCAAAGTTCTCGGGAGAGA
GGTTGCGCTTGGACTCGAGGCCGGCCGGTCCAAACACCTCCGCCTCAAAGCCGTACTTGTCCTCCACCTTGCCCAGGAAGGGCATCGTGTCGTCGAGCAG
GTGGAACGTGTCGACCACCATGATCTTGACCTTGCCCGTCTTGAGCGCGTCAATCTTGTGCAGCAGGTGCGTGATGACGCAGTCGCCCACGATCATCGCG
TTCGGGAAGACGGGCTTTTCGAACTGATCGACCGCAACCTTGAGGGACTGGATGGCCTGCGCCTCAAGGTGCTCGAGTCGCGACTTCTTCGCGTCGTCGA
TGAGCTCCGAGATGTCCATTCCCATCGAGACAGCAGTGGAGGCGGCGCGAGAAGACGAAGCGTGCGGCGCAGCCCGAAGGCCAGCACCGACGTTGTACGG
GCGCCCCCAGGCGCGCTCATTGCTCTTCGCATGAGCAAGCCCACTTCCGCGAAGCCCTCGGAAGCATACATGGCAAGGAAACGCAACGCCGCGAAGGTGA
ACGCTGTGACGACCGGCGAAGCCCCGTGGGGCAACATCGAAACCAACGTGCTCTCCAAGCCGCCCGAGAACGTGTCTGCGGACGCGTCCTGGGCCTCCGT
GATCGGCATGTGGCTGCTGCTGCCTCTCAACATCCTGCAGGCGATCTTCGGCGCTCTGCTGCCGATCGTCTACCGCAACTATTCGTGGTGGGCGGCCCAG
TCGGTCGGGTGCGGGCGGCCGTTCCTTCTCGCGTGGACGTGGTGGCGTTACGTGCTGACCGGCCTGCTCGCCCTCATCCTCCCCTGCACGGGCGGCGGGT
CGCGGCTGCGTCTGTTCCGGTGGGAGTGGGCGGCCTTCGGGAAGGGGGAGTACTGGTACCACGGCGAGGGCGTCTGGGCGTGGACCTACGCCATGGTCGA
CGCGATCCAGAAGGGCAGTCAGGCGCGCAAGGCGGCCTTCGGCTGCATCGCCGCCGCCATTCCCGACCTCTTCCCCAAGGGGATCCTCATCTTCTTGCCA
AACTCGGGCAAGAGCCCTGAGGCCGAGGCGAGCCCTGCCGCGGAGGAGAAGAACGAGTGGTGGTGGATGCGGCAAGAGTTCCACAAGATCTTCTTTGCGG
GCAACCCCGGCTACTACGACCGGCTGCAGAACATCGGGCCGTACCTCAAGAAGAATGGGGTCGTGCCGGACCGCTCCAAGCTCGACGACAAGGAGTACCT
CAACGGCCTCGTCGTGCAGTGCGTCATGTACGTCATCTTCGACGCGTACGCGGAGGGAGGCACCATCGGCTCCACTGGCCTCGACCGCTCTAAGCCGGCC
AACTGGGACCACGCAGAGTACGAGCCGATCTGGCTGAGCCCAGACGAGGTCTCGCAGATGGTCAACTGGCGCGGGTATGCCGCCTACTGGGTGCTGCCGC
GGCTGCTGCAGCGCTTCCTCTTCAACTTCCTGATCGGCAGAGTCAAGGGGCTCCGAAAGGACTCGGCGGACCTCGTCGACAAGCACAGGCTGCGCGCGCC
CTTCGAGAAAATGAACAGCCAGCTGCCCGTGCAGTACCGCAGCGAGTACGGCGTCGAGCTCATGGACAAGGTCTTCTTCATCTTTGGCTTTGCCGGCATC
GGCGGCACCTCGGCCGGCGTCGAGTCGACGGGCCAGTTCCTTCAGGGCAAGACGGGCGAGATTGGGGACGGGCTGGTCACTTTCCCGCCCGGCTACGACG
GCTTCGCGATGTGGAAGGACGGCGACTCCTCCACGCGGCACAACTTCATCCGCGAGGTCTGCCGCCTCGACCCTCCCGTCACCTCCGCCACCACCTCCTT
CGTCGCCGAGAAGACGATCCTGCTCTACAACGGCGTCGGCTGCCCAAACGCGTGCGGCGGAAACAAGGAGACGACCTTCCCCAAGGGAACGCTCAACCAG
TACACCCTGTCGATGGCCAATCGAGACCCGGCAACTTTCGCTGAGCCGCAGACCTTCAACCCGTCCCGCGAAGAGCTGGACAAGGCGCTCACGTGGAACG
GCGCCTTCAAGTCGACCGCGCCGGCCCCCGAACCCGACGCACTCGCCGCGCAGTACCCGCGCATCTGCCCCGGCCGCAAGCTCTCCATCTACATCATCGA
GGCGATCATCAACGCCCTGATTCTCGAGGATGCCCCCACCGCCCCCTGAGCCGGCAGGCGCGCCCGGGGCCCCGCATTCCTCGCGCGATGCGCCTTCTCC
GGCGCTCGCAGCGGGCGGCGGGGGGTTCGCGCATGCGCCGCCCTCTACCTCGGGACGGGTCTCGGAGGTGGTCTCGGGAAGGTGCTCCGCGCTTGCTGGG
CCGCGTCGCTCAAGACAGTCGGCTGCAAAGCATTCGGTACGCGCATGAGGTGAGATCTGGCTGAGGGCGGGGGACGTACACCGGTCGGCCATGTGCCGGG
GTAGCCACGGCCATGGAGGAGGGGGGGGGTATGGGAATAGGATTGCTCCGTCGCGCGCTCTCGTGAGTCTCCGTCTGCACTAGGCGGTGGCGAGTTTCGG
AGTCTTCCTTTAGCTTCACACAGCAGCCCACATGCGGCAGTGGCGCGAG
>GJ00039 num_miniclusters=2 longest_minicluster=2696444:6
CGCCTCGTTTGCGGGGTGGCGTGGCCGGCGGCTGTCTCTGCCGCCGCCTCGAGTGAGCCTCGTCTCGCTCTTCGTCTACTCGAGCCTCGTCTCGTGTGCC
GCCTCGTGGGCGGGGTAACGCGCGGGCGGCTGTCTCTGCCGCCGCCTCGAGTGAGCCTCGTCTCGCTCTTCGTCTACTCGAGCCTCGTCTCGTGTGCCGC
CTCGTGGGCGGCGTGGCGTGGCCGGCGGCTGTCTCTGCCGCCGCCTCGAGTGAGCCTCGTCTCGCTCTTCGTCTACTCGAGCCTCGTCTCGTTTGCCGCC
TCGTGGGCGGCGTGGCGGGCGGGCAGCTGTCTCTGCCGCCGCCTCGAGTGAGCCTCGTCTCGCTCTTTGTCTACTCGAGCCTCGTCTCGTGTGCCGCCTT
GTGGGCGGCGTGGCGTGGCCGGCGGCTGTCTCTGCCGCCGCCTCGAGTGAGCCTCGTGTCGCTCTTTGTCTACTCGAGCCTCGTCTCGTGTGCCGCCTCA
TGGGCGGCGTGGCGGGCGGGCGGCTGTCTCTGCCGCCGCCTCGAGTGCGCCTCGTCTCGCTCTTCGTCTACTCGAGCCTCGTCTCGTGTGCCGCCTCGTG
GGCGGCGTGGCGGGCGGGCGGCTGCCTCCGACGCCGCCTCGAGTGCGCCTCGTCTCGCTCTTCGTCTACTCGAGCCTCGTCTTGTGTGCCGCCTCGTGGG
CGGCGTGGCGGGCGGGCGGCTGTCTCTGCCGCCGCCTCGAGTGCGCCTCGTCTCGCTCTTTGTCTACTCGAGCCTCGTCTCGTGTGCCGCCTCGTGGGCG
GGGTGGCGAGCGGGCGGCTGTCTCTGCCTCCGCCTCGAGTGCGCCTCGTCTCGCTCTTTGTCTACTCGAGCCTCGTCTCGTGTGCCGCCTCGTGGGCGGC
GTAGCGGGCGGGCGGCTGTCTCTGCCGCCGCCTCGAGTGCGCCTCGTCTCGCTCTTCGTCTACTCGAGCCTCGTCTCGTGTGCCGCCTCGTGGGCGGCGT
GGCGGGCGGGCGGCTGTCTCCGCCGCCGCCTCGAGTGAGCCTCGTCTCGCTCTTCGTCTACTCGAGCCTCGTCTCGTGTGCCGCCTCGTGGGCGGCGTGG
CGGGCGGGCGGCTGTCTCTGCCTCCGCCTCGAGTGCGCCTCGTCTCGCTCTTTGTCTACTCGAGCCTCGTCTCGTGTGCCGCCTCGTGGGCGGCGTAGCG
GGCGGGCGGCTGTCTCTGCCGCCGCCTCGAGTGCGCCTCGTCTCGCTCTTCGTCTACTCGAGCCTCGTCTCGTGTGCCGCCTCGTGGGCGGCGTGGCGGG
CGGGCGGCTGTCTCCGCCGCCGCCTCGAGTGCGCCTCGTCTCGCTCTTCGTCTACTCGAGCCTCGTCTCGTGTGCCGCCTCGTGGGCGGCGTGGCGGGCG
GGCGGCTGTCTCTGCCGCCGCGTCGAGTGCGCCTCGTCTCGCTCTTTGTCTACTCGAGCCTCGTCTCGTGTGCCGCCTCGTGGGCGGCGTGGCGGGCGGG
CGGCTGTCTCTGCCGCCGCCTCGAGTGAGCCTCGTCTCGCTCTTCGTCTACTCGAGCCTCGTCTCGTGTGCCGCCTCGTGGGCGGCGTGGCAGGCGGGCG
GCTGTCTCTGCCGCCGCCTCGAGTAAGCCCGTCTCGCTCTTCGTCTACTCGAGCCTCGTCTCGTGTGCCGCCTCGTGGGCGGGGTGGCGTGGCGCGCGGC
TGTCTCTGCCGCCGCCTCGAGTGAGCCTCGTCTCGCTCTTCGTCTACTCGAGCCCCTCGTGTGCCACCTCATGGGCGGCGTGGCGGGCGGGCGGCTGTCT
CTGCTGCCGCCTCGAGTGAGCCTCGTCTCGCTCTTCGTCTACTCGAGCCTCGTCTCGTGTGCCGCCTCGTGGGCGGGGCGGCGGGCGGGCGGCTGTCTCT
GCCTCCGCCTCGAGTGCGCCTCGTCTCGCTCTTTGTCTACTCGAGCCTCGTCTCGTGTGCCGCCTTGTGGGCGGCGTAGCGGGCGGGCGGCTGTCTCTGC
CGCCGCCTCGAGTGCGCCTCGTCTCGCTCTTCGTCTACTCGAGCCTCGTCTCGTGTGCCGCCTCGTGGGCGGCGTGGCGGGCGGGCGGCTGTCTCCGCCG
CCGCCTCGAGTGAGCCTCGTCTCGCTCTTCGTCTACTCGAGCCTCGTCTCGTGTGCCGCCTCGTGGGCGGCGTGGCGGGCGGGCGGCTGTCTCTGCCGCC
GCCTCGAGTGCGCCTCGTCTCGCTCTTTGTCTACTCGAGCCTCGTCTCGTGTGCCGCCTCGTGGGCGGGGTGGCGGGCGGGCGGCTGTCTCTGCCGCCGC
CTCGAGTGCGCCTCGTCTCGCTCTTCGTCTACTCGAGCCTCGTCTCGTGTGCCGCCTCGTGGGCGGCGTGGCGGGCGGGCGGCTGTCTCTGTCGCCGCCT
CGAGTGAGCCTCGTCTCGCTCTTCGTCTACTCGAGCCTCGTCTCGTGTGCCGCCTCGTGGGCGGCGTGGCGTGGCCGGCGGCTGTCTCTGCCGCCGCCTC
GAGTGAGCCTCGTCTCGCTCTTCGTCTACTCGAGCCTCGTCTCGTGTGCCGCCTTGTGGGCGGCGTGGCGTGGCCGGCGGCTGTCTCTGCCGCCGCCTCG
AGTGAGCCTCGTGTCGCTCTTTGTCTACTCGAGCCTCGTCTCGTGTGCCGCCTCGTGGGCGGCGTGGCGGGCGGGCGACTGTCTCCGACGCCGCCTCGAG
TGAGCCTCGTCTCGCTCTTTGTCTACTCGAGCCTCGCCTCGTGTGCCGCCTCGTGAGCGGCGTAGCGTGGCGGGCGGCTGTCTCTGCCGCCGCCTCGAGT
GCGCCTCGTCTCGCTCTTCGTCTACTCGAGCCTCGTCTCGTGTGCCACCTCGTGGGCGGCGTGGCGGGCGGGCGGCTGCCTCCGCCGCCGCCTCGAGTGA
GCCTCGTCTCGCTCTTCGTCTACTCGAGCCTCGCCTCGTGTGCCGCCTCGTGGGCGGCGTGGCGGGCGGGCGGCTGTCTCTGCCGCCGCCTCGAGTGCGC
CTCGTCTCGCTCTTCGTCTACTCGAGCCTCGTCTCGTGTGCCGCGCGGCCCGACGGCAGGCGGAGCTCGTTGCTGAGGGCGAGGCGATTCGGGAGGAGGT
GAAAGCCTCCGGGCTGGTCACAGCCTGGAGCGAGGCCCGTCCCGGCGAGCCTGGCTACGCGGATGAGAACGGGGTGCTGGTGTACCGCGAGCCTGGCCCG
CAACGCCACACGTACGTCGTGCTGGAGCTGCGGCGGCCGCGCAGGGCCAGGAATGGACCTAGGGCCAGGCGCAACGCGCAGGCTGAGAGCGCGCTCCCGC
TGTTGTCGGACGCCTCCCTCCAGCTGGCCGGGCGGGTCGCCGTGTGGAGGGAGCAGGTGGTGCGGGTCATGGAGGCGGACGCCCAGGAGGCGAAGGCGGA
GGCGAAGGCTCGGCAGAGGGAGCGCGTCGCCGCCATCCTCGCGGGCACGGACGCTGCGGGCGCGGGCGCGGGGGTGGAGGAGGCGCTCAATTGCTGGGAG
GAGGGTGCGTACGAAGCGGAGACGCTGGAGGCGCTCGCCGAGTTCGGCGATTGAGCGCCTCCCTCTCTCTCCGGCTGCGCGCCTGACCGGTGCGGCCTCC
GAGTCGGCGTCTAGCGCGCGTGATAAGGTTTTTGCTCGCCTCCCCTGGGACCCCGTGTTGCATGTCACTGTCACTGTGCTATCGGGGCCCGGGGTTGTGC
GTTTATGTGAAAAGCCGCTGCTCGCGCTCGCC
>GJ00040 num_miniclusters=1 longest_minicluster=2690857:1
CTCGTCGCGGCAGTTCGCCTCGCTGTGGGAGCACTGCGCCCGTGTCAGAAAAGATGGGCGTCCCCGCATTCTACAAGTGGCTCGTGACCAAGTATCCCAA
GGTTGTCAGCGACTGCATCGAGGACCGCCCCACCTGGAACGAGGCCGGCGAGAAGGTGCCTGTCGACACGAGCCGCGCGAACCCGAACGGAGTGGAGTTC
GACAACCTGTTCCTCGACATGAATGGCATCATCCACCCGGCGTCGCACCCGGAGGACCGGCCGCCGCCCGAGACGGAGGACGACATGAACCTCGCCGTCA
CCGACTACCTCGAGCGCGTCTTTGCCGCCGCGCGGCCGCGCAAGCTGCTCTTCATGGCGATCGACGGTGTGGCGCCGCGCGCCAAGATGAACCAGCAGCG
CGCGCGGCGCTTTCGCTCGGCGCAGGAGGCGGCGGAGAAGGAGGCGGAGGAGGAGCGGCTGCGGGGCGAGTGGGAGGCGGAGGGGCGCGAGGTGCCGGCC
CGCAAGGAGGGGCGCGCCTTTGACTCGAACGTCATCACTCCGGGCACGCCCTTCATGGACCGGCTGGCGCAGCACCTGCGCGCCTTCATCCACCTCAAGC
TGAGCACGGACCCCGGCTGGCGCGGCATCAAGGTCGTCCTCTCGGACGGATCGGTGCCGGGCGAAGGCGAGCACAAGATCATGGAGTACATCCGCCAGCA
GCGCCTCTCGCCCGACTACGACCCAAACACACGCCACGCGCTGCACGGCCTCGACGCCGACCTGATCATGCTCTCGCTCGCGACGCACGAGCCCCACTTC
TCCATCCTGCGCGAGTTCGTCGGCAAGCCCGCCCAGCAGCACCAGTCCCTCACTGAGCGGGTGACTGCGGAGCTCGAGAAGGCCGCCGAGGCGGAGGTCA
AGGGCGGCGAGGCGGCGGCGAACGCCGAGCCTGCAGGGCCCCCGAAGGGCGGGCCAACCCCCTTCCAGTGGCTGCACGTGCCGGTGCTGCGCGAGTACCT
TGCCAAGGAGTTCGAGCCGGGCGCCAAGGACGCGCCGGACTACTCGACCCTGGAGGGCGGGTGGAGCCTCGAGCGGCTGATCGACGACTTCATCTTCCTC
TGCTTCTTCGTGGGCAACGACTTCCTGCCTCACCTCCCGTCGCTCGACATCCGCAACGGCGCGATCGACACGCTGTGCGACGTGTACAAGGGGCTGCTTC
CTCAGCTAGGAGGGTGGATCTGCGACGGAGGCACCACGCACCTCGCCCGCTGCCAGCGCTTCTGCGCAGAGCTTGGCACGTACGAGCAGGAGCTGCTCGA
CCGGCACCGCGTGTCCGAGGAGCGCTTCAAGGACAAGGCCCGCCGCCGGAAGGAGGAGGTGCGCTCGCGCTTCCTCGGCGGAAGGCACGCGGCGCTGATG
CAGCGCGTCGCCGAGTACGCCCTCGCGCCCCAGGGCCAGGCGGCGCACGTCATGCTGATGCGCGGCGGCAGCGGCGGCAAGGGCGGCGGCGGCGCGGCGG
GCGACGAGGACGGCGCGGCGGCCCGCATCGCCGCCCTTGGCCGCGACGACGCCGCGCTGCTCGAGCTGCTCGAGACGATCCGCGAGTTCGCTGCCGCGCC
CGACTGCGCGCCCGCGAAGAAGATGCCGTCGGGGCTCAACGGGTTCCAGCGCGCGATGGTGCACCAGTACTGCGAGGAGCTGTGCGTGCGCGAGGAGACG
CGAGGCGAGGAGCCGGACCGGGCCATCTGGCTGTACAAGGTGGGCGAGGGCGCGAACGAGTCGGCGGCGGAGCGCTTCAAGCGCGAGCTGTCTGAGCTGA
TCAAGGAGAAGAACACGGCGCCCGAGCAGGAGGACGAGGTGCGGCTCGGTGTGCCCGGCTGGAAGGACCGGTACTACGACGCCAAGTTCCCGGGCGTCGA
CGACGCGGGCCGGCGGGAGGTCGCCGCCGCGTACGTGGAGGGCCTGCAGTGGGTGATGCGGTACTACTACGACGGCTGCGCCTCGTGGAAGTGGTTCTAC
CCGTACCACTACGCCCCCTTTGCCGCCGACCTCGCCGCCGCCATCGACCCCGGCCAGCCTGCCGACTTCGAGCTCGCGCGCCCCTTCCGCCCGTTCGAGC
AGCTGATGGGCGTGCTGCCGCCCCGCTCGGCGCACGCGCTGCCGGAGCCGCTCGCGCAGCTGATGACCGACCCGGGCTCCGAGATCGCAGACTTCTACCC
CGAGGACTTCGCGCTCGACCTCAACGGCAAGAAGTTCCTCTGGCAGGCGGTCGTCCTGCTCCCCTTCATCGACGAGGCGCGGCTCGTCGACGCCATGGGA
GAGCGCTTGCGCAAGCTCTCCGAGGACGAGCGCCGCCGCAACTCGGTCGGCGAGCCCGTCCTCTTCCTCTCGGACGCGCACCCGCTCTGCGCGCCGCTCG
TGGCGTCCTACGGCCCGCCGCCCGCCCCCCTCGTCCTCACGTCGTGCACGGAGCACTCGGCGTCGGTCGCTGGCACGCTGACACCGCTGCCCGGCGCGCC
GCTGCCGGGCGGCTTGTGCGAGCCCCCCCCCTTCTGCGGCATCGAGGTCGCAAAGGCGCTGCGCCCCTTCACCACGAGCGCCGCCGGAGCAACCTTCACC
CTGCCGCCGCCGGCCAAGCACGTGCCGCAGCTGCTGCCGGGCCTCGTGCCTCCCTCGCCGCTCCTCGGCGCGTGCGACGCACCGTGCGAGTCGAAGCGCT
ACGTCCGCGCGCGCGGACGCGGCCCGCCCGGCGGCTACGGCGGAAAGGGGGGTGGCAAGGGCGGCTTCGGCGGCCACGGCGGTGGGGGTCGCGACCTCGG
CTACCGCCGCCTCGAGGGCGACCGGGCGCCGGTGGACGAGCAGGCCGTCCTCGATGCGATCGCGCGGCGCGCGGCGGCGCGGCAGGCGCGCGAGTTCCAG
GCCGCCGACCAGATCCGCGCGCAGCTCCTCGCGGGTGGGGTCGAGGTAGACGACCGCACCAAGACGTGGTGCGTACGCGACGCGCGGCTGGCGGCGGGCC
CGGTGAGCCCGCCACCAGGGTACTACTCCCCCTCCTCCGCCTCCCCCTCCTCTCCTCCGCACCCCTACGCCGGCCGCAGCCCGCCGCACCCCGGCGGCGG
CGGCGGCGGCGGGCGCGAGAACACACACGTCCGCTTCGGCGGCGAGGGCGGCAGGCACGATCGCGGCGGGGGAGGGGCCGGCGGGGGAGGGCCCGGGCCG
GTGCGGCACGGCCGGTCGGACGGGCGCCACCAGCCGTACGCCAGGCCGCCGCCCGGGCCGCCCCCCGGGTACGGCGGCGGCGGCGTGGGCGGCGCCGCCT
CGCTGCTCCGGCAGCAGCTCGGCATGTCGCGCCCGCAGCCGCCACACAACCCGTACCAGCATCAGGCGCCGCCGCCGTACCAGCATCACGCGCCGCCGCC
GTACCCCTCCCACGCGCCGCCGCCGTACCAGCACCACCCGCCGCCGTATCAGCACTTGCCGCGCCCGCCGCCGGGCGCGCCGCCGCCGTACCAGCACGGC
GGCGGCAGTGGCGGGCCGCCGCCAAGGCCGAGGCAGGGCGGCTCGAGCGACGCCAACCGGAGCGCCGCGGACTTGCTACGGCAGCAGCTGATGCGTCGCT
GACGCCTCTCTGCGGAGCGCGACTCGCGGGGCGGGCGGAAGTGTCCCCTGCACTGGCTCGCTCGCTCGCACCGCGCAGCTCTCGCTCTTGCCTCTTCTCC
CCCCCGCCTCCCCCGCGCCCC
>GJ00041 num_miniclusters=2 longest_minicluster=2688413:4
ATCACACAGCACACTGTGGTTCTCCGCTCCTGCATCTCTTCCGCATCCGCCCTCCGGATGCGCCCCTGCCCCCTCCCGCCCTCCCCGCCACGCCGAGCGC
CCCTCCCTTTCCCCGCCCGCGCAGCTCCGACAGCCATGGCTACGTACGATATTGCGCCGGTCCTCTCGGCCGACTCTCCCGATGGAATGAAGGCTGCTGC
CAAGACCCTGGCAGACAAGGTGGCGGCCGGCGGGCCGCTGTCCCTCAAGACGTCTGGGCTCATCGCGAGCCTCAAGTCGGAGCTCGCCGACAAGGGCAAG
GCCAAGGCGAACCAGCGCGCCGCTTCGCTCATCGCGCTCAACGCCCTGCTCACCAAGCTCGGCGCCTCGGGAGAGGCCTGGATTGCGCCGATGCTTCCGG
ACGTCATCGAGGCGCTCTCGGACAAGATGAAGCCGGTGCAGCTCGCCGCAAACGAGGTCGTCACGACTCTGGGGGACACGCTGTCGCCGAACGCGCTGCG
CTTCGTCATCCCGATGGTGCTGGCCGAGTGCGACGGCAAGTGGCAGGGCAACCTCGGCCGCGCCCAGATGCTCGGCAACCTCTCCAAGAAGCACCCGAAG
CAGATGGCGCGCCACCTGACCGAGGTCATCCCCGTCCTCAACGGGCTCATGTGGGACACCAAGCCGCAGGTCAAGGAGGCGGCCACCGAGGCGATGCGCG
AGGCGTGCGCGACGGTCACCAACAAGGACATCACGGGCTTCATCCCCGAGATCATCGACTGCATCCGCGAGCCAGAAAAGACGGCCGAGACGGTGCACGC
GCTGGCGGGCGTCGTCTTCGTCACCGACATCGAGGGATCGGCGCTCGCGCTCATGCAGCCGCTGCTCAAGCGCGGCTTCGACGTCCCCACCACTTCGATC
AAGCGCAACTCGGCCCGCATCGTCGAAAACATGGCCAAACTCTGCGACGACCCGTACGAGATCGCGCCGTTCGTGCCGCTCCTGCTGCCCGCGCTCGAGC
GTGCCAAGGAGGAGATCTCCGACCCGGAGTGCCGCGACGTCTGCGCCAAGGCGCACGAGCAGCTGTCGCGCACGGCAAACAAGCCGCCCGTGTGGAACCG
GATCGAGGCGTCAAAGGTCTCCGCCACCATCGAGGGCCTCTTCGGCGCCGTCGACGCCGACGCGCTCGCCTTTGCGACCTCGATCTCCCTCGCGCTGTGC
GACCTCAAGAACCTCGCGCCCGCCGATTGGGCGGCGGCCCTCAAGCCCTGCTTCGACGCGGCGCTGCCAAAGGCGGACACCGGCAAGCTGATCGGCTCGC
TGCTCGAGCAGTGCGCAAAGGACGTGCAGATCGAGGAGGCAAAGGAGGAGGTGGACGACGCGGAGCAGCTGTGCGACTGCCAGTTCTCGCTCGCGTACGG
CAACAAGGTCCTCCTCAACCAGACCAAGCTCAAGCTCAAGCGCGGCTACCGGTACGGCCTGTGCGGCCAGAACGACTCGGGCAAGACGTCGCTGATGCGC
GCCATCGCCAACCAGCAGGTCGAGGGCTTCCCGCCCCCGACCGAGCTGCGCACGATGTTTGTCGAGACGGACGTCACCGGCGAGGTCGCAGACACCGAGT
ACGACGACGGCTCCGGCCGGCTCCTCTCCGAGTGCTCGGTGATTGAGTTTGTCTCGAAGTTCGCCGGCCTCCAAAAGTACGGCGTCACGGAAGAGATGGC
GCGCGAGAAGCTCCTCTCGGTCGGCTTCGCCGAGACGGACGCGATGCTCCCCGACGGCACGCTGCCCGCGGCCTCGCTGCAGAAGCAGGTCGGCCGGCTG
TCGGGCGGCTGGCGCATGAAGTGCGCGCTGACGCGCGCGATGCTGATGAAGGCCGACATCCTGCTGCTCGACGAGCCGACCAACCACTTGGATCCGGGCA
ACGTCAAGTGGGTGATCGACTACCTCACGTCGCTGAGCAACGTCACCTCGATCATCGTCTCGCACGACATCAAGGTGCTCGACATCGTGTGCACCCACAC
GCTGCAGATCACAAACCTGAAGCTCAAGCTCTTCAAGGGCAACCTGACCGAGGTTGCCAAGCGCGACGCGCCCGAGCTGCTCTCGTACTTTGAGCTCAAG
GCGACAAAGTTCAAGATGAACTTCCCGCAGCCGGGCCCGCTCGAGGGCGTCACCTCCAAGGGCAAGCACATCATGAAGATGACGAACATCACCTTCACCT
ACCCGGCCGCCGAGCGGGCGCAGCTGACCGGAGTCACAGTCCGCGTCTCGCTGTCGACGCGCGCGGCCTGCATCGGTGCCAACGGCGCCGGCAAGTCGAC
GATGATCAAGCTCCTCACTGGCGAGCTCGAGCCGGACGCCGGGTCGGGCGAGGTGTGGCGGCACCCCAACTGCCGCGTGGCGTACGTGGCGCAGCACGCC
TTCCACCACATCGAGAAGCACCTCGAGAAGACGCCCAACGAGTACATCCGCTGGCGGTACGAGCACGGCTCCGACAAGGAGTCGCTGCAGAAGATCACGG
CCAAGATGACGCCCGAGGAGGAGAAGAAGATCACGCAGCCCTTCCCCGTCGAGGTCAAGTCGGAGGACGGCAAGATCTCGGTGCTCAAGCTCGTCTACAA
GCGCTTCACCGACGGCCGCCGCGTCATCGGCAAGGACAAGGAGCCGTCATACGAGGTCAAGTTCCAAAACGACTCGACCCACTGGGTGCTCCGCTCAAAG
CTCGTGGCCGCCGGCTTCGACAAGCTGCTCAAGCAGGCGGACGACCGCATCGCCGCGCTCGCGACGCAGCTGGTGCGCCCCCTCACCCAAAAGTTCGTCG
AGTCGCACCTCAAGGACGTCGGCCTCGAGCCCGAGTTTGGGACGCACACTCGGATGGGCGCGCTCTCGGGCGGGCAAAAGGTGAAGGTCGTGCTCGCGGG
CTCGATGTGGAACACGCCGCACATCGTCATCCTCGACGAGCCGACCAACTACCTCGACCGCGACTGGCTCGGCGCGCTCGCCGAGGCCATCCGCGAGTAC
GACGGCGGCGTCGTCATCATCTCGCACAACGCGCAGTTTGTCGACCAGGTCTGCCCTGAGGTGTGGCACCTCGAAAACCACACGCTCAATCTCAAGGGCT
CGTACGACTGGCTCGAGTCGGCAAACAAGGAGGCGACCAAGCAGGCGGCGCAGGCCGACACGTACATCGACGGGCTTGGCAACGAGGTTGCCATCGCCAA
GGCCAAGAAGCCGCCCACCAAGGCGGAGCTCAAGAAGATCAAGAAGGCGATCGCCGAGAAGCGCAAGGGCGGCCTCGAGGTGTACACGGACGAGGAGCTC
GAGGAGGCGGGCTTCTTGGTGGAGGGCTGAGGGAGGGGACCCCCTCAGCCCGGGTCAGAGTGTCCTCGCCGGGGCCGCCCCTGCGGCTCGAGTCAGGGGC
ATGAGGTCGGCGGGCGGCGGGCGGCGGGGGGGAGGTGACTGGCCGGGCGCGGCCGGCTTCCTCCTCTCTCGTGCACCCGTCCCCGCGGCCGTAGATCCTC
GCGCGCGCGCCGCGCCGCCGCCGCGCGGCGCGCCGGGGACTACCGCTTGCAGCTGCTGCGCGGGCGCCGTCCTTGCAGGACGGCCCGCCCGCTAGTTATT
TGCATAACACGTGGTTCGCTCGCCTTGGTTTGTGTTATAGATTGATGTAGTCCAAAAAAAAAAAAAAAAAAAAAAAA
>GJ00042 num_miniclusters=1 longest_minicluster=2689813:1
TTTTTTTTTTTTTTTTGAAAAGAGAGCTTTTTAGAGTAAACAAACGCCACATTGTCGTGCAGGCGCGGCGCACGCCGCGCTGCACCAGGCCCGCCGCTAC
AGGATGTCGTGCGCCTCAAAGGCGCGGAAGAGGCGGCTCGCGACGTTCTGGACGAGGACGCCGGGGTCGTTTTCGATGATGTCGGTGAGGACGGGCTTGA
GCCGGTGCCGCTCGACGAGCAGCTTTGGCGAGCGGTGGTGCTCGTAGAGCGAAGTCATGATGTCGAGCAGCAGCCGGCGGACGAGGGCGTCCTGGTGCCT
CAGCCGCTTGACGAGCGACGAGACAAAGGGCGAGACTCCGGCGTGGCCGGCGAGCTTGCCGAGCGCGCGGTTGACGGGCGCCGAGTTGTACACGATCTGA
CGGAGCGGCTCGAGCATGTTGACGAACGAGTTGTTGCCGCAGTCCATCACGCCCTGCAGCGCCTGCACGCCCTGCGGCCCCTCCATCACCTTTGAGACGT
ACGCCCCCTCGTCGAGCAGCCAGACCAGCAGCGCGTCCAAGGCCGCCTCCTGCCAAAACTCGGTCGCGAGCAGGCCGAGGTAGAACTGCACCCCGCGGTG
GTGCTTGAGCTCGGCGCGGGCGCGCTTCGACGCCTTTGCGATGTCGCACACGATGGGCAGCGCAAACTGCTTGAGCGGCGACCCCTGCTCGATGAGCGCC
TGCAGCGGCGGCAGCACCCCGTTGATGGCCGCCTCCTCCTGCCGCGAGCGCGAGATCTTGCAGAGCAGGTACAGCGCGTTGACGCAGACGTTGCGCATCT
CCGCCCAGCTCGACATGGCGTGCGCCTGCGCCTGCGTCAGCTTGAGCATCGCAACCAGCGTCGGCACCGCCTTGGCGCGCTGCAGCGCCTCCATGTGGGA
GGCGTCGCCCATGCAGAGGTGCTTGATGCAGCGCAGCAGCTTGAGCACCACCTCTGGCCCAAACTCGTGCGGCCGCTCGACCACGCGGATCAAGCCGGGC
AGCACGAGCCGCGTCGCGATCTGCGCCTTCACGACGGTGTCCGCGCACGAGAAGAGCAAAAAGATCTCCGACGCGCGCTCTGCGTGGCCGGGGTGCTTCG
CGTTGATCTCGTGCAGCGCGTGCATCAGCAGCTCGAGCACGCCGAGCTCGACAAAGGTGCGGCAGAGGTCGTTGCGGGGCGAGTGCCCCTTCATGTCGAG
CACCGACTTCATCGCGTCGATCGAGAAGAGGACGAGCTCGTGCGACTCGGCGGGCGAGAGCAGCAGCCGCACGAGCGCGGGCAGGCCGTAGCACGCGACG
AACATCTGCAGCGTGAGCACGGAGCGGGTGCACATCGTGTGGATGAAGCGGGCCGCCTCGAGGCGCGTCCCCTGCGGCAGGTGGGGCTCCGTGAAGCGGA
GCACGGCGGGGATGACGCCGAGCAAGCACGCGGTCTCGCAGACGGCCACGCCGCCGCGCTGCAGGATCGCGTTGAGCAGCTCGAGCAGCTTGAGGTTGAC
GCGCGTCGAGTCGGACGAGGAGAGCATGTGCACCAGCGGGAGCATGCCGTGCTCCGACATGAAGACGGCGGCCTCGTTGGCGCGGCTCTCGCCGGAGCGG
CTCCCGGCGCGCTCCGAGGACACGGAGATCGAGTTTGCGCGCGAGCCCTCCTTGCCCTCGGCGATGGGGTGCATGGAGCCGTCCGGCCCGTCGGGCGAGA
AGATCTCGAGCAGCTTTCCGCACGCGTCGATCGCGACGCCCTCGTGCTTCTGCTGCGACGCCTTTTGCAGCTGCTGGATGTGGCCGCGCAGGAGCTCGCG
CTGCCTCGTCGCAGCCTCGTCGGTGTGGGTCGGCTTGAGGCTGACGGGAGGGAGGTCTGAGAACGGGTCCGAGTAGTCCAGGGAGGAAGACGCGTCCTCG
AGCGCAGAGTCGGACGGCGAGGGCCACGGCGTCTTGAGCCGCTGGGCCAGCAGCGCGGCGAAGCGGGGCACCGGCGCGTCGCGGCGCAGCAAGTCCGAGT
AGTTGGTCGAGAGCGACTCGTCCGGCCGCTCGGCGAACTGGATGAGGATGTTGAGCACCTCTCCGCCGTGCGGGTGCCCGTCGAGCGACGTGCGGCCGTG
GTGCAGCCGCTGCTGCGCCGCGGCGGCGGCGGCGACCATCTCCTCCAGGTATGCGTCGCCGATGAGGTTCTTCGGCCTCCGCGCTAGGTGGGGCGCGCCG
AAAGCGGCGGAGGCGGCGGAGGCGTGCGGCATTCGGTCGGTCGAGCTCGGGCGGTAGAGGAAAGGCGCGGCGCCGCCGCTCATGCCGCGCGAGGGGTGGT
CGGTGTAGATGGAGGAGCCTGTGCCGGTGCCGGGGGCGAGGCCGAGGGAGGAGGAGGAGGAGGAGGAGCCCGTCGAGTGCACGCGCCGGTGGCCTCCCGG
CGCCGTCGCGCCTCCGGTGCCTCTCTGGTCGCCCCTCGCCCCGGCGGTCGCCTGGGCGAGGGAGGTGATGGTGCTGGCCCGCGCCGCCTCGCCGCCCGCC
GACGAGTCGGAGGGGCCGGAGTAGCAGGCCGTGTTGCCTCGCCCGTCGCCGCGCGGCGTATGGTTGGAGCGCTGCATGGACAGGTTGTGGGCGACGATCT
CTTCCACCGCTCGGATGGTCTCCTCCTTCGGGTTGATGACGTCCTTGATGTGCTCCGGAAGAGGGTGCGACGTGTAGCCGTCGGCGCCAGACAGCGTCGG
CGGGTCCCACACCTCCACCGGCATCGCCGGCGCGGCGGCCATCGCGTCGGGAGGCGCGTCGGCGGCGGAGTCGTGAGGCTGCGTGAGCCACGGGTGCGTC
TTGAGCCGCAGCGCGTTGGGCCGCTGGGCGGTGTCCTTTTTGAAGCAGAGGAGCAGAAAGTCGTTGAGCTGGCGGGAGATGTTGTCGGGGACGGGCGGGT
GCGAGTCGTGGACGATGCGGAAGAGAGCGGACATCGGCGCCATCTCGAAGTAGGGCGGCGCGCCCGAGATGAGCTCGACGACCGTGCAGCCGACGGACCA
GATGTCGGACGCCGTGGTGAAGCCGCTCATCTGGATGATCTCTGGCGCCATCCAGTAGGGCGTGCCGACGACAGAGTTGGCCTGCGTGTCGAGCCCCGCG
GCCTCCAGCTTGGTGGCCACGCCGAAGTCTGCAAGCTTGACCTTGCCGCCGGTCGAGATGAGAATGTTGGCCCCCTTGATGTCTCTGTGGATCACGCCCT
GCTCGTGCAGGAAGTGGAGCCCCTCGAGCACCTGCAGCGTGTAGATTCCGACGAGGGACTCGTTCAGCCGCCCGAAGCGCTTGACGATCTGCGAGAGGGA
GCCGTTCTCCACGAACTCCATCACGATGTAGAGCGACTCCTTTGTGTTGAAGGACTCGATGTACTCGACGATGTACGGGTTGGTCAGCAGCTTCAGCAGG
TTGATCTCCTGCTGCAGCAGGTTAAGCTGCTCCTTGGAGACGCCCCGCAGCGTCACCTGCTTGATGGCCACCATCCCTCCCGTCTGCGTGTTTAGCGCCT
TGTACACGAGTCCACTCGCGCCGCGGCCAATCTCCTCGCCGAGGGTGTAGCGAGAATTTAGGCTGTGCGGCGCAGCCTTGCCTCCAATCTTTGGCGGTGG
CATTCCTACCAAATAGTGGCGGAGCTCCAATGGGCAGCGCGCCGAGGCGCTCAGTCGG
>GJ00043 num_miniclusters=2 longest_minicluster=2696339:8
TGCCGTGCAACACTGGGGCCGATTGCGATGCCCACGGCAGCGGTGCCTGCGACGGGCAGTCTTGGTGCGCCGAGACCGTCTACTGCGGGGCCACGCCCGA
GTGCAGCGGAGGCCCCGCCGCCGGCTGCGGCCCGACTGAAGAGCTGAGCTGCTCGGCGGAGCGGGAGGCGTGCGGCGCCTTCCAGGCAAAGTGCGACGCC
TGGTGCGGCGCCTCGTGTACCGCGACGCCCACGTGCGACGCCGAGGCTCCGGAGTACCCGGGCGGCATGCTCAAGCACGAGTGCTCGTGTGCATGCTCGG
CCTGCGGCGGCGCCGACTCGATCGCGAGCTGCACCTTCTCTGCGTCGTCGCCCTCACCGCCGCCCTCGCCCTCGACCTCACCGTCGCCCTCGCCTCCGCC
GCCGTCGCCCAAGCCGCCGACCGGCGCTATGACCGACCCTCCGCCGCCGCCGCCCTCGCCACCGCCGCCGCCCTCGCCGCCCTCGCCGCCACCGGCGGGC
AACGGCGGGGGGCAGTGCGTTGACATGCCGCTGACCGGAGGCTGGGCATCAACCACTTGTGCCGCCCTTGGCGAGTCGAGCTGCCCCGGGTGGCCCTTTG
AAACGATGTGCGGCTACTGCGACCACGACGTCATCGGCGAAAACTGCTGCCGGTGCGGCGGCGGGAGTGGAGGCGGCGGAGACAGCTCGCCATCTCCGTC
GCCCTCGCCGAGCCCGTCTCCGTCTCCGTCCCCATCCCCGTCCCCGTCGCCGTCGCCCTCGCCCTCGCCGACCGGTCCCGCCGTTTGCGGCACGTGGTCG
GAAGTCTGCCCGGGCTGCCCCGGCGGGTCGAGCGCGTGCTTTCAGTGCACAATCGATCCGGCAAAGTGGCAGTGCCCGGGCGGCGGGCCGGGACCAAGCC
CCTCGCCCTCACCGTCGCCGTCTCCCTCTCCCAGCCCCTCGCCGTCGCCGTCTCCCTCCCCTAGCCCGTCCACGTCTCCCAGCCCCTCCCCCGCGTCTTC
CCCCGGGTCCTCGGCCTGCAGCGGCCTGAGCATCCACGCGGCCATCCAAGAGCAAGGGCTCGATCCGGACACGGATCTGCTCCTCGGGTCGACCCGAGCG
ACGTGGGAGGACCTCTGCGAGGTCGTCGTTGCGTGGAACGGCCGCTTCTCCGCCATCCCCTTCCTTGCGGAGGCCGACGCCGGCAACAACCTCCTCACGC
TCGCCGCCTTCCTCGGCAACGCCGCGCAGGAGTCGGCAGACTTCGTGGCCTGCGAGGAGTACATCAACCCGTGCCAGGGCGTCTGCTCGGGCGGCAACGC
GGAGGACTACCGCGACGCCCTCTGGGGGACGTGCTATCAAGTGCCGGTGCCGACCGCGGACAGCTTCGACAAGACGGGCTCGCTACCCGCCGACGCGTGC
GGCACGTCGGGGCAGGTGACGTGCGTCGACTGGGACGGGCGGCCGCACAGCGGCGACAGCTGCTGGTACGGCAAGGGCGCGCTGCAGCTGACCTGGAACT
GCAACTACGCCAAGGCGAACACCTTGCTCCGTGAGATTGGGCTCGAGATCGACATCTGCGCCGACCCCGACTCGATCTGCACCGACGGCCAGACCTTCTG
GGCGGGCTCGCTCGCCTACTGGATGATGAGCGTCTCGCCCTACTACCTTCAGGACCACCGCATCGACACGGCGATGAACTGCATCAAGAGCGGCTGCAGC
GCGCCCTACCCCGGCACTTGGACGGGCTCCGGCGCGGCGGTGCGCAGGGCCAACTACCAGGGCTACCTGAGCAAGCTCACCGGCGGCACCGCTCCCGCGC
CGTCGCCGTCGCCCTCGCCCTCGCCCTCGCCCTCGCCCTCGCCCTCGCCCTCGCCATCGCCATCGCCATCGCCATCGCCATCGCCCTCCCCATCTCCGGC
GCCGACACCGTCGCCCGGCGATGGCAACGACGGCGGCGCCGCCTCGGCGCTCGTGCAAGCCCTCCGCTCCACGACGGCGTACACGTTCCGCAAGCTCCAG
ACGACGGCGCAGGCGAGCTGCAACATCGAGTCGCCGGCGGGCGCCTGCTGGGAGGACAGCGAGCAGTACTTTTGGGCCGACATGGTCGGCGCGCTCGAGA
AGATGGCCACGCGCGGCGTGGCGGGGCGCACCTTCATCTCCGGCGCCGCCGGCTCGAGCGAGTACGCCGTCGGCCTCGCCAACCTCGCCGCCTTCCTGGC
GCAGACCATGCAGGAGACGATCCAGTACGACGCCTGCGACGAGAACAACTGGAGCGAGCAGAGCGCCCTCGACATGGTGAGCGCCAAGGGCGGCTCGCCG
GGCGAGATCTACCCCGCCTCGGCGGCGTGCGGCCAGCTCGGCCAGAGCTACCAGAGCTACAGCTGCCCCGCCGGCGGCGTGCTCGACCCCGATACGGGCG
AGACAGTCCCGCCCGAGGAGGTCCAGTGCGCCGTCGACCCCGACATGGTGGTGGTGGCGCAGACGTCGGCGCAGTGGTACGGCGCGCCGCCGCCCCTCTT
CTGCGCGCCAAGGACGGCGGTTCCCGAGGCGCCCAGGTGGGACGTGTCTGGATGGTGCCCCACCCAAGGGACCAGCTGGAACCAGGCCGAAGAGTGGGCG
GCGCCGTTCGGGAGCATGGCGCGCGGCAGTATCCACTTTGGCCCGGCGGCGTCCACCGCGAGCGTGCCGGCAGAGGTGCTGGCCAGCACGCCCGACTACC
CGTCGTACGTGGTTGGCTCCGTCGACCAAGGCACGGGCGATGCCTGCCTGCTGGACGGAACCTGCTGCCTCGACAAGGACAACCAGCGTGCCGGCTCGTG
GCGGAGCTGCGCGGGCGGCTGCGAGAACTCCGCCCTGCCCGAGCTGAACGTCGGCAGCGAGGCGCGGACCGACGTGGAGGGGTGCTGCTGGTGGGGTCGT
GGCGCCATCCAGACAACCGGCGTGTGCAACTTTGGCAAGCTAAACTACTTTGCGGGCAAGAAGGCGGCGCAGCGCGGCAAGGACGCCCTCTTCCCCGACG
TCGACTTTTGCGCCAACCCGGGCGCGATCTGCCAGCCCGAGTACCCGGAGCTGCGCTGGTTCTCGGGCCTCTTCTACTGGCTGAACGACGTGCAGCCGTA
CGACGTGCGCGGCGAAAGGTACCTCGACGTCCTAAGGGATTGGGTGGACAACGGGATGGACCCGAGCGACCACAGCCTCGTCGATTTTGCGTCCGGCGTC
GTCAACCGCGGCTGCCACGACGCGCCGTTCGAGGGCATCGGCGGCGCCGATCCGTGCGGCAACGGCGAGATCCACGCCTGGGAAGAGCGCCGGATGAACT
TCAAGCACATCTGGGGCGTGCTGAGCCCGCTGCTGCCGACGCGCCGCCGCTCCTTGCTCCTGCAGTGAAATGCTCGATGTCTATTTGTTCACTACTGCTG
CTGCTGTTGCTGCTGCTTACGTATGTCTTCGCACTTCGGTACCCGCGCATTGGCGCCACCCGACCTCGGGCCCAGCGGTCATACAGTATCGTTCAACATT
TTTGTGCATTATTGAGAGCCTGATTCGAGTTGTAGCCAGAAGAGAATCTCGCGCAGATAGTTTGTCAGTGAGTCAGAATGTCGGTAAGTCGTGTGTCGTG
TCGTGGTCTCGTGCTTCGGAAGATAGCAGTGCTTG
>GJ00044 num_miniclusters=3 longest_minicluster=2687138:2
GGTGGCTATTCTGAAATAAATAAGCACGTTGACAACGACCGGACTCTGCTAAAGGGTGGGCCGCGCAGACACCTCTCTCTCTCTCGCGAGCAGAGAGAGG
GCCGCACGCCGGACGCACAAGACTATGTAAAGAACGGGGCCTCGAGTCGTCAACCCGATCGCACTCAGAGGGCGAGACCGAGGCCCCGCGGCACAGACGA
CAGACTGGCGGGACTCACTGGACAGCATGGTCATGGGGCTGCTGCAATGGAGGGAGGGGAGAGGCTCGCAAGGCCACGCAGGGCGGGCCGGCGAGTGGAG
AGAGAGAGGCGCCGCCTTGAGCCGCGCCGCGCGCGGGGCGCTTAGGCCGCGATCGCCGCCCCGCGGGTGTGCTCGGCGCTCTCGACGGCGGCGCGCACGC
CGCCGCGGATGAGCAGCTCGGACACCTCGTCGCGCTCGCCGAGGCTCGAGGTGCGCACGTCCTCGGCCAGCTGGCGGATCCGCTGCTCCTGCCGGAGGTA
CTCGAGGCAGACGGTGGGGAGGGCCTCGCTGGGCAGCGACTCGGCCCACGAGAGCCCCTCGCGGTAGACTAGCCGCGACGCGAGCGACGCGGCGATGAGC
GACTTTTGGTACTCCCACGGCAGCGCCTCGGCGATGCGGGTCGAGTAGGCGTCGAAGAGCGGCGCCGGCAGGTGCTCGCGCATCAGCGGCCAGAGCCGCT
CCTTGCGCTCGGGCTCGAGCGACTCGAGCGCGTCGGCGGCGGCGTTGGTGACGCGCAGGATGGCGAGCGAGAGCTGCTCCGACAGCTTCGGGAGCGGCAC
GTGCGGCCGGAGCCGCGACTCGGCCATGATGCGAGACGCCTCGAGCCGCGCGAGGGCGCGCAGCCGGTCGACCACCGCCGGGACGTAGGCGGGCTTGAGG
GCGACGAACTCGTCGCGCTCGAGGACGATGGAGGCGGCGATCTCGAGCGACGAGCAGATGACGCCGCACTTGTTCGCCGACGAGTCCTTGATGATCGGGA
GGCCGCACTCCTCGAAGAGAGCCTGCCGCGCCTCGGGCGTGACAAAGAGGTTGGCGCCCTCCACGATCACCTTGGCCGAGGGGGTGCCGTCCGGCAGCAG
AAAGTCGCGCCAGTTGGAGCCGTTGATGGCGGAGGGCCGGCCGCCGGCGGGGATGAAGGCGTCGGCGACCACGCGGTTGTGCATCGAGTTGCGCGCGTGG
AAGCCCTCCTCGGTGTCGACCGTCGTCAGCAGCCCGCTCGGCGAGAGGGCGGCGCGGTCGAGGGCGGAGAGGGGGAGGGACTGCTCGAAGAGGCGCAGCA
GCTCCGCCATCGGGAGGCCCGCCGGGTCCTCGGCGCACCCCGACCCGTCCGCCATGCCGACGACGCGCACCTTGTCGCCGTACTCGCGGTGCAGGATCTG
GAGCATGTTGCCCGCCACGTCGCCGTCGGGGCCGCCCGTCAGCTTGACGGACCACGGCTCGGTGCGCGGCGAGAGGCCGAGCGCGTTGAGCGCGACGTCG
AGGAAGACCGCCACGCCCTCGGACGTGACGCCGAATTCCTTGTGGTTGATGCCCTCGGCCGGCTTGGACGACATGAACGCGGCGGGCCGCGCGTAGCCGC
GCTCCGCGGCGCGGTGCACGACCCAGTCGATGTCGTCCGGCGTGATGTTCTCGTCGGGGCCGAGGTAGATCTGCTCCGGGCCGCGGCCGACGCGGTCCGC
CGGCGCCTCCGCCGCCTCGCCGAGGCGCGCGAGCGCGCCGGGGCTGATGAGGTCGAGCATGCCGTCGATGGTTGCCTTGACGGAGCCGTGCAGCAGCTCC
GCGCGCTCCTTGCTGCTCGAGCCGGGCGTGACGAGGCACACGCCCTTGGAGCCGCCCTCGGGGATGTCCTTGTTCTTCAGCTGCTGCGCCCAGGCCAGGT
TGAGGCACTCGAGGAAGTGGCGCCGCGACTCGGCCACGTGCGCCTCCGAGTCGGCCGGCGCGACGACGCGCAAGCCGCCGCGCGCGACGTCGGCGAAGCG
GACGTGGAAGGAGGAGAAGTGGCGGCCGGCGACGAAGAAGACGCCGTACGGGAGCTGCAGCACGTGCGGCGCGTGCTGCGAGATGGGCTGCGCAAACAGC
GCGGGGTCGAGCCGCAGCGCGAGCGCGCGGCGCGACTCGGCGAGCGGCGCGTTGGTGCGCATCGTGTGGCGGAGGCAGCGCCCCATCGCGTGGAGGAGCG
AGCGCGACTCCTCCGCCTGGAAGCCGACGGCGACCGACTTGTCGAAGTCGTCGATCGCCGCGCCAAAGGCCGCGTCGTCCATAGGGCTGGTCGGGTCGAA
GCGCGCGGCGAAGACATCGCTGAGCGCGGCGAGCTGCGGCGCAAAGGCGGGCCGCTCGAGGAGAGAGAGCATGTTGTTGCGCGAGAGGAGCGGGTGGTCG
AGCAGGGCGAGCGAGAGCGTGGCGAGCGCCGCCGTCGACTCGGCGCGCTCGAGGCCGAGCGACGGGTGCGCCGCCGCGAGCGAGAGCGCAGAGTCGTCGA
GCCACTTGAAGCGGCGCAGGTCGTTTGCGAGCTGCGTGTTGTCGGCGACGGCGCCGGCGGGCGAGCGGACGATGGCGCGGACGAGCGTCACCCCGGCCGA
GGGCAGGCCCGGCTTGTCGGACGGCGGGTCGCCGATCATGTCGACCAGGACGCGCTCGACCTGGAGCCCGTGCATGTCGAGCGTCGCGAGCGTGCCCTGC
AGTGCGCGGCGCGGCTTGCTGTCGCCGAGCGCGACCGTGATGAGGGTGGCGGCGCCGTTGTGCGAGCCGTACTCGTAGCCGTCCTCGAACTCGACCGCCA
CGTCCTCCGTCCCCGCGACCGACTGCGTCAGCAGCATCTGCTTGTACAGCAGCCGCGGCTCGTGCTGGCACACGTAGGTCGTCGAGCAGCGGCGCAGGAA
CTTGGCAACCTCGCCGTCCGAGAGGATGGCCGACGGAGGGACGTGGTTGGACTGGCCGACGAGCTCGCCCGCCCGCAGGCGCGCGGCGTACCCCTCCAGC
GCAACCAGCGCCGCCTTCTGCTCCGCGTCCTCGCCGGAGAAGGGCGCGTCGGCGGAGCCGGTCTCAAGGATGTCGAGGCAGAGCCGGTCGTCGGCGGAGC
GGAAGACGAGGACGCGGCGGAGCTCGGCTTCCCTGGGGAGGGCCGCGACCTGCTGCGCCAGCCGCGCCGCCGCGGACGTCGCCGCGCCGCGCGAGAGCGT
GGTGTGGTAGACGGCGCTCGGGCCGCGGCCGGGGCAGCCGCCGGCGCCGCCGTGGTGCGACGTCAGGCTGAGGGTCTTGAGGTTGAGGTCGTCGTCGAAG
AGGGTGGAGATGGCGCGCAGGTGGCGGCGCTGCGTCTCCTCGCCAAAGATCCGGAAGTACGTCGTCGGCATCTGCTCCGCGAACCAGGGCACGACCTGCG
AGAGGTTTGTCTTGCTGGACGACTCGAGCGAGGAGATGAGCTTGGACGCGTCGGGGTGGGAGACGGCTGCGACCGCGAGGCGCCGCGCCCCGAGCGCGCC
CCGAGCGCCGGAGAGGCGCAGCATGGCTGGTACGACAACACGGACGCTCCGTGGGCTGGA
>GJ00045 num_miniclusters=4 longest_minicluster=2696659:23
GGGTAAGACCATGGAGAAGACCGCCAATGAGATGAAAGAGGAGCTAGACAAGTGGATCAAGGAGATGCAGACGAAGGCGATGTGGGAGCTCATTTTCACC
ATCGCCTCGTTCGCGCTCAACTTTGCGGCGCCCCTTTTGGCTGCGAGTAGCGAAGGCGCAAAGGTTGAAGGGCTCATGCCTTGGAAGCGGACGGGCGCCA
AAAAGTCATCAAGGCCGCAAAAAATAAACGAGATGTCCGAAAAAAATCGCTGGGTTAATATCGCGAACCAATTCTCCGACGACCCCGACATTGCTTTGCC
TACGAAAAATAACTGGAAAGGAGCGGAGACGCAACGCAAGGCGGGCTACTACCTGATCAAGGGCCTCGACGGTTTCATCAATGGCGTCCGAGGCATTACA
CAAGCGAGTAAGGCTCTGAGCAAGGCGGACAACATGGACAACAAAGTGCGCGATGCCGCGGGCGTGTCGGTCGAGCAAATGGAGCAGAAGTTTGGATGGC
CATCCAACACATCCCTGATCCCCACGAGCAACGACTCGGTGGCGAACCTTGCCATCACGGCTTTCATGTTGAACAGCATCTTGCCGCAGCTTGGCACCGG
CTACTGGTCGTCCATATACGCGAGCTCCGGCGACCTGATGGAGCCTTACACATCTGGTTACAACTCTGCCATCAACGTGCTCGCCCGGCGGTGGCTCAAG
GAGATGCGTGCACAGTGCGATTACGGTAACGACTACGTGACCCATGGGACCCGTTTCGTCGCCGGTGTGCAGCAGGCGTTGATCGATCTCGCGCAGATGG
AGGCGAACAAAATGATTGACGAGGAAATCACCAAGGCGTTCGGCGACGACTCGGTCAGCTTCGAGCAGAGCTCAAAGGAGAAGCGGTTGTTGATCGGGAC
CCAAATCTCGTCCATGGCGTTGCAGCTCCACATTACTACACGGCAGCTCTGCCAGTCGTACGCCTATCAGACGACGCGTTTCTACCAGCAGTGTGTCGTT
GGCAGCATCGGTTCCAAGGGGGTTGGTGGCAACCCGCTTGATGCACTGTGCGGCGGCTTCTTGGAAGGAACGGCCTACTTCAGGCCATTCCAGAAGGACC
CCGACGTTTCGATCGATGAGTTTGTGGACTACGCAAAGACCTACGTGGAGGGCCTCGAGACGATGTTCTCGCAGGCAGGCCGTCCACCACTCTACTCGCT
TCGGTGACCATGTCACCCTTCATGTCCTTAGGCACGACGCCAGCGGTCGCCCCGCGTCGGCCCACGGGGGGAAAGCCGGCTCCGCCGCGGGGGCAGCCAC
GTCCGGCCACTTCTTCGCGCCGCACGCGGAGGAGGCGGAGGCGCCCGTGCTCGAAGCCAGCGACGGCGAGGTGCGCCGCTTCTTGGCGCGCCACTGCGGG
GTCCTTCTCGGCTGGGTCGGAGCATACGGCGCCTGCGACCTCACCCATTTCTCGGTGCCGTACGTCGGCCTTGATGGCGTGCAACCGCTCCTGCTCTCGC
GCTACGCGCTGCTTCTTCCCGCAGTGCTCGCGTTGCGCGGAGCTCTCTCATCGAGCCAGGCGACGGCGAGGGGCAACAGCGTCGCGGCAGTCTGCCTGCT
GGCGCTGCCTTTCTGCGCGCTGCTCGCTGTGCTCCCCTTCGTCGGGCTCGACGCCAGCCCCTGTTTGGTGCCGTACACGCTCGTGCCGTGCGCGGGCATG
CCAGGCGCCCACCCGCTAGCTGACTGCGGGCTGGAGGACTGCGACGGCGACGGAATCGAGGACAGCATCGGGGGCGCCGTCGACGACCTCAGGCGCTACC
ACAGCTCTTGGTGTGAGGCGGGTGGCGCGCACACGGTCCTGTCGGAAGCCGACGTCGCTGCGGCGGCCGCGGCGGGGAGCGCCGTATGGCATTGCGCCAT
CGTCGGTGACTTCCTCGCGGCTGTTAGCGGGAGGGGTGCAGCGCCAGCTTTGCCACCGTCGGCGCCTCCGCCGCCGCCACCGGCCGGTTTGTTCCACGGC
GACGACCAGGAGTTCTATAGACCAGGAGCTCGCGCGTCGAGCTTGGCGGCGCCGACCGGTGCCACCACTACCCGTGGGAGTACCTCGCCGAGCTTGCCGC
TTGGATCGTCCTCCTCTCCTATCGCCTCACGCACCTCCCCCTCTCCCTAGTGGCGCTCGCGGCCTTTGCCGGCTCTGTGGCGGCCGGCGCGATGGCCTGC
TGTGAACAGCGTCTCTTCACACACTTGGGTGTGAATAGGGTCGGCGGCGTTTGTTGGGATGAGTGTGAAACGGGTCGACGCCTTCTGGGGCGAGGAGCTC
GGCGGCAAGGGCGCACTCGCCACCAGCCTCGAGGCGGCCGTGGGGTACGAGCTGCTGCGCTGTGTCGCCATGCTCTGCGCAGCGCACACCGTGGGCGTGC
TGCACCACTTCCACCACGCCCGCGGCATGTGGCGCCACCTCGTCCTCGAGGCGCGGCAGAGGGCGTTGATGCGCTGCATTGAGGAGGAGACTGCAGCCTG
CGACCGGCTGCTCAAGTCGATCCTGCCGCCGCACCTTGTCCGATCCCTTGGCTCGCTGACCTCGAGCAAGGCCCTGGCAGCCACGGCGTTGGCAGCGGCC
CGTCGGCGTCGCACCACGGGAGCAGCACGGGCACCATTTCGACGAGCGCCGACTGGTACGCCGCCACGGGGCGGGCCGAGGCCAGCTGCAGCTCCGGCGG
TGGCGGTGGCGGGGACCTCCCGATCGGGCGGAGCGAGTGGAGCGCATCAGCAGGGGCGAGTTTGGCACCGTGCAGCCTTCCGCGAGGCGGGCCGGCTTCG
ATCGACCGGCGCGGCCGCAGCGCGCGCAGTTGGCGGAGAGCTTCAGCGAGTGCGCATTCCTCTTCGCCAAGGTCGACGGGCTGTCGGCGCTACTGAACGA
CGCAACGGCCGAGCCCCCGCGCGTCATCAAGCTGCTGCAGTTCATGTTCGACCGGTTCGACCGCCTCACAGACGTCTTCCAGCTGCAAAAGGTGCGCAAG
ACGGCCAACGAGCAGTACTTGGTCGCTGCCGGCCTGCCCGACCCAACCCGCCTCCCGGACCCGCACGACCGCGCGGCGGCGGCGGCCGGCTTCGGCTTCG
CGATAATCAGACCTCAGCTGCGTGCTGAGGCGCCGAGGGCGCCGCAGCTCACCGTGCAGGTGGGCATCGACTTTGGTTCCGCCATCGCGGGCGTGATCGG
GCACAAGACCTACCAGTACGACTTGTGCGGCGACGCCGTCAACACCGCCGCCCGCATGTGCTCCGGCTCGGAGCCAGGTCGTGTCCACGTGTCGCAGGAG
GCGTACCGGTGTCTGCGCGGCCGGTTCGGCGCGAAGAGCCGCGGCCCACGCTACTACAAAGGCAAGGGCGAGATGTACACTTACTTCCTCGAGAACGCGC
CTGGGGCTCTGCCGGAGGAGGCCACACCGGCGCCTGCCGACGCTGCCGATGCGATCTACTAGCTCACAATGAATTACGGTATGCCGATGCGGTGGCATCT
CGGCCGTCGCTTGTTTTGACTTTTGTTACCTTTTTCTGTGGTCTGTAT
>GJ00046 num_miniclusters=2 longest_minicluster=2692846:2
CTCGTCATCCAGGATCAGGCCGCCTTCCGCCGCAAAAAGTGGAAGTACCTCATCCTCGACGAGGCGCACCACATCAAGAACTTCCGCTCGCAGCGCTGGC
AGACGCTGCTCAACTTCAACGCCAAGCGGCGGCTGCTGCTGACGGGCACACCGCTGCAAAACAACCTGATGGAGCTGTGGTCGCTGCTGCACTTTCTGAT
GCCGCACATCTTCGAGTCGCACAAGGAGTTCAAGGACTGGTTCTCCAACCCGCTCACCGGGATGATCGAGGGCGAGCACGCCGTCGACCAGGCCGTCATC
GAGCGGCTGCACGCCATCCTGCGCCCCTTCCTGCTGCGGCGGCTCAAGAAGGACGTCGAGAAGAGCCTGCAGGACAAGGTGGAGCACGTCGTGCCGTGCC
CCCTCTCGAAGCGGCAGCGCGAGCTCTACGAGGACTTCATGGCCTCGAGCGCCACCCGCTCGACGCTCGGCTCGGGCTCGATGCTCGGCATCATGAACGT
GCTCATGCAGCTGCGCAAGGTGTGCAACCACCCCGACCTCTTCGAGGAGCGGCCAATCCGCTCGCCGCACGCGATGCAGCCGCTGCTCCTCACCGCGGGC
GCGTGCACTGTGCGCGCGCTCGAGAGGCCGCCGCTCGAGAGCGGCGCGTGCTTCGACCTGCTCAACCTCAACCTCGCGTCGTACTGCGACCTCGACTCCT
ACGACGCCTACCGCATCTCGACGCTGCGCGCGAAGCCAGTCTACCTGCTCGAGGTGTCCACGCGGCGCCTCTCCGCCGAGCCCGCCCTCGCCTCGGCCGG
CGTCGCCTCGTCGCTGCCCGGCGCGCCGCCGCCCGACAACTACATGGCGCCGCCGACGGTGCCGGTGCTGTCGCCCTTCCGGCCGCTCGTGCAGGCGGCG
CACGAGCGGCGGCTCGCGTGGCGGCGGAGCGTGCGGCAGACGCTCGCGCACATCAACGAGCTGCGCTGCACGCGCACGCCGCTCTTCGGCTACGGCTTGC
GCAAGTCGTGCGCCGTGCCGCTCGTGGCGGAGCGCCTGGCCGCGCTCGCGTGCGAGGAGGTTGCGCCGCTCGAGGCGCCGAGCTGCCTCTCTGCGGCGGG
CGAGCTCGTCCTCTCCTTCGGCCGCCGCTTCGAGTCGTGCCGGCCGGAGCTGGAGGCGTTCACCACGCAGATCGGGCGCGCGTGCGCGCCGCCCCCGCGC
ATCTCGACGCGGCACGACCCCTCCGACGCGGCGGCGGCGAGGCGGACGGCGGTGCAGGTGGCGGCGGTGCCGCGGCCGCGCCTCGCGCTGCTGCAACCGG
TGGTGGTGCGGCAGTCGCTCTCCTTCCCCGACAAGCGGCTGCTGCAGTGGGACTGCGGCAAGCTGCAGGTGCTCGCGCGGCTGCTGCGCCAGCTGCACAG
CGGCGGCCACCGCTGCCTCATCTTCACGCAGATGACCAAGATGCTCAACGTGCTCGAGGCGTGGATCTGCATGATGGGCTTCACCTACCTCCGGCTCGAC
GGCTCGACGCGGACCGAGGACCGGCAGCGGCTGATGGACCGCTTCAACCTCTCGCCCAAGATCTTCATCTTCATCCTCGCCACGCGCGCCGGCGGGCTCG
GCATCAACCTCACCGGCGCCGACACGGTCATCTTTTACGACAGCGACTGGAACCCGACCATCGACGCGCAGGCGCAGGACCGCGCGCACCGGATCGGGCA
GACGAAGCANGTGCACATCTACCGCCTCATCTCCGAGTCGACCGTCGAGGAGAACATCCTGCGCAAGGCGAACCCAGAAGCGGCTGCTCGACTCGGTCGT
CATCCAGGCCGGCTCCTTCACCACCGACTTCTTCAAGGGCGGCGCCGAGGGCGTGCGCGAGCTCTTTGGCACCGACGCGCCGGCGCCCGACGAGGCGACG
GCGTCGGACGCCGCGCCGGCGCCGACGCCAGCGCCTTCGCGCAAGGCCCGCGGGGGCGGGCGCTCGTCGAAGAAGGCGTCCACCGACGCGCCTTCGCCCA
GCGAGGACGCGGCCAGGGGGGGCGGCGGCGAGCCGGGCGGCGAGCCGAGCGCCGAGGAGCTGGAGGCCGCGCTGCTGAGCGCGCAGGACGCCGAGGACCG
CGAGGCGATGCGCGCCGAGGCTGCCGAGGCGGCCAACGACGCTGCCGAGTTTGACGAGTCGATCCCCTTTGCGGAGGAGGCCGACGCCGACGCCGCGGGG
CGCGCCGCCGCCTCGGCCGCCGACGCGTCCGCCGTCTCGGGCAACGAGTCGGACTTTGCGGCACGGCGCCGGCCGGCGGGGGGCGGCTCGCGGCTCGCCG
CCGGCGCCGACGGCGGCACGCTCACGACGAGCGGCGCCGGCATGTCCGCCGCCATCGACGCGGAGGACGCGGCCGACTTTGGCGAGGTGGCGGGCGTGAC
GGACGCGTCGGTGGCGGAGCAGCTCGAGGCGGCGCTGACGCCGGTGCAGCGGTACATGCTGCGCGTGCTCGAGGAGAGCAACGAGGCCGCCGCCGCCGAG
GCTCAGGGCGAGTTACAGTGGCAGGAGTGGGAGATGGAGCGGCTGGCGCGCAAGCGGGACGAGGAGGAGGCGGCCGCCGACGAGGAGGACGAGGTGCTCT
TTTACACCGTCTCCGAGCCGCAGGCCGACGGCGGCAAGCGCAGCCACAAGGGCAAGCGGCGGCGCGGCAACGGCGCCGCCGACGACGCCGACAGGAGGGC
GGCGGCGCCGCCGCGCCGCCGCCGGCGTACAAGTCAAACGTGGTGCAGTACTTGCAGCAGCAGCTGGCCCGCTCGGGCCTCCAGCAGACGGCGGAGCTCG
TCTCGCTCGAGGAGCAGCTGGTGCGCTCGGGCGCGGCGACCGACCTCCGGCTGTGGGCGCCGCCCGCGCCGCCCGACCGCGACGAGGACGAGGTGTACGC
CGCCGCGCCCGCCGAGTCGTCGGATGCGGACGAGGACGAGCTGCCTCCCGGCTCCTTCGCGTCGCTCCAGTTCTCGGCGCTGGTGACCGAGGGCGTGGCC
GGGCTGCAGCGTGTGCGGCAGCAGATCTCGGAGCGGCGCGCGCGCGCGCGCGAGGCGGCAGCCCACCCGCCAAAGGACGCCGCCGGACGCAACTCTGGGC
GCGCGCGCAAGGCGCCCAAGAAGCTCGGCGACGAGGACGACACGACGGCGTACGGCGACGGCTACGACGGCGGGCTGGGGCTGCTCGAGCCGCCGCCGCT
GCCGTACGAGCCGCCCCCCTCCGGGGGGAAGCGGTCCCACAAGCGGCGCCCGCAGCCCGGCTACCCCGCCGCCTACCCGCACCAGCAGCCGGGCGCGCGG
CCGCGGCCGGGTCAAAAGCCGCCGCGGCCGGGCGTCGCGCCGGCGGGCGAGGCGCCGTGGTCGGTCGAGGAGGACACGGCGCTGCTGCGCGCGGTGCACG
GCTACGGCTCGGCCAACTGGGAGCTCATCTCGGACATCGTCTCTTCGCTCGCGCCGCAGCGGTACCGCTCGCCGAGGGCGTGCCACGACCGCTGCACGTA
CACGCTGCTGCCGCACGACGAGGGGCCGCGCGAGC
>GJ00047 num_miniclusters=5 longest_minicluster=2697917:69
GTTTCGTGGTCCCTGACGTGCAGCGGCGCGTTGATCGGCAGTGGAGGGGCCCCCTACTCCGGCACCCTGTCCGCGCCGCCCGGCGAGTGCACGCTCGACA
TGAACGACTCGTACGGCGACGGCTGGAACGGCGTCCGGTGGGAGGGTGCGGGCAATACGTTCACGCTCGACTCCGGATCCACCGGCAGCGAGACGTTCAT
CCTCGCGCCCTCCGCCTCGCCGCCGCCGCCGCCGCCGCCGTTGGCACCTTGCTCGGTCAGCGTCGACAGCGGCCCATGCTCACTCACCAAGAACGGCACG
CATTCGTGTGTCACTTCGCCCGGCTTTCCGGGCGACTACCCGAACGACAAGGGCTGCACCATCACTTGCTTGCCGCCGGCAAATACTGTCGAGGCTTTTG
AAGTGGAGGACGAAACAAGCTGCCAATACGACTACCTTGAAGTCAACGGCGTGAAGTACTGCGGCACTTCCGGCCCGCCGAACGGGGAGCCCGCCGGCGC
CGTGCAATGGGTGTCTGACTTCTCGGTCACCGCCAAAGGCTGGAAGATCTGCTGGGAGTTGGAGAATGGGTCCTCACCATCGGCGCCGCCGTCCTCGATG
CCGTCGCCGCCGCCCTCCGCCTCTCCGGCGCCGCCCCCGTCCGCGTCGCCATCGCCGCCACCGCCCTCCGCCCCTCCGCCGCCGCCATCCGCGTCGCCAT
CGCCGCCGCCGTCTGCGTCGCCGCCGCCGCCCTCCGCCTCTCCGGCGCCGCCGCCACCGTCCGCGTCGCCATCGCCGCCGCCGCCCTCCGCCTCTCCGGC
GGCCCTCTCAATCGAGTTCCAGGTCACCGTGGCTGGCGGCAGCTACCCGTCCGAGGTGTCGTGGACCCTGATGTGCAGCGGCGCGTTGATCGGCAGTGGA
GGGGCCCCCTACTCCGGCACCCTGTCCGCGCCGCCCGGCGAGTGCACGCTCGACATGAACGACTCGTACGGCGACGGCTGGAACGGCGACCAGTGGGAGG
GTGCGGGCAATACGTTCACGCTCGACTCCGGATCCTCCGGCAGCGCGACCTTCACCCTCGCACCCCTGCCGCCGCCGCCGCCGTTGCCGCCACCTGCGCC
GCCTGCGGGCTCGCCACGTTACGTGGCGTGTGGCAGGACTGGCCGGTGCGACGAGAGCGACCGGTGGGCGGCTCCTTCCGAGAAGCACGAGGTGCGGTGT
TGCTCCGACTCGCGAATCGACGGCTGGAAGAAGAAAGCTGGGTGCTCCGTGTGGAGCGAGTCCGACGACGATGAGATGGGAGGCAAGTGCCACCACAACA
AGAACTTTGCGCAGGCCTCGACCATCTGCGAGGACGCGGGCGCACGCCTGTGTACTCGGGCGGAGCTGCAGGGGAATTGCGCACGCGGGTCAGGCTGCGG
CCACGACCGCGATCTGATCTGGTCAGGCACGGAGAGCGAGGCCGCCGCCCCTCCGCCGCCGCCATCCGCGTCGCCATCGCCGCCGCCGTCTGCGTCGCTG
CCGCCGCCCTCCGCCTCTCCGGCGCCGCCGCCATCGTCCGCGTCGCCATCGCCGCCGCCGCCGTCCGCCTCTCCGGCGGCCCTCTCAATCGAGTTCCAGG
TCACCGTGGCTGGCGGCAGCTACCCGTCCGAGGTGTCGTGGACCCTGATGTGCAGCGGCGCGTTGATCGGCAGTGGAGGGGCCCCCTACTCCGGCACCCT
GTCCGCGCCGCCCGGCGAGTGCACGCTCGACATGAACGACTCGTACGGCGACGGCTGGAACGGCGACCAGTGGGAGGGTGCGGGCAATACGTTCACGCTC
GACTCCGGATCCTCCGGCAGCGCGACCTTCACCCTCGCACCCCTGCCTCCGTCCTCTCCGCAGCCGCCGTCCCAGCCGCCGCAGCCGCCGCTGCCGGGCT
ACTGCTTCGCCACCTCGGCGGTCGCATCCAAGGCCGTCGTCGACGTCCCCAAGATCGTCGGCGGCGCTCCCGTCAACCCCGCGCGCAAGTACACCTGGCT
CGTCTCGCTCGACGGCCCGGGCTCCTTTGTCGGCAAACACTACTGCGGCGGCACGCTCATCGCGCCCGATTGGGTGCTCACCGCCGCGCACTGCACGCAA
GGCACCGTCGGCCGCGTGGCCGTCGGCATGCACGTCGTCGCCGACGTGAACACCGACCCGTGTGTCTCCTTGCACGAGGTGGCGGAGATCTTCAACCACG
AGGACTACGGCTCTCCCAATTCAGAAAGCAACGACGTCTCGCTGCTCAAGCTCGCCACGCCTGTGACCGGCTATGCGCCCATCGACTTGCTCGACGGCCC
GGGCATGGACACGCCCTTCCAGGAGCACCTCGCCATGCTCACCGTCGCCGGCTGGGGCACCATGTCCTCCGGCGGCGTGTCCTCGCCGGAGGCCATGGAG
GTCGACGTGCCGGTGGTCCAGAATGAGGACTGCAACGTTGACTACAGTGGCCAGATTGACGACACGATGATCTGCGCCGGCGACACCGTGAATGGCGGCG
AGGACGCGTGCCAGGGCGACTCGGGTGGCCCCCTCTTCGGCATCGACGCCGACGGCAACTACGTGCTCACGGGCATCGTGAGCTGGGGCATCGGCTGCGC
CGACGCCGACTTCCCGGGCGTCTACGCGCGCGTCTCCCACGCTAGTGAGTGGATCTGCGCGAGGACGGACGGCGTGGTCTGTGGAGAGCCGGACTCCCTC
AAGAGTCGCAATGCCAAGAAGGCTGCCAAGAAGACTGCCAGTCCACTCGTGCCCCCTCTGGTGCCGCCCGTGTCGCCGCCTCCGGCGCCGCACGTATCGC
CTTCGCCTCCTCCCCCCCCGCCGCCGCCATCGCCGCCTCCTCCATTGCCACCTCCCTCGCCGCCTCCCTCGCCGCCTCTCACAGTCCTCGGCCCGGGCGA
TGACGACGACGACGACAAGAGCACGGTCTTGATCGCTGCGACCGCCGTGGGCGGCCTGTTCGGAGTCGCCCTCATTGCCGCTGTGGCCATGCGCTACTGC
ATGACGAAGAAGGCGGCGTCGGCCGAGGAGCCAAAGAAGGACACTCTCCCCGTCGACGAGAGCGTCGCGTAGAAGTGAGTTCAGACTTGGCCTAGACCGG
ACGCCTGTGTGAACGTTGCATGTCCCCTACAGCCTGTGCGACGCTGCTGTGTGTTCGCCGGCTTAGTGCGTAGCCCCCTGGTCTAGTGCCCTGTGGCTGC
ACCGGCTGCTGGTCGAGGCAACTCCCAGTAGCTACAAGCTACTGGTAGCTACTGGTCGAGGTGCCCACAGCTACTAGCCCAGCTCCCTGCATCCGGCTCC
CTGCTAGCCCAGCTCCCTGTGTCCTGATGTCTCCTGTGGCGTCTGGTTCGGCCCCATCCACTGCTTGTGGCATCGCCCCCTTCCCTTACGTCGATGTCCA
TTACTCGCCCATGCTCCCCGTCTTTGTCCATTACTCGATGTGTCCCCGTCTTTGTCCATTACTCGATGTGTCCCCGTCTTTGTCCATTACTCGATGTGTC
CCCGTCTTTGTCCCTTACAGCTGTCCATTACTCC
>GJ00048 num_miniclusters=5 longest_minicluster=2694710:3
AAACATCCAGACCCGAGAGACCATGAGTGCTGACGCGTCCGCTGAGACCAAGCCGGTGAAGAAGAAGAACCCCAACCGCCTCGTGGTGGACGAGGCTGTC
AATGACGACAACTCCGTCGTCGCGCTCAATGTGCAGACCATGGAGGAGCTGCAGCTCTTCCGCGGCGACACGGTGCTTATCAAGGGCAAGCGGCGCAAGG
ACACGGTGTGCATCGTGCTGGCGGACGACACGTGCGACCTGGGCAAGATCCGCATGAACAAGTGCGTCCGCAAGAACCTCAAGGTGCGCCTGGGCGACGT
CATCTCGGTCCACCAGTGCCCTGACGTCAAGTACGGCAAGCGCGTGCACATCCTCCCGATTGACGACACCATCGAGGGCATCACGGGCAACCTGTTCGAC
GTCTTCCTTAAGCCGTACTTCCTGGAGGCGTACCGCCCGGTGCGCAAGAACGACCTCTTCCTCGTGCGCGGCGGCATGCGCGCCGTCGAGTTCAAGGTCG
TCGAGACGGACCCCGTCGAGTACTGCATTGTCGCGCCGGACACCGTCATCCACTGCGAGGGCGAGCCAATCAAGCGCGACGACGAGGAGTCCAAGGACGA
CGTCGGGTACGACGACATTGGCGGCGTGCGCAAGCAGCTCGCCAACATCCGCGAGCTCGTCGAGCTGCCGCTGCGCCACCCGCAGCTCTTCAAGTCGATC
GGCGTCAAGCCGCCCCGCGGCATCCTGATGTTTGGCCCGCCGGGCTCGGGGAAGACGCTCATCGCGCGCGCGGTGGCGAACGAGACGGGCGCCTTCTTCT
TCCTCATCAACGGCCCCGAGATCATGTCCAAGCTCGCCGGCGAGTCCGAGTCCAACCTGCGCAAGGCGTTCGAGGAGGCGGAGAAGAACTCGCCCGCCAT
CATCTTCATCGACGAGATCGACTCGATCGCCCCCAAGCGCGAGAAGACGCAGGGCGAGGTGGAGCGCCGCATCGTCTCGCAGCTGCTCACCCTGATGGAC
GGGCTAAAGGCGCGCTCGCACGTCGTCGTCATCGGCGCGACCAACCGGCCAAACTCGATCGACGCGGCGCTGCGCCGGTTCGGCCGGTTCGACCGCGAGG
TGGACATCGGCGTCCCCGACGAGAACGGCCGGCTCGAGGTGATGCGCATCCACACCAAGAACATGAAGCTCGCCGACGACGTCGACCTCGAGCAGCTGGC
AAAGGAGACGCACGGCTACGTCGGCGCCGACCTCGCGGCGCTGTGCACCGAGGCGGCGATGCAGTGCATCCGCGAGAAGATGGACGTCATCGACCTCGAC
GACGACGAGATCGACGCCGAGGTCCTCGACTCGATGGCCGTCTCGCAGGACCACTACCGCCTCGCGCTCGGCACGTCCAACCCATCGGCGCTGCGCGAGA
CGGTGGTCGAGGTGCCAAACGTGACGTGGGACGACATCGGCGGGCTGGAGGGCGTCAAGCGGGAGCTGCAGGAGGTGGTACAGTACCCCGTCGAGTTCCC
CGAGAAGTTCGAGAAGTTCGGCATGTCCCCCTCCAAGGGGGTGCTCTTCTACGGCCCGCCCGGCTGCGGCAAGACGCTGCTCGCAAAGGCCATCGCGAAC
GAGTGCCAGGCCAACTTCATCTCAATCAAGGGGCCGGAGCTGCTGACGATGTGGTTCGGCGAGTCAGAGGCGAACGTGCGCGAGCTCTTCGACAAGGCGC
GCGGTGCCGCGCCCTGCGTCCTCTTTTTCGACGAGCTCGACTCGATTGCGCGCGCGCGCGGCTCGTCGGGCGGCGACGCGGGCGGCGCGGGCGACCGCGT
CATCAACCAGATCCTGACCGAGATGGACGGCATGGGCGCCAAGAAGTCGGTCTTCATCATCGGCGCCACCAACCGGCCCGACATCATCGACCCCGCCGTG
CTGCGCCCCGGCCGGCTCGACCAGCTGATCTACATCCCGCTGCCCGACGAGGCGTCGCGCTCAAACATCCTCAAGGCGGCGCTGCGCAAGTCGCCGCTCG
CGCCCGAGGTGGACCTCGAGTTCCTCGCAAAGACGACGCACGGCTTCTCGGGCGCCGACCTGACCGAGATCTGCCAGCGCGCCGCCAAGATGGCCATCCG
CGAGTCGATCGAGAAGGAGATCGAGCTCGAGAAGGAGCGCCCCGCGGCAGGCGAGGGCCCCATGGAGAGGGACCCGGACGACCCCGTGCCCGAGATCAGG
AAGCCCCCCTTCGAGGAGGCGATGAAGTTCGCGCGCCGTTGGGTTTGGGACAACGACTTTCGCAAGTACGAGATGTTTTCGCAGACGCTGCAGCAGTCGC
GGGGTTTTGGCTCCACGTTCAAGTTCCCTGAGGGCGGCGTGGGCGGTTCGGGGGCCCCGGCGGCCGGCGCGGGCGGGGGTTTGGAGGCGACGGCCGCGGA
GGACGACGGGGCCCTGTACAGTTAGGCGGGAGGCGCGTGGGTGACGCCGCCCCCAGCCGCCCCCCCCCCCCCCCCAATGTGGCGCGAGCCGTGAGAAAAA
AAGACGGTCATCTCCTGGCCTCGCTGTGATTGTATTTGAAGTGGTTGAGTCTCGAACGGGATAAATACAATGACCGAGCCGCCGCCGGGAGAGGCGAGGC
TTCGGTCCCCCACCGAGCTCCACCCGCACATTACCCAGGTCGCCGCAACAACGCGCCAAAACTTCTCTCCCGCGGTCTCCCGCCGTGCGCCGACACACAG
CTCTCCGTGAGCTCGAGCCCCTCCTTCGTCCCCCCCCGCCCCGGCCCCTCGGTCTCTCTCCCTAGCGCTCCTCTCGTGGCTGCCGCACCGCGGCCACACA
ACCGCGACCCCACGCCTCGAGACGTGACCCTCGGTGTGTGCGCGCCGCTCCCCGCTCCCTCTCCCAGACCCAAAACACGCCGCACGCGGCCACTCTCCGA
AAAACGCCGGCTGCCGACGGGGCGCCACCGCCACCGACGGCGGACGGCGCGTGCCTCGCCCCGGAGCGAGGCGCGATTCCGAGACACGTTCTGCCATGTC
TGTCTGGCGTGGGCCGCCGCCGCCGCCCGCGCCCCGCGGAGCTGGCTGCGCCGCTCTCCGGCGGCTCCTCCTCCTCCTCAGGCGCCCCCAAAGAGCCTCT
CCACCGCCGCGTTGACGTTCCCTCCGGTGGCCACGAGGGCGCGCAAGTTCGCCTCGGTGTCGAGGAAGCCCATATCGCACAGCTGCGACAGCTGCGCCGC
GTACCGCTCCGCCGGCGGAACCTACGGCGGCGCGGCGGAGAGGTTTGAACCGGCGCGCAAGGGCGGCGCAGCTGCCGCGGCCGGCACCGCCGCGGGTGGC
GCCGCCCCGCCGGTCGCCCCGCCGGCCATGCCTCCGCCGCCGCCGCCCATCGCCCCGAGCATCGCTTGCACCATCGACGCGTTGAAGTTCGACGCCGGGT
TGGGGTTGGAGGGCGGCGCGCCGACCGGCGGCACAGCGGCGCCGCCCGCCCCGGCGGCGGGCGGCGCGGCGGCGGGCGGCGGCGTCGCGGCGGCGGCCGG
GTTGAAGCCGAGCGACGGGAGGCCGCCGCCCA
>GJ00049 num_miniclusters=1 longest_minicluster=2685949:2
GCGGCGGCCCACCTCCCTCGTGCCCATCCCACCTCGACATTGCTTCCAGTGGTCTGAAGCGGCCCGCCATGGCGCAGCCATCCGGCTCTGGCCTTGACGG
GCAGGACGACCCAGCCGCGTGGATCCGCGGCCTCGGTATCGAGGCGCTCCTCCTCGAGGCGCTGACCTCGCACGATCGGGAGTGCGGGCTGGCGGGCATC
GCAAAGGCCGGCCCGTCGGCGGCCCGCGAGGCAGTCGCCGCCCTCGGCATAGCGGACCTGATCGCCAAGGCCGTCGACGCTCTTCCTCCTGCGCCGCTCG
CCGAGACCGTTCCCTCGCCGCCTCCGCTCTTCCCGACTCTGTCCTGCTCCTTCTCGGACGTCGCAAGCGAGCAGGCGACGGCCGGCGGCGGGCCCTTTCG
CGACGTGACTCGCGGCGTGGCGGCCCGGGCACCGCTCACAATCAACGCCCGCTCTGCCGAGTCGTTTGAGACGGAGCTCTTCGTGGGCCGCTGCCTGCTG
CTGCTGCGGCCGGCGCGGCGCGAGGAGGACGTCTTCTACTCGGAGCGGCTGTTTGACGGGCGCAGCCGCGGGCTCGAGATGCAGGTGCAGGGCCGCTTCA
AGCGCCGCCCGAGCGGCACCGTCTACCTCGGCGGCGAGGTGACCGAGCGGATGCAGCTCGGCCTCGTGACGCGCGGCCTCTCCAAGCTCATCCTGCAGCT
GCTCGTCAAGTTCAACCCGCCCGGGATGCACTACTCCTTCGGCGACCGCGAGGGCCGCATGCTGCCGCACATCGTCCTCCCGCTCTGGCGCGCCGTCGAC
CGGCTCGTCGCCTCGCCGCCCGGCACGGCGCCGCCCGAGCTCGGCGTCCCGCTGGACGAGTCGGAGGCGGCGCGAAGCGCGCGCAAGGGCGGCGCGTCGC
TCGGCGAGTGGGACCCGTCCTTCACCTACTCCTTCTCCTTCAACACGGGCTACATCGACCTGCCGCACTGGAAGCTGCACCGGCTGCCGATGCGCGACGT
CTACCTCTCCTCCTTCTGGAGCGACTCGGACCTGCGGCTGGTCGTGTACGAGGACGCGCCGGGCGGCGGCCACGCGTGGCGCGCAAACAGGTACGCGCTC
TGCGTCCGGATCACGCACTCGCCCGCGGGCGGCGGCGGCAGCAGGCGGCAGTCGTCCTCCCGGCGGCTGGCGGCCGCGGCCGCGGCGAGGGCGTCGGAGA
ACGACGTTGGCGACGAGGCGGACGGCGAGGGAGGCGAGGGGAACTCCGCCGCCCTCGCCGCGTCCTCCGCTGCTCTCGCCGCGGCCGGCGCGGCGACGCT
CGGTGTGACGCTGCCGCACGCCGAGCCAGCCTCGTCGGCGGCCGACTCGGCGGCCGACTCGCCGCTGCCGGTCACTCCCGACGCGGTTTCGGACGAGGAC
TCGTCGGAGGAGGGCGAGCCGCCCGCCGACCCGCTGGCTGAAGATGTCACAGGAGAGCCTTCCTCCGAAGCCGCGGCGGCGGCAGCGCAAGGCGACATCG
GGGCGGCGGGCGGCGTGGCCCCCTCGGCGGCGCTCGCCGCCCTCGCCTCCGCCTCCATCCCGGCGCGCCTCGTCTCGCGAGACGGGCGCGGCCGGCCGAA
GAAGAGCTACCTCGTCGTCGCCGCGGGCAAGACGCACGTCCGCAGCTCCGGCGCCATCAAGGCGGCGGTGCGCGCAGGCCGGCGGGGCCGTCCCGCGCCA
GCCTTGGGGCGGGACGGCGACGACTCGGACGAGGGCGGCGGCGCGGGCGACGGCGAGGGGAGCGGCCCCTCGGCGCGCCTCAGCACCGCGGAGCGGAAGC
GCCGCGCCGCAGAGCGCCGCGTGCGGAGCACCTTTGCCGCGCCGCCGCCGCCGTCGACGCGAGCGGGCGCCGCACTCGCCGCGTCTGCCGCCGCGCTGCT
GCGGCGCAGCGAAGGGGACGCGGCGTTCCTGGCGCCCGGCCGCGGCGGCCGAAAGGCGGCGGCGGCGGCGGCGGACGGCGCGGTTTGCATAAGTGGCAGC
GTCGCTTTTGGGGAATGCGAGGGCTGCTTTGTCGAGATGGGCGCCGTGCTCACAACTCGCGCGCTGTACTTGTCCGAGGCGAACGTGGGCAGCGGCGGTG
CAAGTCTCGTGCTGGCGCTCCCCGCCCTTCTCTGCGCCAGCCGGATGGACCCTTCCCTCTCCCCCTTCCCCGACCGGCCTCTTCTCCTCGTCGCCACCGT
CGCCCGCCAGTACTGCCTCCTTCTCCACTCCTCGCTCGTCGCCGACCAGTGGCTCGCCGCCCTCCGCAACCTGCGGGTGCCCGTCGATGATGGCGACGGC
GGCGACGGCGCCACGGCCGCGCCCGCCGCTGGCAGCGGCCCCGCCGCCGGTGGCGCTCCCGCGGCGGCCGCGGCGAGCGACGAGCCCTCGCTCTCTCTGC
AGCAGTTTGGCTTCCGGCCGAGCATCTTCACGCGCAAGGGCGGCCGGCTGGTGCTCAACGGCCGGCGGCTCCTCTTCCAGCCGGAGCTCGCCGCCGCCTC
GCGCCTCGACGCGTGCGAGTGCGCCGCGCGCGCGCTGCGGCTCGCGCTGGCGCTCGACGAGGCGGAGCCTCTCTCGTCGCCGAGGCTGGTTGCCTTTCTG
GACGCCGCCTCCTCGCTCAAGGCTGTGCGGCTCGACGGGCTCGACGAGGAGCAGAAGCTCGCCTTCTTCCTCAACGTCTACCACACCATGATCCAGCACG
CGTACTCGCTGCTCGGCCCGCCCTCCTCGCTGCTCAAGGCGATCTCCTTCTTCAACACCATCGCCTACCAGGTCGGCGGCGACGTCTTCACCCTCGCGGA
GCTCGAGCACAACGTGCTGCGCGCGCCCTCGTGCCGCCCAAAGTCCTTCTTCTCCAAGTGGGTCCTCCCAAAGTCGAGCTACAGCTTCGCCCTCACCACC
GCCGACTACCGCCTCAACTTTGCCCTCTCCTGCGGCTCCGCCTCGGGGCTCGCCACGGTGCCCGTCTACCAGCCCACACTCCTCGGCGCGCAGCTCGACG
CCGTCGCGAGCGCCTTCCTCGCTCGCACCGTCGCCGTCTCCTGCCGCAGCGGCGGCGGTGGCGGCGGCGGCGATGCGGCAGTGGCGCTCACACTGCCCAA
GTTGTTCCAGTGGTACGCCAGGGACTTTGGGAGCGGAAAGCACGCGATGGAGGGCGCGGCGGTTGCGATGGAGTTCTTGCGCGGCCCCGAGCGCGAGCTG
CTGCGCTCGCGGCTTGCTCAGGAGCAAAAGCCTGACCTCGAGATTCGGTACGCGCCCTTCTCCTTTGCTTGCTCGCGCCTGATCGAGCTCGAGGTCGGTC
GTGAGAGCTCTGGTCGGCGGATCAGCGGCGGCGGCCCGGGCGGGTGAGCCATCGGAGCGGGGGCAGTGACCGTTCATCAAAGACGCCGCGACAATATGTC
CAATACCGCGGTCCGATGTTGTTCCTGGTCATTCCCTCTCCAGACCGCCCATAAATCTCTGTCCACCTGTCGATATGCATTTACGCGAACGATTTTCTCT
ATATATACCGATAACAGTCAATACAGTGGCC
>GJ00050 num_miniclusters=1 longest_minicluster=2689439:3
CGCAGTCCTCGAGTTTACGCCTTGGCCCCATCAATCCTCTCGATACTCCGAGCTTGTTCGCGCGCCCTGCACAGCGCCGCGGCGGCGACCTTTCGCACAC
CCACGCCCCTTCTCCTCCCTCCGCCCGCGGCAGCGTGCCTCGCAGCCACGCACGCCTCCGACCGCCGTCGCCGGTGCCCCACCGCCACAGGCTCTAATGG
CCCATGCCCCCCACGGTCAGATGGAGCACGCCCCAACCGGGCGGGATTACGCGCCGCACATTGTGTGGAACGTCGTCACCCGCGGGCTTTCGAGCACGGC
GCCCTGGTGCCTCCTCCCCCGCCGCGCGCGCGCCAAGGCAAAGGACGATGGCTATCTGCGGGCCGGAGGCGAGATTCTCCGCGAACTGCAGGAGCGAGGT
CCAGCCGCGTTCGAGTGGCTGCTCCAGGGCAACCACGCCGTTCCGGACGTGCGCGAGCCGCACACGTACGTCTTTTGCAAGGCGGGACTGCAGGCGCCCT
TTGTCGAGGGCGAGGGACCGAAGACACAGGGCGGAGGCTTCTTCCGGCCGGACTACGACGACGGCCCAGACGCCTCCCCCGGCGAGCTGGGTGTCTGGGT
GACGACAGCGCGCATCTTTGCGCGCCCCGGCCAGCCCGGCTCCATGCTCGGCAAGATCTTCACGCGCGTGCGCGTCAAGCCCTCGCTCCACGAGCCGATG
CCGAAGAAGCTGCTGCAGCGCAAGTCGCACCTCGAGGAGGTGGAGGTGCCTGGCTGGGGCCTGATCGCGGTCTGCCACTTTGCGCTCGAGGCATCGGGCG
ACATGTCGGAGCTTGCCATCGGCCTCACCGCCAACCTGCAGGGCAACCCGCACCTCCTGCCGCAGCACCTGCTGCCTGGCTGCGGCTCCACCCTCGTCCC
TGCGTCTGCCGGAGGGCATTACCTGCACCATCACGCGGCGATGCACCCGTCCATGCCACCGGAGCACGCCGCCTTCCTCTCCCAGATGATCTCGCACGGC
CAGATCCGGCGCGCAGACTTCGCCGCCGGCCGACGCACAGACATAGCGTCGCAGGCGGCGATCCGGGCGGGGCAGCCCCAGGCGATCCAGTGCCAGCCCG
GACTTGCCGCTCCGGGCACCGCCGTGTCGGTCTCCGCCCCGCCGAACCCGGGTGCTGCGGTTGACGTGTCGGTCCCTGCCGGTGGCGCTCAGCAGACGGA
AGCGGCGCAGCAGCAGCTGGCACTGCAGCAGCAGCAGCAGGCTTTGCAGCAGCAGCAGTTGGCACTGCAGCAGCAGCAGCAGGCATCGCAGCTCTCGATG
GCCCTCCCGATGGCGATGCAGCAGCAGCAGGCGATGGCGCAGCAGCAGCGCGCCATGGTGCAGCAGCAGCCCGGCGGCGCCGCCGCCGTCGCTGTCAGCG
CCCCCCCTCCGGGTGGCGGCCCTCCGGGTGGGATTCCCGCGTCCGGGCTACCCCCAGGGTACGGTCTCGGGCCCGAGGCGCTGGCTGCGGCCAGCGTCGC
GGCCAGCGTCGCGGCCAGCGTCGCAGGCGGCGCCCCGGCGGCGTGCGCCCCTCCGGCCATGGCGCAACCGGGCCAGTTGGCGCAGCTGGGCTACGCCGAC
CCGCGCTTCTACCACGGCATGATGCCGACGCTGCCGGCCATGGCCACAGCGGTGCATTACCCCCCCGGCTACCCGGGGGCGTGCTTGGGCGCCTACCCCG
CCCCGGGCCACCCCCCCGCGGCGGCGCAGTGGCCGCCGCCGCCTGCTGGTTTCGGATCATTCGCTTTTGCGCCGCCGTCCGCCAGCAGCGGTGGGATGCC
GCCCACAAGCGGCGGGATGCCGCCCACAGCGATGCGGCTGGTCGCACCGCCGCCGCCGGCGGCTCCGCCGACAATGGCGCCTGCGCCGGCCGTGGGCAGT
AGTGCGCCGGGCTCGGCGTTGCCGGCGATTTCGCCGCAGCGGCCGCTGCCACAGCCGATGCCGGCGCCTGTCCTGCCGACCGTGCCGACTGTGCCGGCGC
CGGCTGTCACGCCGGGGCGACTCCCACCCCTCGAGAACCGCATCGCCGATGCCAGCCCGCCCGCCGCCGAGCAGCCACCCGCCTCCGTCGCGAGTGCGAT
CGCGGCCGCAAAAAGCGCGGCCCCAAAAAGCGCGGCCCCAAAAGGCGCGGCCCCGCCCGCGCTCGCGCCGTCGGCGTCCGCCGAGTCTGAGGGTGTGGAC
GAGGGGGCGGCGGCGGCGCTTCGCGCATTGGCTGGCGCCGGCGCGTCCTCTGCGCTCGTGGCCGCCTCGCCGGCGGCGGCCGGCGGCGAGACTTGCGCCT
ATCCCAACTACCCGCCGCCGCCGCCTTGCGGCAACAGTGGGCTCGCGGCGGACCGGTGGCAGCCATCGGCGGGCGACGTGATGTTGCTCGAGCGCGTCTT
CGAGATGGAGCCGCTGCCGTGCCGCGCCACCCGCGAGCAGCTGGCGACGCACTTCAGCATCACCTCGCGGCAGGTGCAGGTCTGGTTCCAAAACAAGCGT
CAGCGCGTGCGCGTGCGGGCGGCCCGGGACGGGTTGCTGCCCCCCCCTGGCCAGCCGCTCGAGAAGCGGCCTGCCGAGCCCAGCGACGCTGTCGGAGGGG
GCGGTGGAGGGAGCGGTGGCGGCGGCGAGGCGGCGAGGGGTAGCGGCGGGGGCGAGGCCAAGGGCCAAGGGTTGGCGGCGAGCGCGGGCGGCGGCGCCCG
CAGCGGCGGCGCCACCGGCCGTCCGACGCGAGAGGAATCGGCGAGCGAGTCCGCGCTCGACGGCTTGGTCGCACTCTTTGACCCCGCGGCGCGCGTGGCG
CGGACGACCAGCGGTGGCCGCGAGATCTACCATCTCAAGACGGCCGCGTCAGGCGAGGGGGGCAGCGAGCAGGGCGCCTCGAGCGGGTCGGACTTGGTCA
AGGCGGTGCAGGCGCGGCTCAAGCCCGCCGCCTTCGACCAGGGGCGGCTGCAGCCTAGGGCTGGCCACCACGGCCCCGCTCTGACGCCAAAGCTGAAGCT
GCAACCGCGCGGCAGGGGCGCGGGCAAGCTGGGCGAGGGGGGCGCGTCCTCCCTGAGCCACGCCGAGGTGATGCGCCGGCTCGCTGCGATGGGCTGCTGT
GAGAAGGACCCGCTCTGCACCCGCGGCTTCAAGCACGGGGGCAAGGGCGGGCCCTGTTCGCGCAAGCGCGTGCGCGCGGGCGCCGATGCACCCGCCACCG
CGGCCGGCGGTGGGGCGGAGGCGGATGGCGGCGGCGACGGCGACGGCGACGGCGAGCCGCGGCTGCTCCTCGAGGCATGGGCCGAGGTGTTGCGCAAGTG
CGAGGAGTCGGCCGACTGGATGCCGAGTCGCGTCCTGATCCAGCGCTGCCTCAACGCGGACGGCGTGAGCGCCGAGGCGGCCAAGCGCATCAAGCAGCTC
CTCGAGCGGTGCGTTGCTGAACCCGACAACGAGCGTTCCCGTTCCTCGCTGCACAGGGTGCTCCTCGCCACGGGTCGGCCGATCGTCGCGCGGGCACCCG
CCGGTTGGGGGTCGTCTGACAGCGAGAG
>GJ00051 num_miniclusters=3 longest_minicluster=2689595:26
GCATCCTCCTTCCAGCGCAATGGGGCTCGCCTCGCTCCTCTCCATCGCACTGCTGACCGTTACCGCGGCCTTCGAGTGCGACTGCTCGTGGCGGACAAAA
TTCTCTTGCCCGCTCGACCACGACGCTCTCGACCTCGACGGCGACGGCCACATTGACCGGCACGAGGCTATCGACTTGAACAAGGACGGCATTCTCACCG
CCGACGAGCTGGCCGCGGCCGACACCGACGGCGACGGTGACGCCACCAAGCACGAGGCGATCGTTGCTCGCGCGCACGCCGGGACCAAGGGCTTTGCGAC
GGATGACGGCTCGCCATGCTTCAAGTTCTGCTGCCGGACGCCCTCGCCGCCACCGTCGCCGCTGCCGCTGCCTCCGCCGCCGCCGCCGTCGCCGCCGCCC
TCGCCGGCCCCGTCGCCGCCGCCGTCCCCGGCGCCGTCGCCGCCGCCCTCGGCGGCGCCGTCGCCGCCGCCCTCCCCGACCCCGTCGCCGCCGCCCTCGC
CGGCCCCCAATCCGCCGCCGCCCCTGCCGGCGCCTCCGAACCCGCCGCCGCCGCCGCCGCCGCACTACCCGCCCGGCACCGTCAACATGGTGGAGCACGG
CGACACGTTCGGAGACTGGGGAGGGAGCTGCACCTGCCCCGACGGCGCCGTCTACAGCGTGGGCGACGGCGGCAGCGGCTGCAAGTCCCTCCAGTGCTTC
GGCGGCCTCTCGGGCAAGTGCGGCCCAAACAACTCCAAAGGAAGGCACGTCAGGGTGACTTGCGCCCTCGCGCCGCCGCCATCGCCAGCGCCTCCCCCGC
CGCCGTCGCCGGCGCCGCCGTTGCCGCCGCCGTCGCCAGCGCCACCGCCGCCGGCCTCGCCCCCGCCGCCGAGCCCGTCGGTGCCGCCGCCGCCCTCGCC
CCCGCCCTCGCCGGCGCCCCCCCCCCCGTTGCCCGGCTCGCCCGGCCCGCAAGCCCCGCCGCCGCCGCCGAATTCGCCTCCCCCGCCGCCACCGTCGCCG
CCGCCGCCACCCTTCCCGCCGCCGCCGGCGCCACCCTCGCCGGACCCGCCGCTAGAGTGGTGGGAGCAAGGGATGGACTTTGTGGGGGACCAGTTCGAGT
TCATCTTCTACCCGGAGCCGCCGCCGCCCCCTCCGGCACCGCCCTCCCCTCCGCCCTCCCCGCCGCCGCCCCCCCCTCCGCCCTCGCCCCCTCCCAGCCC
GCCGCCGCCGTCGCCTCCGCCTCCCCCGCCGTCGCCACCCCCTCCGCCGTCGCCGCCCCCTCCTTCGCCCGAGCCGTCGCCGCCGCCGATGCCGCCGCCG
TGCGAGTGCCCGGAGGCCTTCCCCGTCTGCTGGAAGGATGGCTGGGGCGCCGACCAGTCCTGCTACTACTCTGAAGACTCGCAGTACCCTGGCCGCGAGT
GCCGCAACACCTGCACCGGTGACTACGTCGCAAAGCCGAGGTCGCGCGGCGGCGGCTTCTTCTCGTTCTTCCGCGGCGGCCGCCTCGTCGAGGAGTCGGC
CAACGCGCCCAAGTCCCCCAGGTTGCTTCCCGTCGCGGCGGCCGCCAGCGGCGTCGCTGCGCTGCTCGCCGCGTTCCTCACGCGCCGGCAGCTGCAGGCC
CGCGCCGGCTATGCCCAAGTGGAGCACCCGCTCGTGTGAGCGGCCGCTGCCTCGCCGCCGCCCACGCGCCGCCGCGCCGGGGCGCGGTCACTCCCCATGT
CCATGTCTTGCGCGCTGGAGCGACGCCGCTGCCGCTTGGGAGACAACCCCTGCCCGCGTGCCCTCTCCATGGGCCGGAGGCGTGCCGGGGGCGGGGGTCG
CGAGCACACGCGGAGCGCGGCCAGCGCAGCACGCCCGCATCTAGATGGCACCGTTGGCCACGGGCCGAGTACACACTCCGGACCGCCGCCGCCTCTCGCT
CAAAGACAGAGAATCTTCGGGGCGGGGGAGTGGGGCGAGGAGCTTCCGTTGACCGTTCGCCTCCGCGCGTGCGAGCTCAACCGTGTACGTGTTAAGGTGC
ATGCGTGTTTTTACGCATGTGTCCACTCATGTTCTTTGCACGAAGACTAACAGTAAAAAGGGCTCAAAAAAAAAAAAAAAGGGCGGCCGCGTCGCCTTTC
GGCAACGGCGCCGCCGCCGCCGCGCCGCGCCCAAAGCCGGCGGCGCGCAAGCCGGGCGGGCTCGGCGCGCGCAAGGTGGAGAGGGGGCCGGAGCGGGGGG
AGCGGCACTCGGGCGGCAGCGCGGCCGCCGATGCCGACGCCGACGCCGCTCCGGCCGCGCCTGAGCCGACGCCGCCCTCCGCCGCGCCCACGCCTGCTCC
GGCTGCCGCCGCGCCGGCGCCGAAGCCAAAGCCAAAGCCGCTCGCGCCCTTTAAGCCGCTCGCGCCGATCCCGGTGGCCAAGCCCGCGGCGGCGGCGGGC
GGCGGCGGCCTCTCCTCGGCGTGGGACGACCTCGAGGCCTCCGCCTCCAAGCCCGCCCCCGCCCGCTCCGCCGCCTCAGCCCTCATGCTCGGTGGCCGAG
GCGCCGCCGCTGCCGCCCCCGCGCCGCAGCCCGCGCCGCAGCCCGCGCCGCAGCCCGCCGCGGCGGCGGCGCCAGCCGCCGCTCCGCCGACGTTACTGGA
GGGCTCTCCGTTCGTCGCCGCCGCCACGCCTTCGCCGAGCTTCAACCCGCTCGGCGGCGGAGGCGTCGCGAAGGCGGGCGGCGCGGGCGGCAAGCCGAAG
CGAGGCGGCGGCGGGGCGAGCAAGGTGTCGTCCGACGACTGGGGCTTCGACGAGGAGGCGGAGGGGAAGGGGAAGGAGGAGCGCGGGGGGAGTGCGGCGT
GGGGCGATGCAAGCTGGGACGAGGACACGCCCGTGGCGAGCGCGCCGGCCCCTCCCGCCCGCACCTCCTCGTCCGACGCGTGGGGGCAGCGAGCGCCCAA
GTCATCGCTCTTCGCCTACGACGCGCCGTCGCTGCACGCCGCCGCGCCGGTGCCGGCGCCGCCGAAGCGCGAGCCGCGCGCGCCCGAGCCGGCGCGGCCG
GAGCAGCCGTGGGGTCGCAACTCGCCAGACGCGAGCGCGTCGTTTGCCGCGCGGTCGCAGTACGCCAACGCGACGGCCCTCTCTGCGGACGACTTCACGG
CGGCGCCCTCGCCTGCGGCCGCCGCGGAGCAGATGGAGCGCGACGCGTACATGGAGCGCGACGAGTGGATGAGCAAGTACGCGGGCGCCTCCGCCCTCTC
CTCGGCCGACCTCAAGCAGGGCGGCGACGAAGAGGTCCGCTCGCCCACCAAGCTGCTCGCCGCCGCCACGCTCGGCGCGGCCGGCGCCGCGGGACGCAAG
CTCGGCTCGTGGCTCAAGCGGGAACCGAGCTACTGAGCCGCGGAGCTGCGGGGCTGCGGAGCTGCGGGGCTGGCGGAGGAGGGGGATGGCGGAGGGCAGG
GCGGGCAGGGCGGGCAGGAGGAGGAGAGGCCTCCCTGCCCTCCCTCCCTCCCGCCTCT
>GJ00052 num_miniclusters=1 longest_minicluster=2691637:1
GGCCGACCATCTGCCGAGGCATGTCGCAAGCCTGCGAGTACGGCGTCCTCGACTGCGCTGCCGCGGCCGCCGATCCGTTCACCTGCTCACCCTACAACGG
CGTCTACGCTGATCAGGAAGGCAACCGCGGCCTGCTCATTGTCGCCGCGGTGACTGCCGCTTTCATGTGCTTCACGATTGGGGCGAATGACAGTGCGAAC
GCCTGGGGGGCGACGGTGGGCTCTGGCGCGATCCCGCTCGGCCTCGCCGTCACGCTGGGAGGCTTTGGCGAGTGGCTGGGCGCGACGCTGCTCGGCTATG
GTGTCAGCGACACCATCAAGAAGGGCGTCGCCTCCACCACCGACCCGGCCTGCTGGGCATGCGGCTACTGCCACTCCGGGATGGCTGTCTACGCCGTCGG
CATGCTCTGCGCACTCCTCGCAGCGGCCATCTTCCTCCTACTCGCCACCCTTGCTGCGATGCCCGTCTCCACCACCCACGCCATCGTGGCGGGCGTCGTG
GGCATGACGATGGTCGGCTCGGCCGACATGGACGGCATCGGGTGCCTGAATTGGGCGTGGAAGGGAGGCCTCACCTCAATCATAGCTAGCTGGGTCATCT
CGCCCGTCCTCTCCGGCTGCATCGCCGTCTTCATCTACACCACGACCAAGTACGCCTCGCTCGACACGCGGCGGCCTGGCTCCAACGCCCTCCTTCTCTC
GCCCTTCCTCTACTCGATCGCGGCGTGGATCATGACGTTCCTCATCATGATCAAGTCCAAGCCGACCAAGCACCTCGAGCGGTCCCAGCAAGCCCTCACC
GCGTGCGTTGTCGCCGGGGCGACCCACATGTACACGTCGCTCCTCGTCCCGCGCGTGCGTGAGGCGATGCCGACGGTCCGCGCGCTGCGCGACGAGCAGG
AGCAGAGCCACAAGGCGGTCAAGGAGCTGTCGGCGCGGCTCGTACGGCTCGAGGCGTCGTACAAGGACCTCGAGGAGAGGTACCTCTCGAGCAAGACCTA
CGGCGCCGGGCTCTTTGGCTCTACGGCGGCGGCGGCCCCCACGAACGGCGGGAGCATGGACGGCAGCGTCCACAGCCTCGGCTCGATCGGCTCCCGCTCG
TCTTTGGTCGACTCGATCGCCGCAAAGCACTCGAGCCCGGGCGGCAATGGGCTGCAAACGACCGAAATCATACCGGAGGAGATGGAGGCCTGCTGCGAAG
AGGTCGGCGAGTCGCACGAGGACGCAGTACACGTCTTCCGATACATCGTCGTCTTCGTCGCATTCCTCGAGTCGTTCGCACACGGCGCCAACGACACGGC
CAACTCGACCTCGGCCTTCTCCGCCATCTACACTGCTTTCTCGTCCGACATGGTCGAGTGCGAGTCGACGGGAACGCCGTGGTGGATCATGTCCATCGCT
GGCGCGTTTGTGGCTCTCGGCGTGATGACCCTCGGGTACCGTGTGATCAAGACGCTCGGCACCGACATCGCCGAGATCAACTACCACATGGCCTTTTGCG
TCGAGTCCGCCTCGACGTGCACCGTCGTCATCGCAACGTGCCTCGGCCTCCCCGTCTCGTCGACGCACTGCCAGGTGGGCGCGATCGTCTTTGTCGGCAT
GGCAAAGCACGGCGTCCACGGGTCCGACTGCGCCCTGTTCGGCAAGATCGCGCTCACCTGGGTGGCGACAATCCCGCTCGCCGCGGCAATCGCCGCGCTG
ATGCTCCTGCCGGCCCGCGCAGCGATCACCGAGTACCACGGCGCACAGACCACCGTCGGCGACCTCGTCACGACCTTTGCTGCTTCGGCCCCCGCGCCGC
CTCCGGCTTTCTGAAGCCGCAGGCCACGTCGGACCCTCTGTGCAAAAAGGCGCCCGATACAGTTGCGTCTGCTGATCACAGGCGAAAGATTGATTAGAGT
GGAGATTCTGAACGCGCGCGAGGCTAGGGGAGAGCAGGTGAGAACCGGGGACTGATTCCACATGTGCCGCCCATGGTGCGAGAACTTCGCAGGCGGCGTG
TTCGGTCGTCTGCGGAGCTCAGGCGTCGGGCGAGGGCGTGTGTGAGTTGCGGCTTGCGCTGGGTTGGGGTCGTCTTTCTGCGTCACGCGCAATATGTTAT
TTTGCTATGCGAGAAGACAAAATCGGGTGCCCCCGTGATACACGCGCTGAGCCAGCACATCGGTTCGCGCGGGGGGGTGCTAGCTCGAGCCGTCCGAGTG
TGAGAGTCAAACTAGCGACGAGCCACATTCGCGTGCGCGCGCGCTCGGGACACGTCCCCGTCGCGAGATACATTTTGCGTGCCCTGGTCTGACTCCCAGC
CGCTCTCGCTCGTTTTGGGCGCGCAGCTTACTTTCGAAGCGCTGATTTGGCCGCCTCGAGGGGGGGGCTCGCCTCCAACGCCGCCAGTTAATCACTGCCG
CGCCGCCGGCGCGCTCAAGGAGGCTTGGCGCGTGATGTTGGTTCGTGTACCGGCCTTCCCCAGTCCACATCTAGGATGGCTGCTTGAGCTCGATGACCGG
CAGCGCTCGCGTCGCGGGGCGACCGCCCGCGGACCGCGTGCGGCACAGCTTCGCACAAAAACAAATTTTGGCGGCGAGGGAAAGGGCGGCGAGCACGGCC
GTCGCGAGGAGCCCGGCCACGACCGGGTCGGTGAGCGGGTACTTTGCACCGGGACCGGGCGGTGGTGGCGGGCGGAAGTGGCATGTGATGCGGAGCGAGG
CGCCGTCTCTGCCCGGGAGGGGCACGCACTCGCCCGACGGAAAGGTCATCTCCTGCCCGACGCCGCTGCAGCCCTCACCCGTGAAGATAGTCTCCTTGAA
CCGATTGTCCGAGGCGTCGCAGTGCTGGCCGTGGACCCAGACGCCCGCATAAGGGACGCACGAGGTCGAGTTCTCCGGGATCGACCGGAAGTTCAGCAGC
GAGGGTTCGCCGGAGCAATCCTCGTTGGAGTACTCCTGAACGTCGTACGTCGTCACCTTCGGCGCGGCGCACAAGCTGCACGCGAGACGGACAGTCGAGA
CGGAGGCGCCGGCAGACTGCCAGAGCTGCGTCGTGGGCGAGCCTTTGTCCGCCATCGGGTCCGCGCACTGTGCTCCGAGGCCGCTGTAGCCATCCTCGCA
CGGCGCAACGTAAGGGAAGCCCGGGTCTACCAAATGCACGGGGACGGGCGGCGACGCGTAGCCCCGGTCGCCAAACGCGGCCGGAATGAGCGAGCGGAGG
TTGGCGATGTTCTCGGTGGCGCCATCCGGCAGCGCGGTCTTGGTGGGCATGCAGTCGCACCCGAAGGGGATGCACGAGGCGAACTCGGTGCAGCCGCCGA
GGCGCTTGTCCTTGTACACGTGGTGCTGGAGGTAGAGGCAGTACCAGACCATGCCATTCGTGTGCTGGTAGCACGGAAGCCGACCGCACGCGTCGACGTC
GTTCGCGTACGCTTCGACCGCAGTCGCATTGGTGTGGGCCATCATGTACGAGC
>GJ00053 num_miniclusters=3 longest_minicluster=2694677:9
CACGTCCTGGTCGTGTCCCCACGCCGAAGACGCGCCTAGCCGCGGACAACCGTGTCCCACGCCGAACGAGCACGCAGCCACCATGATCCAGTTCGACGAG
CACGGCTTTCGCCGCCGGGTGGAGGAGGCGGTGGTCACGCTGCAAAAGCTGCTGCATTCCACGCGTCGGCCGACCTTTGCCGAGGACGTGCCAAACCACT
CGTACCAAGACAAGTACCTCCTAGCCGAATTTCTCACAAATTGCGGCCTCGCCGCGCAGTGCACCTGCCTCGAAGCGCTTGGCGTGGGCACCCAACAGCT
TGCCACGCTCGTCGAGTGGAGCGCGAGCGAGACTGTCACCCTGCGCCTCGCCGGGCGGCAGCGCTGCACCTTCCTCCGCGAGGAGGAGCGAGAGGTCGAG
TCCAAGGCCAAGGTCGTCAAGGAGAGCACTATCTTCGGCAAGTCCGAGCAAAAGGTGGTCACCCGGGTCAACGAGTGGTTCTGGAAGATCGACGTTGAGT
GGGAGCTCGTTGCGTACGCCGGCACGATGGGTGGCCCGCGCCAGCTGCGGCTGCAGGGGCGCTCGGGCTCGGCCCAGCTCAAGACAACAACGTCGGCGAC
GCCAGAGCCCGCCGGCCAGGTCGAGTTCATCCCGACAGAGGTTCCGATAACCTGGCTGCTGCAGCAAGTCAAGCTGCCGGGGGGACTGGTGGGAGCGGCG
CACGTTCTCAGCTTCAAGATTGACCGCGACGCCGAGGGCTGCCGCACGCCCCGGCGCAACCCGCAGGTCGAGGCAGCGCTGCACGCCGCTCGCGAGCTGT
GCGCGTGGTCGAAGAGGGTCTGCCAATTCATGAACCAGCGCATCTTCTCCAAGGCGGAGCGCTGCGCAAAGGTGCAGGCGCACACCGGCCGCGACGGCTT
CCTCGCTTTGATCGCCTCCACTCACCAGCCAAGCGAGCTCTTTGTGCCAGTCCTCCCCCTCTTCGAGGCGCGGCCGGCGGAGGAAGAGGCGGACGCAGCC
GGCGGCGACGGCGACGGCGGCGACGGCGACGGTACGCTCGTGAGCGTCACCGCGGCGGCGGCCGAGGCGGCGTCCACCCCGGTCCTCCGCATCGGCGACA
TAAACGCGATGCTGGCCGAGCAGCGGCGCGCATTGGAGGCCAAGTGGGCCACGCTCGCCGACGCCTGCCCGCCAGCGGACGACGGCTCCCTCCTCTCGCC
CGTCGAGCTGAAGCTCTCCATCGCGGTCAAGCACTTGGACGACTGCTGCTCGCAGCTCTCGCAGGGCGTCGACTACATCGAGGCGATGCTCAAGAAGCAG
CTGCTCGACGCCGTCGGGCGCTTGGTCACTCCCGCAGATTTCCAGCGGTACATGGACTTCCACGGCCAGCGCCTCTTCAAGCCCGAGTATGCGCCCAAGC
CCTTCTGCTTCGCCGTCCGCCGCCCCGACCACTACCCGGAGGGCACGCTCACCATCGAGCACCTCTCGCCGGACCGCTCGCGCGGCGCAATCCACACCAG
CGGCGCAATCCACACCATCTGCCGCCGCGTGGCCGAGCCGGTAGCGCCGATGAGCTTCGCGCTCGACGCGGCCACGCGCGTCAGCTTTACCGGCGAGCGC
TTTGTGCACGCGTACGTCGCGCACCAGTTTGGCGACCCGCCCTCCCCTCCTCCTTCACCACCGCCACCGAACTGGCGGTCTCCGCCCGCGCCGTGCACCG
GTTCCGGTGCGTCAGTACTCATGCTGGGCGCACGCGCGCGGCAGTTCTCCTCGTTCATGCTGCTGCTTGGCCGTATGGGGCCGGCAGGCACCTTCGAGCA
GAAGCACGCCCTCATCCTGCAGAACAAGGACGCGGTCGACATCCCGCTGATGCTCGAGGCGCTGCCGTCAGCGACGGAGTTCCGCGACGCGATCTCGAGC
CTGTCGCCGGAGCAGCAGCGCTTCGCCAAGGCGTACCGCGCGATGCAGCTCGAGGGGTCCGTCTTCGGCATCCTCGTCATCCAGCTCAAGCCGCAGCTCG
AGGCGCTGCTCAAGCTGCCCCACGACGCGCTGACCAAGGAGATCGCGCTCACGCAGCAGCTGCTCGACCTCTTCATCCAGTACCAGATCCCGTCCGACCT
GCTCACCTACGCCGGGCCCGCCGCTGCGTCGCCCGAAGAGAAGCTCGAGGCCGTGCGTGGGCACGTCGCCGCCATCTACAAGATGGTCGAGGCGGCCAAG
GAGGGCGAGCTGCATGCCGCCAGGCAGCAGGCGATGATGGAGCAGCCATTTCATGAGTACGCGGAGTCGTTTGGTGACACGAGCGCCGGATTCTCCCTCT
TCCAATGCGGCGATGCATCAGCGAGGTCGGCATCACCGCCGGATTCACCGCCGCGCCGCAATGCCCGCAGCATCCAGCGCACAGCCAGCAGCGCCTCTGC
CGCCCCCCCACCCCGCCATAGCGCTGCCCAGAAGCGCGTCCGGATGCCGGTCGCTGCGTGCGCAGCCGGGGCGGCACCGCCCGGCTGTGGCCCGCCCCCA
CCGCCCGGCGCGTCGTTTCCGGCGCCAACCGCAAAGGCTACGCCAGCGCCCATCGCCGGGCCGGCGGAGGCGAAGGCGAACGACGACGACTTCGACACGG
CGGACGACGTGGCGTCCGAGCTCGACTACACCAAGATCCCCTCGACGCTCGATGCGAAGCTGCTGACGGCGGAGGGCGGCGCCGCGATCCGGCCCACAAC
GATTAAGGTGGGCGAGACGTGGACGAAGCGGTCGCAGAAGGCGCTGCTCGGCAAGCCGAAGGAGGAGGCGCTGCACACCGAGGAGCAGCAGCGCGAGAAG
CAGGCCGCCTTTGACCTGCTCGACGCGCTCTCGTGCTCGGGCGCGCTGCCGATCGCGTGCTGCTCGCTGCACGTCGTGGTCGCCGCCACGCACGCCTTCG
ACCAGTCGCTGCTCGACACGGTGATCCAGCAGAACGTCAACCCGATCGAGAAGCTCGAGCGGTCGTCGCTCCTCGTCGCAACGACGATCCACGACGCGCC
CGCGGGGCGGCTGCTGCGCGACGAGATGCGCGAGCGCGTCGCGCGCTTCGCAGCGCCGGAGCTCCTCGGCGGCGACGCTGCCGCCGCGGGCGAAGGCGCG
GTCGCTGATCTGCCGTAGTGAGAGCGCGCCACGGCCCACTTGCACCATAGCGGTGCTTCACATGAGCATGAGGGAGCAGTTGGCACGGTGTGGCGCCTGC
TTCTGGGCCGCCGAAACTAGATATGCCTCATCTCTTGCTCTCCTGTCTTGCTCCTGCTTGGGGGCCAGGCCTAGGGTTGGGGAGCGAGAGAGAGAGCAGA
GAGATGGAAGAGATAGAGAAGAGGGAGCTGCCATTGGGCATGGTGACTACGTTTGCCTTTCGTACAATGACATGTGTGTTTGAGTATACTCTAGTCTCTA
AAAAAAAAAAAAAAAAAAAAAAAAAAAAAAAAAAAAAAAAA
>GJ00054 num_miniclusters=5 longest_minicluster=2696813:63
CGGCTACTAAAGCGGCCGCCATCGCCCTCGGCGAGCTGCTCCAGCGGCCGCCATCGCCCTCGGCGAGCTGCTCCGGCAGCCCGGTTTGCAAGATGAGCGG
AGCGGCGGCATGGACGGGCGGCGGGTCCGATGCGCTACTACGTGCACAGGCGGAGCAATGCAAGCTAGTCGAGACGCGCAACGCCCAAGCCAAACTGTCC
AGCAAATCGGCCGCTCAGCTCACGGCGCAGCAGCTCAGGATTTCCTCGTACCGAATGCAAGGGCATGGTGTCGCCGGTAACCGGGTCCCAGACGTGTACG
CGCAGAGCCTGCCGCCGTCGGATGAATGTGACGCAAGCAACGCCGCGCTCGTCTCTGCCGCCGGCGACGACGCGCTGCGCGAGGAGCGCCAAGCCATCCT
GTCGCTGCCAGGCGGGGGAGTGCATGCCCCGACCGACGCGCGTCCCTCCGGTGCGACCGGCGGCGGCAGCCTCGCCGCCGCCGCGCTCCGCTCATTCTTC
GACCTGATGATCGAGCCTGAACGAGTCGTCCTCAACGCGGCGGCGATGCCGGGGCAGCCGCTGTATGAGCGTTTCGCGCGGCACTGCAGCCCGAGCCGCG
AGCTGCGGCTCGTATTCCACGGGACGGCGCCCAAGAACGTCGCGCCCATCCTCGCCTCCGGGCTCGACCCGGCCCTGCGGCGCGGGCAGGCCTTTGGCCC
GGGCGAGTACTTCGCGTCTCTCGCGCACCTCTCGCTGCCCTACTGCCGCGGCGGCTGTACCATGCTCGTCTTTGCGGCACAGCTCCTGTAGTTAATTAGC
AGTTAATTAGCAGTTAATTAGCAGTTAATTAGCAGTTCGACCATGCTCGTCTTTGCGGCGCAGCTCGACCGCTCGATGCACAGAGAGTGCGACGTGCCCA
ACCAGTCGAGCGTGCACTCCTCTCACTCTAGGTGCTACTCGACCCTGCCAAGCCGCAACCGCCACACGCGGAGCGGCACAGCTACGTCGTGGTGGAGGAG
AACGAGTGGCAGCTCCCCCTCGCGGCGATGACCTTTGCGACGCCGGGGGCGGAGGTGCAGGAGGCGGCCGAGGCGGCGCGGCGGGCGCAAAGCATCGCGC
AGCACGCGGAGGCGGAGGCGGCGAAGGCGATGAAGAAGGCGCGCGTGATCCAGCTGCTGCTGCGCGGCGACATCTTCGACGCGTCGGAGCTGTACCAGTC
TGTGCTCAACCCGCAGGCCGGCCTCGGCCGCGTAGGCCACGCGCCGGGCTGGGCGGACGAGCTCTGCTTCTACCTCCGCGACGTCGAGCGCGACACGGTG
ATCGCCCTCTTTCCGGGCGTGATCCCGTCCGTCCCGCTCTCCGCCCTGCAGTCTGGCCAGCTCAAGGGCCCGCTCTCGCACGACGAAGTGTTCCGTCTCC
GGCAAAAATGGCAGGGAGGAAGTGCCCCCTCAGGGGGGGCGTACCCTGCGCGGCCGCCGCCGCCGCCGCCGCCGCCCCCCCCTAGCTACTCCTCCGGCTC
CTCTGGTGGGCCGGCAGCCGCCGCAACCATCCAGGCAGCCGGCGCGGCTGGCGCCAGCGCGGGTGCAAGCGCCGGCGCCAGCCAGTGGCTCACTGCCAGT
GCCGACGAGCTCACCCGAGAGGTCCTCCGGCGCCAGGGCAGGCCCGACGCCAGCTCCAGCTCCAGCAGCGCCAGCGCCAGCGCCAGCGCCAGCGCCAGCG
CCAGCGCCAGCGCCAGCTCATGGGACCTCAACCAAGCCATCGACGCGCAAAAGGCAAACCTCAAGCAGGAGCAGGAGCAACAGCTCGCTAGCATCGGAGG
CGCTGGCATCGGAGGGGCGCTGGTCCGAGGGCCGCTGCCGCCGAGCGCGCGCGGCGTCGACCCGGAGCCATACGTGCCGGCCCCGCCCGAGCTCTTCCCT
TGGCCCGCAAACGCGCGGCACGGCAAGCGGCCTCGCGCGTTGCAGTGCGCCCCTGGCGACACCGTCGATGCGGAGGTGCTCCGGCAGCAGGCGGCGCGCG
CACGCGCCGAGGCGGAAAGGGCGCTGGCGCGTGCGCGCGCAGCGCGTGCGGCGCTGCGGCAGCGAGCGGCGGAGCGCGCCACGGAGCGCGCTGCCGGCCC
GCCGGGCGCTCCCTCATCGCTCGCCCCGCAGCCGCCGCCTCGGCCGCCGCCGGCGGAGGTGCCGCCGGCAACCGTGCAGGCGGTCGTCAAAGAGCTGCGA
GGCCTAACTTCGAGTCGGCTCGAGGCGGAGAGCCTTCCGGAGCTATGAGCTAGTCCATTGACTGAGTCAGCTGAATGAGTGCGTTCACTGCTCGAGGCGG
AGAGCCTTCCGGAGCTATGAGCTAGTCCATTGACTGAGTCAGCTGAATGAGTGCGTTCACTGCTCGAGGCGGAGAGCCTTCCGGAGCTATGAGCTAGTCC
ATTGACTGAGTCAGCTGAATGAGTGCGTTCACTGCTCGAGGCGGAGAGCCTTCCGGAGCTATGAGCTAGTCCATTGACTGAGTCAGCTGAATGAGTGCGT
TCACTGCTCGAGGCGGAGAGCCTTCCGGAGCTATGAGCTAGTCCATTGACTGAGTCAGCTGAATGAGTGCGTTCACTGCTCGAGGCGGAGAGCCTTCCGG
AGCTATGAGCTAGTCCATTGACTGAGTCAGCTGAATGAGTGCGTTCACTGCTCGAGGCGGAGAGCCTTCCGGAGCTGGCCGTCACCCTGCCCGACGAGTC
CAACGTGCTGCGCTGGCGGGTCGAGATGAGCGTGCCGGCCGGCTGCGCGCTGCGGGACGAGGTCGAGGCTCACGCCGCCGCGTTCCACGTGCGGCCGACG
GTTGAGCTCGAGGTGTCTTTCGGCGCGGACTTCCCCTCCTCGCCGCCCTTCTTGCGGGTGGTCGCGCCGCGCTTCGCCTTCCACACGGGCCACGTCACTG
TCGGCGGGTCGATCTGCATGGAGCTGCTCACGTCGAGCGGGTGGCGCTCCGAGTACACCGTCGAGGCGGCGCTGCTCATGGTGCGGCAAGCCTTCCTCGA
CGGCAGCGGCCGGCTCGATCAAGCAAGGGCGCACGTCCCCTACGACGAGGCGGAGGCGCGGCAGGCTTTCGCCCGCGTCGCGGCGCAACACGGCTGGCGG
CCCTGACTTAGATTGGAGGCGGGGTCCGGCTGTCCGGCCCATGCTCCGCTCCGCAGGACACATACATCCGGGGCACCGCGCGAGAGCAGCGCCGAAGGCC
CCACCCGGGGGTTACAAGCGTTGCTCGAGGGGATTGCGGCACCGGGTCACGGCAGTCGCGAGTCGGCAGACGCGAGACGGTTAATCCCTGCCGGCACGGT
GGAGCGGGACGTTGGTTCAAACTGCACGCGTGTTCACTGTTTTTGTTTTGCCAGTCCGTTTGGCCTTTTTATATGTGGGCGGGGTCTCTTGTTTGTAATG
CCAGTGCGCGCCATCGTGGTGTTAGAAGTAGAGTGTATC
>GJ00055 num_miniclusters=4 longest_minicluster=2692155:7
GCAGGCCACCTTTTGCGGCCAGACGCTCACGCTGCTCAAGCGGCACGCGGTCCTGACAGTGCGCGAGCCGGTGCTGTACGTGGCGCGGATCGTGATGATC
TTCGCGACGACGCTCTTCTTCTCAATCGTGTGGATCAAGACGCGCGAGCTGACGCAGGACCAGGCCCTCCCAAAGTTCTTCCTGATGGCCTTCTGCGTCG
GGGTGCCCGCCCTCTTCACGATGATTGCCGTGTACGGGCTCAACGTCGAGTTCACGGCGGTGCAGAAGGAGATCAAGGACGGGATGTACTCGCCCAACGC
GTACGTGCTGGCCAACCTGGCGATCCAGCTGCCGATGATCTTCGTGCTCGCCGTCGCGGCGCTGCTCCCGCCGTGGGCGATCGACGCGCTCCCGTGGGTG
ACCTTCCCGTCGGCAGTGCTCGTCTTCGGCGTCATCCTGTTTGCGCTCGAGTGCGTCGCGCAGGCCATGTCGCTGGTGGGCAACCCGCTGCTGGGGATGA
TGCTCTTCATCACGCACTGGTTCGTCACCTTCCTCTTCTCGGGGCTCTTCGTCAAGATCTCCTCCGTCATCTGGCCGCTCCGCATCCTCTGCTACATCAC
GCCGATGCGGTGGGGCATGCCGTCGATGATCTACCAGGCCTTCTCGCCGTACGACGGCGAGCGCGGCGACGTGTTCGAGGGCGCGGGGAAGTGCACTCCC
TCTCCTTTCTTCGGCCCTCTCTTCTGCTACGGCGGCTTCTTCTGCGAGGGCATCTCGCCGCTCGAGTGCTACGGCCGGACGGGGAAAGACATCCTGGGCA
CGGTGGGCATCAACTTCGACGTCATCTCGGATGAGTTCACCATGTGGACCGACATCGCCTACATGGTGGCGATCGCCGTCTGCTGGAAGCTCCTCTTCGT
CGTGCAGCTCAACCGCCTCTGCTCGGGCGGCACCGCCCCCTCCGCGCCCGCGGCCAAGAAGAAGCCGCCGCGCAAGGGCGACAAGGCGGCGGTCGACGGG
CCGGTGCGGGAGGTGGAGCCGGCGGCCGCCGCGCAGGGCACGGGGCTCTCCTCGCAGGCGACGGACGCGAGCGAGCTCGGCTTCGACCCGCTCGCCACCG
CCGACGTGGAGGTCGGCGACATCGACCAGATGCGCCAGATGCGCATGACGAGCGTCGCCGCGGTGCCGCTGCAGAGCCAGCCGACCGTCAGCCTGCAGGA
CTTTGCGAACCGCGGCTCGAGGGAGGCGGCGCGCAAGCTGCGCTCGGGCGGCGAGCAGACCGAGCTCGCCTTCATCGAATGCTCGTACACGCTGACCATC
GCGCCCAAGAGCCGCTGGGCCAAGTTTGTGCCGCTGCCGGCGGCGGAACGGTGCTGCGGCGCCAAGGCGACGGAGAAGAGGCTCGTCTCCAACGTGTCCG
CGTCGGTGTCGGCGGGACACGTCCTCGCCGTGATGGGGCCGTCGGGCGCGGGCAAGACCACCATGCTCAACATGCTCACCCTCGACCCTGGCTCGGGCAA
CGCGACCGGCTTCCTCACGCTCAACGGCCACCCGCTCACTCCGGCGCTCTACGCGCAGCACTGCGCGTACGTGACGCAGCAGGACCTCCTCTGGACCTTC
CTCACGTGCCGCGAGCACCTGCGCATGGCTCTCGACCTGTACCGCCCCTCGCTCTCCGCCAAGGAGCGCGAGATCGCGATCGACGACCTGCTCGACTCGA
CCGGCCTGATGAGCTGCCAGCACACCAAGGCGGGCAACATGTTCTTCCGCGGGCTGTCGGGCGGGCAGAAGCGGCGCCTGTCGCTCGCGATCGCGCTGGC
GAAGCGGCCGTCCGTCATCTTCCTCGACGAGCCCACCTCGGGCCTCGACTCGGCCGCCTCCGCCAAGATCATGAAATTTATGAAGGAGATCGCGATGCAG
GCAAACATCGCCATCGTGTGCACGATCCACCAGCCGTCCGCGTCGGTCTTCGAGGGCTTCGACGACACGCTGATCCTGTCGAGCGGCCGCATCGCCTACT
TTGGCCCCGCGGCGCAGCTGGCGCAGCACCTGAAGGGCGTGGGCCGGGAGCTTCCCGCCAACGCCAACCCGGCCGAGTACGCGCTCGACGTCGTCAACGC
GGACTTCACGTCCAAGGCGTCGGTGCTCGAGGTGCTCGACGCGTGGCCGAAGCACGCGCCCCCGGTCTTCCTGCGCGAGCCGCAGCAGCTCGGCGAGCGC
GGCGCCGTGTCGGGCTTCGTGGGGCAGGTGCTGCTGCTGTTCAAGCGGCACGCGGTCCTGACAGTGCGAGAGCCGATGCTGTACACGGCGAGGATGGTGG
TCATCTTTGCGGTGACCGTCTTCTTCTGCGTCGTCTACCTCGAGTCGCGCCAGCTCACGCAGGTGCAGATCATGCAAAAGGCCTTCTACGTCTTTTGGTT
CGTCTGCGTGCCGGTGGCCTTCCCCGTCATCGCCGTCTACGCGCTCAACGCCGAGTTTGTGACGGTGAAGAAGGAGGTCAAGGACGGCATGTACGGCCCG
ATGGCGTACGCGCTCGCAAACGGCCTGCTGCAGCTGCCGATGATGTTCGCCTTTGGGCTCTGCGCGATGCTGCCCACCTACCTCATCCTCGGCTGGCCGT
GGCACACCTTCCTGACGACGCTCGCCCTCTTCTCCGCGCACTGCTGGGCGTTTGAGTGCATCGCGCAGTTCTTCTCGCTGAGCGCCAACCCGCTGGTCGG
GATGCTCAAGTACCTCAACGTCTGGTTCATCTCGGCTCTCTTCTCGGGCCTCGTCTTCCGCGGCCGCGACGTCATCTGGCCGCTCCGCCTCCTCTACTAC
TGCCTGCCGATGAAGTGGTTCTTCGGCGCCACCGCGTACTCGATCATGGCCTCGTCGCCGCCCTACGAGGGGACGCTAGCCTGCAACAGCACCGGCGCCG
GCGCCGTCTCCTACTGCCCGGACGAGGGCTTCTACTGCCCCTCGACCGAAGAGGACCCCTTCGGCCTCTCCTGCTATGGCGAGACGGGGCCGCAGATCCT
CGACTCGCTCTCCAAGACCTACGACGCGATCTCGAGCGAGAACACCGTCCTTACCGACCTGATCGCCATCCTCGCCATCGGCGTCTTCTTCAAGGTCAAC
TACTGCGTCTACCTGTACGCGAGCTGCACGGCGGGCAGGATGCCGAACCCGCCCCGCCAAATCAAGATTTGAGACGCGGCGCGTCATGCAGCAGCACACC
TCCATGCGGCGGCGCGCGGCGCTCGCTACCCCGATGCGCCTACCCTCTGTCACTCGCCGCCGCCGCCCCTCCCTCGCCCCGTCGATATACATACGCCCAG
CAATGTCCATAAGCGCTCCTTTAATTGTTGGGTGAGGCCTCGCAATCGCCCGACGTCGTGCTTCTCGTCTCTTGTGCCACACAAAGACGCTGTGTCGTGA
CCGTGAGTTTATTAGGTAAGTCTTGCTCTGTAT
>GJ00056 num_miniclusters=1 longest_minicluster=2692278:1
TGCACACGATGCGCGACGTGGGCACGCCGCGGCCGGCATCGCACTGCGGCACCCCAAAGCCCGGCCGCCCTCCCGCCGCGCGCGGCGAGTGGGGAGGGAT
GGCGGTGAGCGTGGGCAACGTCAAGCTGGCCGACGGGGCGTGGGACATCTGCTTCTCGCTCGTCGTCAACAACATGGTTCGCGGCGCGTACGGCGCGGCG
CTGCTCATGGCCGAGTACCACCAGTACCTCTCCGCCCGCCCCGACGAGCTCCTCCGTCTCGCCCGAGGGGCAGAGGCACCAGGGGCAGAGGCACCAGGGG
CAGAGGCACCAGGGGCAGAGGCATCACACGCCGCGGGAGGCGGAGCCGCAGCCGCCGCCGCCGCCGCCGCCCGCGGCGACTCGCCCTCCCCGGCTGCGGC
GGTGGCGCCGAGGGCGTGCGCGGTCACCAACCCGCTCACCAGCCGCTCGGACCTCGAGGCGGTCGCGGCGGAGTCGCCGGGCGACTTCCACGGCCGCGTC
GGCGCCTCGCGGCTGCACTGGCTCGACGGGCAAAGCGGCGCGTGGCTCTCGCTCGACGAAGAGGCCGGGTCGTGGCGCGGGTGGGACGCGGCGAGCGGCG
CGCCCGCCGCGCCGCGCGGGCCGGAGTGGAGGCCGTGGAGCGCCGCGCTCGACGAGTCCGCCGCGCCGTGCTACGACTGGTTCGTGGGCGGCCGCACCTC
TGCCGCCTTCAACGAGGTGGACCGGCACGTGCTGAGCGGCCACGGCAACCAGGCGGCGGCTGTCGCGTATGGCGTGCCGTCCTCAGACCGGACGACCGAC
CTCGAGCGCGCGCGCAAGTCGATCACCTACTCCGAGCTCCTCCTCCGCTCGACCGCCGCCGCGCGAGTCCTCCGGGACGTGGGCGTCGGGACCGGCGACC
GGCTGGTGCTTCACCTGCCGAACGGGCTCGCGCAGCTCGTCTGGCTGCAGGCGGCGAAGCGGGTGGGCGCCGTCTACGCGTGCCTGCCGACCACGCTCTC
GACCAAGGCGCTCGCGGACCGCGTGGCCGACCTCAAGGCGTCGCTCGTCATCACCGCCTCGTCACTCTCGCCCACCCTCGCCGGAGTCAAGCTCAAGGCC
ATCGCTTTGCGCGCCGTGTGCGATTACGTGCCGGCAGGCGCGGCGGCGAGCGCGGTGCGCGAGGAGTTGCCCGCGCTGTCAGCGGGCGAGGAGCTGCCCG
TGGACGAGGTGCTCGGCGCGCTCGCCCACTCCCTCGCCCACGAGCGAGTCGTCGAGACGCGCGAGCTCGCCACCACCCTCGAGACGCTCCTCTCGATGCG
CGCGAGCCTCCGCAGCCGCGCCGGCGCGCTGGCCGCCGCACTCGTCGACGCCGCCACCGCGCGCCACGCTGCCGCCCACCACACAACCGGCGGCCGGCCG
CGCATCCTCGTCGTCTCGAGCGGGACCGGCGCCGGCGCCGCGTCTTCAGCCGCCTCGGCGGCCGCCTCGGCCTCCTCGGCCGCGTCGGCCGCGGCCACGC
CGTGCGCCACTCCGCCGCGCGCCGACTCGGTCGGCGAGGCTCTCAACCAGCAGACGGAGCGGGGCCGCGGCTGCCTGCTGAGCGGCGTCTACCTGCCCGG
AGAGCACCTGTACGAGGCGGCCGAGAGCGAGGTTCTCTCTGCGGCCGGCGCGTCCTCGGTCGCCGAGCTGCTCGGCTGGGGCGGCGCAGAGATCGCGAGC
GCGTTGTGGCGCTCCGCGGCGCCGGTGGCGCTGACCGGCCGCGAGCCGATGTGCGTCATGTACACCTCGGGCACCTCCGGCTACAAGCCTCGCGGCTTGG
TGTATGACCATGCCGGGCTAAGCTGCGGCGCCGTCCTAACCATGGAGACGGTGCTCGACGTGCGGCGCGGCTCGGATGTGGTACTCGTGCGCGCGGCGCC
CTCGTGGATCACCGGCCAGGCGTACGCCGTCGCCGGCGCGCTCGGCTGCCGCTGCACGACCGTGCTCGGCCCGTGGGACGAGCTGGCGCCGTCGACCCTC
TCCGCCGTGATGGCGCACGCGCGCGTGACCGGCTTCATCGCCTCGGCGTCGGTGCTCAAGCGCGCACTCGGCCGCGGCGAGCGCGGGCGGGAGCCGGGCG
CGGCACATTTGCGCGTCGGCGTCTCGTGCGGCGAGCCGCTCTCCGCCACGGCGCACGAGCTGGCGATGGAGTCGCTCGCCTCGCACTACATCAACGCGTA
TTGGGCGACGGAGCACGGCGTGATGGTCCTCGCGCCAACTTACGGCAACGCGGAGCAGCCGGTGCGCGCCGACGCGAGGATGCGAGAGCTGCCTTGGGTC
GACGCAGCGGTGTGGGTGCCCGACGCTCCGGCCTCGCAGGGGGGCGAGGGGGGCGGGCGGGCCAGCCAGCGCGTGGCCGCTTGCGACGACGCCGCCGGTT
CCCTCGCCGGCGCCCCGCTGCGCGAGGTCGGCTCGTCGGCGCTGCTACGGCCGTGGGGGGCGAGTGCTCCAGGCGCGAGCTTCCACACCGCGAGCCAAGA
CGGCTCCGAGACGGGCGTGCTCGTGTGCCGCCGGCCGTGGCCCGCGATGGCGCGGACGGTGTGGGGCCGGGTCGACGAGCTGGGCACCGCCGGCTGGCGC
GGCGACCACGAGCTCTACGCGCGCGCCTACTGGCCAGAGTACCTGGTCGACGGCGAGCGCGAGCGCGCCTTCTCGCTCGGCGATCTCGCGCAGCGGTGGG
GGGACGGGTCCGTCTCCGTCATCGGCCGCCACCACGAGCTGATGCTCAGCAGCGGCACCGACCACGAGCGCTCTCCCGGTCGCAAGGCGGCGGCCGGCGC
CGGCCGCGTGTGCGTGTGCGAGGTCGAGAACACGCTGCTCAAGCAGCGGGCGGTGCTCGACTGCCTGGTGGTGGTCGTGCCGGTCGGGCCAGAGGCGGGC
GAGCTGCCGCGCACGAGGAGCGAGGGCGGCCGGCGCGGCGCTGGCGCGCCGGCGGAGATGGCGCCGGTGGCGTGCCTCGTGCTGCAGGAGGGGTGCGCGC
TCAACGAGGAGCTGGTGGCGGCGCTCAAAAAGCTGGTGCACGAGGCGCACGGCGAGCATTGCGTCCCGACCGACCTGATCCCGATCGGCGCGATCCCGCG
CACGCACAACTCCAAGCCGATGCGGCAGGTCGTCGGCCAGCTCTTTGCCGGCAACTTTGGAGGCGACGTGGCGGAGATATCGAACCCAGAATGCCTCACG
GAGCTCGGCGCAACGATAGCAGATTGGCGCGCCATGCGCGCTAGCCCCGTCCTGGACGAGCTGCCCTGAACGAGAACGCGCTCTGCCGAGGCGGTTATGT
GTGCGTGGGCCCTTACGGCTTTTTTATATTGGCACCCAATTCTGGCAAAAAAAAAAAAAAAAAAAAAAAAAAAAAAAAAAAAAAAAAAAAAAAAAAAAAA
AAAAAAAAAAAAAAAAAAAAAAAAAAAA
>GJ00057 num_miniclusters=5 longest_minicluster=2688400:2
CCCTTCAGCACAACCCTTTGTCAATGGCAGTCGCCGCGGCCTTGTGCACCGTCGCCCTCTCCGCCGCCGCCGCCCTCCTCGCGGGTGGCGGCCCCCCGCT
CGCGCCGCAGCGGCGAGCCGCCGCTCGGCCGCCAACCGCGGCCCGCCGCTGCGCCGACCCGCGGCTTTGTGGCATCGTCGCCGTCTTTGACGACCTGCTG
AGCGCAGAGGAGATCAAGGAGCTGACCGTCGAGCTGACGCGGCGGCTGGAGCACCGCGGGCCGGACTCGGTCGGCTTCCACGGCGGCGACGGCTTCGGCC
TCGGCCACGCACGCCTCTCCATCATGGACCCCGAGGCGGGCAAACAGCCGCTGGTCTCGCAGGCGACCGGTGCGGCCGTCGTGCACAACGGGGAGATCTA
CAACCACGCTGCGCTGCGGGAGGAGTGGGCGGCCGTGCGGACGGCGGCGGGGAAGGCTCCCTTCTCCTTCACCACCGGCTCCGACTCGGAGGTCGTCCTG
CCGCTCTTTGAGGACCTGTCGCCGGCGGAGCTCGCCGCAAAGCTGGACGGCATGTTCGGCGTGGTGGCGGCGTCGGCGGACGGCAAGGACTTCGTTGCGG
TGCGCGACCCGGTCGGGATCAAGCCGCTCTACCGCGGCTGGTCGCGCGACGGCGGCCGCGTCATCTTCGCCTCGGAGCTCAAGTGCTTGGTCGGCGTCGT
GGAGCACGCAGAGCTGGTGCCGCCGGGGCACGTGTGGACGCGGGAGCGCGGGTACGAGCGGTACTTCGACCCGGAGTGGCTGGCTCCCCTCTCGCGGCCC
GACGCGCCGCCGCCGCCCCTCGGCACGCGCGGCACCGACCGAGTCCGCTCCATCCTCAAGGCTGCCGTGCAGAAGCGGCTCATGTCGGACGTCGGGTACG
GCCTCCTCCTCTCGGGCGGGCTCGACTCGGCCATCGTCGCGAAGCTGATGTCGGAGCTGACCGACATGTCGACCATCAAGTCGTTCACCGTCGGGATGGC
CAACTCGCCCGACATCATGGCCGCGCGCGCCATCGCCGACGTCTTCGGCACCGAGCACCACGAGTACATCTTCACGCCCGAGGAGGCCTTCTCCATCCTG
CCAAAGGTGGTCGAGCACCTGGAGACGTACGAGCCCGAGCTGATCCGCTCGTCGATCCCAAACTACTTTCTCGCCAAGCTCGCCGGCTCGCACACCAAGG
TTGTCCTCACCGGCGAGGGCTCGGACGAGCTCTTTGCCGGCTACCTCTACTTTCGCGACGCGCCCGACAAGGAGGCGCTGCACAAGGAGACGCTGCGCAT
CTTCGACCACCTCGCGTCCGTCAACCTGCAGCGGTCCGACCGGATGGGGATGGCCCACGGCCTCGAGGCGCGCGTGCCCTTCCTCGACGTCGACATGCTA
CGCGAGCTGTACGCGGAGGTGGACCCGCAGTGGAAGATGCACGAGACGGACGCGGAGGCCGAGGGCGGCGCGCGCATGGAGAAGTGGGCGCTCCGCCGCC
TCTTCGAGGGCGACATCCCGCACGAGGTCCTCTGGCGCACAAAGGCGATGCAGTGCGAGGGCGTCGGCACCAACTGGGTCGAGCGGCTGCAGGAGATGTG
CGCCGACGCGGTGAGCGACGCCGAGTTCGCCGCGGCGGCGGATCGCTTCCCGCTCAACCCGCCGCAGAGCAAGGAGGAGTATTACTACCGCGCCCTCTTC
GAGACCCACTTCAAGGGCTTTGACCAGTTTGTGCACGTCTGGGAGGGCGGCTGCCGCGCGGGCGGCGCGCCGTGGCAAAACTCGGCCTACACACGCGCGG
GCCTCAAGGACACGGCGCAGCTGCAGCACGGCCTGATGGAGGGCGTCGACGTCGTCACCGAGGCGGCGACGGGGAAGAAGGTCGCCGCCGCCGCCGCGGC
CAAGCCCCGCGCCGGGTCGCCCGCGATGGCGGCGACGGTCGGCTCGACGCCGCTCAACCGGCGCTTCGTCGTCGACTCACCTTCGCACGCCGCGCCGTCC
GCCGTGCCGCCCTGCTCGCTGCGCGGCGGCGGCGAGGGCGGCCGCGCGCTCGAGGCTCGGCTCGGCGCCCTGCTCGCGACCGGCGGCGACTCGCGCTCGC
GGCTTCACGAGAGCGGCGACAACGCGTATCACTGCCCGAGCGTGCCGGCGGCGGCGCAGGTCGTGCGCGGCTCGTGCACGGGCTCCCCGCCCGCAAAGGC
GGGCTTCGAGTCTGCGCTCGTCGAGCTGCAGTCGCTCGAGTTCGCGCGCCAGCTCGGCGGCTTCGAGCAGGCCTTTGGCGACGCGATGGAGGGCGTGCGC
GCGCGGCTCGCGTCGGCGCTCGGCCTGCCCGCCGGCAGCGGAGTGGTGCTGATGCCGTCGGGGACGGACGCCGAGTACATCCCGCTCGCCATCCTGCAGC
AGCTCTACCCCGGCGCTCCGATCCGGTCGGTGCTCGCCGCCGCGGGGGAGACGGGCTCGGGCGGCGAGCGCGCGTGCGCGGCGCAGTACTTTGACGAGAC
GGTGCCTCTCGGGGCTGCGGCGCGGCAGGCGGGCGCGCGCCTCGAGGGCTTCCCTCCCGTCGAGCTGCGCTCCATCGCCGCGCGGTGCGGCGAGGGCGAG
GTGGTCGACGCGGCGGCGGCGCTGTCGGAGCTCGAGTGGTCGCCCACCGACGCGGAGCCGGCGTGGCTGCTGAGGACCGTGGTCGGCTCTAAGACCGGCT
TTGCGACGGCGCCGCTGGCGGCGCCGTCGGACCGCTCGCTGACGGTGCTCGACTTGTGTCAGCTGCGCGTCTCCGCGGAGGAGGTGCGGGCGGGGCTGGA
GCAGGAGGCCGTGCTGCTCGTGACGGGCTCCAAGTTCTTCCAGGGCGCCGCCTTCTCCTCCGCCGTCATCCTGCCGCCCTCGCTCATGGAGCGGCTGCGG
CAGGGCGCGCCCTCCGCGCCGCCGCTGCCGGCGGGGCTGCGCGACTTCCTCTCTCAGCACGAGGTGCCCGCCTCGCTGCCGCACTGGCGGGGGCAGCTCG
GGTCGGACGCCAACCTCGGGCTGCTGCTGCGCTGGCACACGGCGCTGCCGTTCGTTGAGCGCGCGTTCCGCATCCCGGCCGAGGAGCGGGCCGCGCTCGA
GGCGGACTGGATGCGGCGCGTGTCGGAGATGGTGGCCGAGGTGCCGGGGCTCGAGGTGCTGCACGCGGAGCGCGGCATCGTCTCGCTGACGCTGCGCAAG
CCCGACGGCGCGTTGTGTACCAAGGAGGAGCTCAAGTGGGTGCACAAGCACATGGCGACCGACGCGTCCTCCCTCTGGTCGGGAGACGCCTCCCCGCCGC
CCGAGGCGGCGACGCGCATCTTCATCGGCCAGCCCGTCGGGATCACCGACGAGTACGCCGCGCTCCGCCTCGCGATGGGCGCCGAGCTGCTGCTCGAGGC
GCACGCGGGCGAGTACGACCCCCGAGT
>GJ00058 num_miniclusters=2 longest_minicluster=2691543:5
GTTCTGTTGTTACTGTTAACACTAGCAACACTGTTCAGCTCTTAACGTTTGACAGCCCTAGTGTGTGTTTTGCACAGATTTCTTACCTACTGACGTATTC
GTCACTCCTAGCACATACACGTATATGTCTCTCACGTGTCTAGCCTAACAAGTAGAAGTAATAGAAGACTCACGGCGGTCAGATTTTGGCCATGACAGAG
TGCAAGCTTACAGCAAGTCGGTATGCGGAGGCTGCTGGCTGGCCCTCTCGCTGGCTGGCCGGCCGTACGAGCCTGTGCTTGGATCGTACGGCGTCATGCG
GGTCGAGTCACGAGAGAAAGGGAGGCGAAACAGCGAGAGGAATGCGCGGCAGCCGCGCGTGCGCCAGTCCGCCTTGCTGACGGCGGGGCCCCTAGACCAG
CCGCGAGATGACGCCGCTGATTGCAAGTCGCGCGCGTGGCGCTGGCCTGCTGCCGTGCCGCGTGAGGCGCCACTGGCCTCGCTGTAGGCTGGTCCGCTGT
CGACGTCGCCGTCGTGCGGCGACTGCTCTCTCCTCGGCGGCGCAGAGTACACGTCGCGGTTGGCCGAGACAGCGAGCTCGAGCACAAAGATCCCGAGGTA
GACGCCGATGAAGGTGACGGCGAGGAAGATGAAGAATGGCGGCTTGAGCCGCGTGCGCGACATGCCAAAGATGGTTGGCACGTCGACGAGGTCGCCAAAG
TACTGGTAGATTGCGGCGTCGATGGTGTCCCTCTTGTCCATGAGCATCTGCTTCAGCACGGGCCCGAGCGGCACGAGCGCGGTGCCGATGGTGAGGATGA
AGACCTCGGGCGTCGAGTACGCCCAGCCAAAGCGCGTGAGGTAGATGAGGTGGTGGCGCTCCCGCGGCCGCATCGGCACCACCCAGAGGTAGAGGCAGCC
GAAGAACCACAGCGCGGGCGCGACGAGGAGCAGGAGGAAGTAGATGGCCACGAAGATGTTGATCCACGCGCGGCTGGTGTCGGGCGACGCCTCCCTCATC
GCGAGGCCGAGGCCGACGAGGGACCAGCTCTTGGACTTGAGCGGGTTGCCCTCATCGAGCATGTCTGCCGAGAGTCCTATCTGCTCCAGCTCGTACATCT
CCGCGGAGATCGCGTACAGGTAGCCGCCGGCGTTGATGACGATGGTGACGGTCACTAGCAGCTGGGTGAGAGCCGACAGCTTCCAGCCGCGCCGTCCCGA
CTGCCCCCTGAGGTTCCTCTGCACGAAGCAGAGGTACCTGTCCGAGAAGCGCTCGAAGGTGTGGCTGCACAGCTGCGAGGGCGGACGGTGCGAGTCGAGC
ATCAGCGCGATGTCGGCGAGCGTGCTGAACTCGGTCTGGTACTCGGCTTGCCCCGCGAAGGCCTCCTCGTCCTCCGAGCCGAAACTCGACTCGCGGCAGA
GACCGTACTCCGGCGCCGAGCAGCGCCAGCCCGGCACGGAGCCGCTCACCGAGCGAGAGGCGGCGCCCGCGCTGCGCAGCCCAACCGACGGCGGCGACGC
CCGTGACGCCTGGCTGCCGCCCCAGTCAGCGGAGCTGCGCTGCTTGTCCAGCTCGGCCGCGGTGGGCGCCGTCCTGACGCGCTTGGTCCTCGGCGGTCGC
CGCACCGCCGGCCGCAGCGGTGGCTCCGACTGCTCTCCCCTCACGTCGGTGCCGCTCGCCGGCACCGCGGGCGACGCCGTGAGCGAGCCTGTGGGCGACG
CAGTGAGCGAAGCGCCGGGCGAGAGCGGAAGGCCCGACCACCAGAGGTCGGCGGGAGGCGGCGGGAGCGACGTCGCCTCCTCGCGGCGCTCGTCGCGGGC
AACCTCGGCGAAGAAGACGGAGCGGCGTATGTGCGGCGCCGAGGGCGACGGCTGCACGCCGCCGATCTGAACGAGGCGCCGGAGCGCCGTGCCGGGGGTG
GACACGGAGCGCGGCTCGGGCGACGCTGGAGCGACGGGGGAGGGGGGCGGGCGTGGCAAGGGGGGCGAGCGTGGCAAGGCCGCCTCCTCGTCCTCCGCCG
CCCTCTCGTCCAGCGGCGCCGCCTCCTCCACCTCGACCTCCGCACGGCTCGCAGCCGGGATCGCGGTAGGGAGGGCAGAGCAGGACGGCGTGGCGCGGTA
GCAGCTCCCGCCCAGCCCCCGAGCTCCCTTGCCGCCGGCAGCGGAGGCGGCCCTGCTCGGGAGCGGAGAGGCTCGCGTCCAGCTCGACGGCGCGTGGGCG
GCGGCGGCCAGCGTCCTTCTCTCGAAGAGGTGGTGCTGCCTCGCCTCCACCTTGAGGATGACGACGTCGAGCGTGGTGTGCGCGTGCAGCACAAAGGTAG
CGATGCCGCACGAGAGGAGGTAGGGGAGGGTGAAGTAGAGCATGCCCTCCTTGGGCATCACCTCGATCACGGTGTGGATCATCGGCGGCCCTCCGCCGCG
CATGCCCTCGAGCGGCAGCTCGAAGGTGAGGCCCGAGTGCATCGTCATCACCATGGCGATCATCAGGAACTGGAGCAGCGCCCACTTCCCCACGACGTCG
AGGAACATGAGCAGCGCGTAGCGCAGGTCGGGCCGCAGGATCTCGCCCGGCGCCCACACCGCAAACGTGGTGAGCAGGAACTTGACGAAGGGCTGCACGC
CCGCGCCGATGAAGATGAGTAAGGCGAGCGGGTAGCCGACCGGGCCGCACTCGTAGAACTTGAGCACCGTCGTAAAGATGGAGAACCCGAAGGGGTCGAC
GTTGGGCAGCCGAACCCCCGCTATCGAGACGTGCGCGCGGACGACCGCCACCGGCCACGTGTAGGCGTAGCAGACGAAGGCGGTGCAGCAGAGCATGAGG
AAGGTGGTGAGCGACGTCGCCCAGAGCGGGTAGTGCGACGCGAGGGAGGAGGCTGCGAGCGTCTTGCCATGGTGCGTCGCGTGCGCCAGCGAGTTTGCGG
GCTGAGGGAGCAGGCGCGAGAGCATGATGGAGAAGCCGATGGTGCCGAGCACCGCCACGAGAGAAGTGAGCGCCATCAGCTCCGCCACGTACAGCTCGTC
GCGCCGCCGCTCGACCATGTAGTCGGTGGCGCGCGAGCCCCACGCCTCGCTCTTTGTGTCCCTCACGCAGTGGTTGTGCGCGCGCTGTATGAAGCCGGCC
ACCTGGTCGTTGATGAAGGCGACCGCGCCGGCGTTGAAGAGGTCGTAGATCAGCCGCACGATCTCGCTCGGCACGACGTACCACTCTCCGTCGCCGCCTT
TGCCATCGCGGAGTCGCAGCTCGAAGTGCTCGAAGGAGAGGAGGAAGCGCTCGATCGCCAGCTTGTGCGCCGGCTCGAGAGCACACGGCCCAAAGGTCTC
GGCCTATTCACAGCAGCAGGTGTGAAGAGACGCCGTTCACACCCAGGCCGGTGAGCACGGCCCAAAGGTCTCGGCCAGCGTGAGGAGCGGCGCCATCGTC
GCGGCGAGCTCGA
>GJ00059 num_miniclusters=3 longest_minicluster=2690233:2
CAAGATCGGGCTCAACTCGAAGATGCCCTCGCGCTTCCCGCCCGTCGTCTTCTACACGCCGAAGGAGATTGGCGGCCTCGGCATGCTCTCGATGGGCCAC
GTGCTCATCCCGCAGTCGGACTTGCGGTTCTCGAAGCAGACGGACGCCGGCATCACGCATTTCCGCTCGGGCATGTCGCACGAGGAGGACCAGCTGATCC
CGAACCTCTTCCGGTACATCCAGCCGTGGGAGTCCGAGTTCGTCGACTCGCAGCGCGTTTGGGCCGAGTACGCGCTCAAGCGGCAGGAGGCCAACGCGCA
GAACCGGCGGCTGACGCTCGAGGACCTCGAGGACTCGTGGGACCGCGGCATCCCGCGCATCAACACGCTCTTCCAGAAGGACCGGCACACGCTCGCGTAC
GACAAGGGCTGGCGCGTCCGCACCCAGTTCAAGGAGTTCCAGATCATGCGGCAGAACCCGTTTTGGTGGACGCACCAGCGGCACGACGGCAAGCTGTGGA
ACCTAAACAACTACCGGACGGACATGATCCAGTCGCTCGGCGGCGTCGAGGGGATCCTCGAGCACACGCTCTTCAAGGGCACCTACTTCCCCACCTGGGA
GGGCCTCTTCTGGGAGAAGGCCTCCGGCTTCGAGGAGTCGATGAAGTACAAGAAGCTGACCAACGCGCAGCGGTCCGGCCTCAACCAGATCCCGAACCGC
CGCTTCACGCTGTGGTGGTCGCCGACGATCAACCGCGCCAACGTCTACGTCGGCTTCCAGGTCCAGCTCGACCTCACCGGCATCTTCATGCACGGCAAGA
TCCCGACGCTCAAGATCTCGCTCATCCAGATCTTCCGCGCGCACTTGTGGCAGAAGATCCACGAGTCGGTGGTGATGGACCTCTGCCAGGTCTTCGACCA
GGAGCTCGACGCGCTTGAGATTGAGACGGTGCAGAAGGAAACCATCCACCCGCGCAAGTCGTACAAGATGAACTCGTCGTGCGCCGACGTGCTCCTCTTC
GCCGCGTACAAGTGGCAGGTCTCCAAGCCCGCGCTGCTCGCCGAGCCCAAGGACGTGTACGACGGCTCGACGGCCACAAAGTACTGGCTGGACGTGCAGC
TGCGGTGGGGCGACTACGACTCCCACGACGTCGAGCGGTACACGCGCGCAAAGTTCCTCGACTACACCACCGACAACATGTCCATCTACCCCGCGCCGAC
TGGCATCATGATCGGCCTCGACCTCGCCTACAACCTGCACTCGGCGTACGGCAACTTCATCCCCGGGATGAAGCCGCTGGTGACGCAGGCGCTCGCCAAG
ATCATGAAGTCCAACCCGGCGCTCTACGTGCTGCGCGAGCGCATCCGCAAGGGGCTGCAGCTCTACTCGTCCGAGCCGACTGAGCCGTACCTCTCCTCGC
AAAACTACGGCGAGCTCTTCTCCAACCAGATCATCTGGTTCGTCGACGACACCAACGTGTACCGCGTCACCATCCACAAGACGTTCGAGGGCAACCTGAC
CACCAAGCCGATCAACGGCGCCATCTTCATCTTCAACCCGCGCACCGGCCAGCTCTTCCTCAAGATCATCCACACTTCCGTCTGGGCCGGCCAGAAGCGG
CTCGGCCAGCTCGCAAAGTGGAAGACGGCGGAGGAGGTCGCCGCGCTGATCCGCTCGCTGCCGGTGGAGGAGCAGCCCAAGCAGATCATCGTGACGCGCA
AGGGCATGCTCGACCCGCTCGAGGTGCACCTGCTCGACTTCCCAAACATCATGATCAAGGGCTCGGAGCTGCAGCTCCCCTTCCAGTCCTGCCTCAAGGT
CGAGAAGTTCGGCGACCTGATCCTCAAGGCGACGGAGCCGCAGATGGTGCTCTTCAACATCTACGACGACTGGCTCAAGACGATCTCGTCGTACACGGCC
TTCTCGCGCCTCCTCCTCATCCTGCGCTCCTTCCACGTCAACCCCGAAAAGTGCAAGATGATTCTCCGGCCCGACAAGGACACGCTGACGCAGGCGCACC
ACGTGTGGCCGTCGCTCACTGACGAGGAGTGGATCTCGGTCGAGGTGCAGCTCAAGGACCTGATTCTCTCCGACTACGGCAAGAAGAACAACGTCAACGT
CGCCTCGCTCACCCAGTCCGAGGTGCGCGACATCATCCTCGGCATGGAGATCGCGCCGCCGTCGATGCAGCGGCAGGAGATTGCCGAGATCGAGAAGAAC
GCCAAGGAGGCGTCGCAACTCAACGCGGTGACGACGCGCACGACCAACGTGCACGGCGAGGAGCTCATCGTCACCACCACCTCCGCCTACGAGCAGCAGA
CCTACGCCTCCAAGACGGACTGGCGCGTGCGCGCCATCTCGGCCTCCAACCTGCACCTGCGCACCTCGCACATCTACGTGTCGTCCGACGAGTGCTCCGA
GACGGGCTACACCTACATCCTGCCCAAGAACGTGCTCAAAAAGTTCATCCAGATTGCCGACCTCCGCACCCAGGTCTCGGGCTACTTGTACGGCGTCTCG
CCGCCCGACAACCCGCAGGTCAAGGAGCTGCGCGGCATCGTGATGGTCCCGCAGTGGGGCTCGCACCAGACGGTGCACCTGCCGTCGGCGCTGCCCGACC
ACGAGTACCTCAAGGGGATGGAGCCGCTCGGTTGGCTCCACACGCAGCCCAACGAGCTGCCGCAGCTCTCGCCCAACGACGTGACGACGCACGCGCGCAT
CATGTCGGAGAACAAGTCGTGGGACGGCGAGCGCACCGTCGTCATCACTTGCTCCTTCACGCCGGGCTCCGTCTCGCTGTGCGCGTACAAGCTGACCCCC
GCGGGCTACGAGTGGGGGCGCCAGAACCGCGACGTGGGCGCCAACCCGCACGGCTACCTGCCGACCCACTACGAGAAGGTGCAGATGCTCCTCTCGGACC
ACTTTCTCGGCTTCTTCATGGTGCCGGACAACGACGTGTGGAACTACAACTTTATGGGTGTGCGCCACTCGTCGAGCATGAAGTACGACCTCAAGCTCGC
CAACCCGCGCGACTTTTACCACCAGATCCACCGGCCGTCCCACTTTCTCAACTTCTCCTCCGTCGACGAGGGCGGCGCCGAGGGCGTGGACCGCGACGAC
CACTTTGCATGAGGCGCGAGCAGCGCCGCCTTTTCGACTACGTCTACGTGATTCCTAGCTGGGCGACGGGCGGCACTCGGGCGCCGCGCGCCGCGCTCAG
CCGTGCAGAGCAGCGCTGCCGTGCAGGCAGCGGTTGTGGCTGAGGGCGCGCAGACTCGAGTGTAGACTACCTGTCTCGTCGTCAGAGAGCGGGGGTCGCG
CGCGGCCCTCGGACTCGCAGTGTGATTGTTTGGGGCCGGGTGTTCTTGTTTGTTTGGTAACAGCACATTGCATCCCTCAAAAAAAAAAAAAAAA
>GJ00060 num_miniclusters=1 longest_minicluster=2688082:2
ACAAGACTAAGATGGCGGTCCTCATCAAGCGCGGCGATTGCGACTTTGTGGTCAAGGCGCGCAACGCGCAGGCGGCTGGCGCGTCCGCCGCCCTCATCTA
CGACCGGGTGTCGGGCCCCATCCTGACGATGATTGCGGGCGACAACGACGCGAGCGACATCCACATTCCGTCCATCATCATCACCAAGGAGAAAGGCACC
GCGCTCGCCACGAGGCTCAAGAGGGAGAACTCCAACAACTCGCGACTGTACGCCACGCTCCGGCTGCCGCTCGAGCGCGACGTGGCGCTCTCGGCCGGCA
TCCCGCTGCAGGGGCATCTCGAGGCGCAGGGCTACGCGCTGCACCGGCTGACCGTCTCGCACGCGTCACGCATCCTCATCTCGGTGTCGGCCAGCTCCGC
CACCGGCGACATCGACCTCTACGTCTCGTCGGATGGCACGCCGCCCACCACGACCCACTACGGCTGGGCGGCGATGGCGCTCGGCGCCGACTTCCTCGAG
CTGCGGCCCGACGAGGAGGGGTACGTCGGCGGCGATGCCACGCCGGGCACATACATCATCGGCGCCTACAACGCCGGCGGGGACGAGGCCACCTACACCA
TCGTCGCCACCGTGGGGGGCACTCCCATCCTCGCGCCGGCGGGCACGCCGCTCAACGGGCGCGCCGCGCTTGGCGAGCCGATGCTCTACCGCTACTTGCA
CGCGCCCGGCAAGAACGCGTCGGCGCTGCAGATGGCGGTCGCCGCCCTCTCGGGCAACCCCGACCTGTGCGTCTCGCGCAACGCGAGCGCGATGGAGAAG
CTGCCGCTCCTCTCTGGCGCGACCGACGTGGCTGCGCGCGAGGCGGCCGAGAAGGAGACCGAGGCGTTCCGCGCCGCCATCGCGGAGCACTGCACCTGGC
ACCGCGAGCTCGACGGCTCCGACACGCTCACCGTGCGGCACGACGAGCCCGAGGGCGGGCCGGGCTGGTACTACGCCGCCGTCTTCACCGACGACGCCTC
GGCCCAGTTCACCTTCACCGCGCGCGTGGTGGACGGCAAGGCGGTCCCGCTCGAGCCGAACCAGCCGGCCTCTGGCGGCGCGCCGACGGGCGGGTGGTCG
TACTACGCGCTCAACTTGGGCGACGACTCGGACCACCCCGTCGAGGAGGTGAGCCTCGTCCTCACCGCCACGCTGGGCGAGCCGGACCTCTTCGTCTCGT
TCGGCGAGAAGCTGCCCGGCCGAGCCGACGCGGAGCACGACGCGGCCAAAGTCGGCGGGCGAAGCGCGTACACCCTCACGCTGCCCGCCTCGGACCTCGG
CACCGCGACGAGGCTGCTCATCGGCGTCCAGGCCGAGGGCACGCCGTGCGCGTTCTCGCTGACAGCGACGGTGACGCGAAGGGCGGCCAAGGGCGAGGGC
TCCGGCGGCTCCGGCGGCTCTGGCGGCTTCCCGCCGGCCTCCCCGCCGCCTCCGTCGCTGGAGCCGGTTCTTCGTCTGCTGCCGGCGACGCCAATGGCAA
TGGACGTGAGCGACGCCGGCGTCAAGAACTTTGAGTACGTGGTGCCCTCGCCGTCCACGGACCTCGAGCTCGTCGTCACGCCGCTCGGGGGCGAGTGGGA
GTCCGACCGGCCGCCGCAGAGCCTGCTCCCTCCCAAGCTGCTCGCCGTCACCGGCGGCCCGAACGAGGGGCGCGCGACGCCCGCCCACCACGACTTTCCT
CCCCAGCGCACCCTCTTCGAGAGCAGCACCGTGCGCGACGCCGGCGAGCGCAACGTCGACGCCCGCGGCTCGTGGACGTACAAGCTGGTGCAGTCCAGCA
AGCGGTGCCGGGCGGCCCACGCCGACCTCGGCACCGCAAGCTCGGCGCAGGACTGCGCCGCAAAGTGCCGCGCGTCTGCGGACGGCTGCGCGTACTTCAC
GTACGGGCGCCGCGGTGGGAAGTGCCACGCCGAGCGCACAACCTCCTCCGCCTGCCCCGAGGGGCTCGAGCGGGCGGACCTCGAGCTGTACGCTCTCTTC
CCGCCGTGGGACGAGGCAACCTCGCTCCGGATCGCGGCGCAGGACGCGGCGCCCGCCTCGTGCGCCGCCGCCTCGGGGGGCGCGGGCTGCGTGCTGCACG
CGGCGGTCATCTGCGACGCGCCGCCATGCCACTTCTCGGTCGTTGCCGCCCCGGCCGACCAGCCGATCAAGCTGGTCGGCCAGGCGCAGCGGCGCGTGCG
GCCTGCAAACGAGTGGGCCTACTTCTCCGTGCGCGTGGCAAAAGACGCGACGGACGTGGTCCTGACGATGCGCGTGGAGAGCGGCTCGCCCTCGCTCTGC
GTCGTCGAGACGGTCGACACGGCCGACGACAGCTCCCCCGACTTTGACTCGGACGACCGGGAGGACGGCGCCTGTCCGCAGGCCCACCCCGCGAGGGCGG
CGGACCCAAAGCTCGTGCTCCAGCAGTCGGATGTGGCGGCGGACGCGTGGCTCAAGCGCAGCGATGGCGACGGCTCCTTCTTCACGCTCGAGCTCCTCCC
GTCGGACAAGCGCTGGTGCACCAGTTGCTCCATCCTCCTCGCCGCCGCCTCGCCCGAGGCCGCGAGCACCTTCACCCTCACCGCCGTCGTGGGTGGCGTC
AGCCCGGCGGGCGGAGGGGGGCATGGCGGCGGCGGCGGCGGCGGCGGGGTGGGGGGCGGCGGCAGCGCCGTTGGGGCCGTCTTCACCTGGTTGTTGGTGA
TCGGCGTCATCGCCGGCGGCGGCTACGTCGGCCGCAAGCGGTACGTGCGCGGCCAGCCGCTCGTGCCCGGTTTTGTGAAGAACTTCCAGGCCCCGTCGAT
GGACTCGCTGCGTGGGATGCTGCCCGCGTCGCTGCCCTCTCTGCGCTCGTCCAGAAGCCGCGCGCAGGTCAGCGTCGGCGCCGGCGCCGGCGCCGGCGGC
CCCGGCGCCATCGACCGGGCGCGCTCGGCGCTCAACCGGCGCACGCGCGGCACGCGGCTCGCCGACCAGGAGCTGCGCTCCTACGACGCGCCGCTCGCGC
CCGGGGACGGCTTCAACCCCGTGCCTTCGCCGCTGCACGGCGGCGCCCCGCCGGCCGGCGGCAGTTACGTAGCGCCCGTGTTGGCGCCCGCCGGCGGCAT
CGCTCCCGCTGACGAGGAGCCGACCGTGACACCTCTCACGAGCGTCGCGGCAGCGCAGGCAGCTGCCGCGGCGAGGGTGTGAAGCCCCATACCGCCCGTC
CTTACTACGGGACGTGCTGGCGACGTGCTGGCTGCGATCTCTGCTCTCTGGTGCTCTCTCGCATCGCTTTCGAACTGCGGCTTGTTCCCTCGCCGCACGC
ACTAGTCCGGCCCAGCCGATGTACCTGCGAGAGGTCGTGTGTGTCTGTGTTTTGCCATGTGACTGAGGAGGGAAATTAAGATTCGCTTCCCCCC
>GJ00061 num_miniclusters=2 longest_minicluster=2688850:3
TTTTTTTTTTTTTTTTTTTTTTTTTTTTTTTTTTTTTTTTTTTTTAGCTGATTACTTCGATCTTCGTTCGAAAACGTTGGAGGCAACCCGCACATCGCGC
CTCAAGACACAAGAGAGACACGCCCGAACGTTCACTCGCCACAGAGACAGGCAAACTGAATAGATCAAGCTGGGGGGCGCGATCCTCTCCCCCCTCTGCT
CCGAGTGTACAAACCCACGCCACAACCACAGTTCTCTCGAATGGCGCATATGCTCCCAGCATGCGTCGTGACAGCCTCCCATGAATGACATGCACACGTC
CCGGTCGCCCTCGCGCGCCGCCGCCGCCCTGCGCCAGCGTTCACCGCCCCGTCGCCACCGCCACCCACCGCGTCTCCGACGCGTCATCCGACGCGTCGTC
GTACCGCGAGGAACGGTCCTCACAATACGGCGAGTCACTGCCCCTCCGCTCGTCCTTCCCCTCCCCCGCAGCGTGGTAGCCCCACCCGCCCTCCTGGGAC
GAGTCGACCGACGACCGTCGCCTCGCCTCGATCGCCTCCGCCCACCGGACACGTCCGGGCGCCGTCGACGCGTTGCGCGCGCACGAGTCGTTGTCGCCCT
CGCCCTGCAGCGACGCCGCCCCGCGAGCGCCGCCCGCGCGCTGCCCGGCGCGCCGCTCGGCATGCTCCGCCGCAGCCCCGCGCGGCGGCGTGCTCCCGGA
CCAGTACTCGGCGGGTGCCGTGTTGTGCGGCGGCGGATCGCCGTCGTCCTGCGATGACCGGTCGCCCCCGCTCACGCCGCGCATGTGCTCCAGGTACTGG
TCCAGCAGCGCGTCCAGCGCCGGGTCGGCGGCGCTCTTCCGCTGCGCCAGCGGAACCGAGGCGGCGCGGGGCGCGCCCGCGCCCTCGTCTGCCCCCACCC
CCACGGCAACCAACTCGGCGTCCGTGTCGCCAAAGGCGGACGACGCGCGGTCGCCGTATGCCGACGACGCGCGCTCCGACGCGGCGAACGAGCGGCGGCG
GCTGGAGCGGCGCGACGGCTGCCCAAACGGCTGCTCGGGCAAGCTCGCCGAGCAAGCGACGTCGCCACCCCATCGCGGGCTGGACAGAGGCTGCTGCGGC
GACACGGACGGCACCGACGCCGACGAGGAGGACGGCGCCGGCGAACGCGCCGCCGCCGATCCAGGCCGCTTGCGCCCGCCCGACGAGGCGCGGGAGGCTG
GCCGCTCTGGCGCCTTGTCAGGGGACGTCTTGACGCGCAGCTGCTGCGTCGTGGCGGAGGCGAAGCGGACGCCGTCGCACGCCGCGCCGCCCTCGGCCGC
CTGCTCAGCCGCGCGCTCGGCTGCTTGCTCGGCCGCTTGCTCTGCGGCGCACGGAGAGACGCTCGCCTTTGCCCAATCGAACTGGCCCTCCGCAGCCTCC
TCGCCGCCGCCGCCGGCCGCCGCCGGCGGCGGCCAGCGGAACTCGCCCGCGCGCGCCTGGCTCGCCGGCGTGCGTGGCGTGGTCGGCGGCGCCGACGCTC
GCCGGTACGTCCGCTCGTCGTCCGAGTCGCCGCCGGCCGCGGGCAACGCCGTCGACGTCGCCACCGACCGGCCAGCCGAGCGGCACGTCTCCGGCGGAGC
CTCCGCCGCGGCGAGCCGCTCGTGCAGCGCGTCGAGCTCCGCCTCGTACTCGGCCTGCATCGCCACCGCCTCGGAGTGCAGCGCGTGGTACTCCCGCTGT
GTCTCCTCGAGCCGGGCCTCGGCGGCGTCCGCCGCCGCGTCCGCCTCTCCCACGCGCGCCTCCCACGCACGCCGCGCCTGGTCGAACTGCACCAGCAGCT
CCGCCTCGCGCGCTGCAACCGCCTCGGAGACAGCAGCGTCGGTGTCGGCCCGCGCCGCCTCAGCCGCGGCGTCGAGCGCCCTGTCCAGCGCCGCCTCCGC
GCTGGCTCGCTCGTCGTCGACTTGGCGCTGCGCCGCCTCGAGCTGCAGCCGCGCCGCCTCGATCTGGCGCTGGGCCTCGTCGGCCGCCGCCGCCGCGTCG
GCGCGCTCCCCCTCGAGCATCCGGTACGCCCGCGTGATCTCAGCCCGCCACTGGCCGCTGCCGTCTGCGGACGAGGCCGCCGCCGACGGCGGCGAAGCGT
ACACGATGGAGGTGTCGGCGGAGCGCGGCGACCAGCCCAGCCGCGCGTCGAGGGAGCGCGAGGGCTGGCGGCTGATGGCAGAGGCCGGCTCACTGCCCCC
GGCCCCGGGATGCGGCAGCTGCTGCTGCTGCTGCTGCTGCTGCTGCTGCTGGAGCTGCTGCTGCTGGAGCTGCTGCTGCTGCTGCTGAAGGTAGAGCAGA
TGCGATGCGTCGGCGACGCGGCCCGCCGACGAGGGCGCAGTCGAGCCGCACGACGACGGAGCGCCGCTATACGACGAACTGGACTCGTGCGCCCGCGCCG
CACCGCCTCCGCCGCCGCCTCCGTTCTCTCCGCGCGGGGAAGAGGCCCTCGCCGCCCAGCTGCGCGCCTCGTCGCGCAGCTCGCTGCTGCAGCGCGGGGG
GCCGTCGAGGACGACGCAGCCGCCCGGCTTGTAGGGCACGTGGTGGACCCTGCCCTCGGGGGAGGCGCGCTCGTCTTGCAGCTGCTGCCCCGCCCACCGC
GCCGCAGACGCAGCCTGCACCGCGCCGCCCGCAGGCAGGGAAGGCAGGGAAGGCAGGGACGTGCCGACCACTCTTAAACTCGACGCAGACGAGTCGGCGG
TCGAGGCGGAGGCGGAGGCGGAGGCGGCGGAGGAGGAGGTGGCATGGCCGCCGTTGCCTCCCTTGCCGCCGCCTCCCTCGCGGCAGCCGTACAGGAGCCG
CGAGCCGTCGGACGGGCCAAAGTCGCGCTGCCTGTCGGCGTGGTACCTCCGGTCGCCGCGGCCGACCAGCGGCTCCTCCGGCTTGGGACACCACCACATC
TCGATGGTGCGCGAGCCGCGCACGCGGAGCTCCTCCTCCTCGCGCCTCGCGCGCGCCTCGGCCATCTGCGCGCGCAGCTCGGCAGCGTACAGCAGCTTCT
TATCCGCCTCTGACGGTGCGGAGGACGGCAGCGGCGGCTCGGCGGCCGGCCAGGCTTGCCGTGGAAGAGACAGAGGCGCGTGCTGGGTCTGACGCGCGGC
GGGTAGCGGCTCCAGCCCGCGCGGCGGCGGCGCAGGACGGTACCGCGCGGCGCTAGCCTCCTGCGTGGCGGCGGCGCCGGGCGACGCCGGGTCCGCAGCC
GGGTCGCGAAGCCTCGATCGTTGGTGCGGGCGGTGCGCTGCCATGTTCGCCGAGCTCCAGTCAAGCCGGCCCTGCTGCGTGGCTCGCGGCATTCGCGGTC
CTCCGCCACGGCCTTGCCGCGGTGCCGGCATTGCAGGGGAGATATAGCCGAGCGGCGGCGCGACTTGCACACTCGAACGACG
>GJ00062 num_miniclusters=5 longest_minicluster=2694018:3
ACACTCTTCACTCTTTGTGTCGTGTTTGTGTCGTGTGCCTCGTGGGAAGTGCGCGGTCCGCGGTGCGCGGAGTGTGTGTGTGTGTGGCGACTGGTTGGTC
CTTTGCGGAGCGTGAGAGGTGTGGGTACGGTACACGAGTGCTACGAGAGAGATTGCTCGCGGTCTCGACTGTAACAGGGAGAGTTAATGAGGCGGGCACA
AGGTACAAGAGCCTCGGTGAGGTGGGACAGCGCGCCCTCAGACACGGCACACCTCTCCCGACAGGCCTCTCTAAGGCGATGGCTCTCTCCGCATCGATGC
GCATCACCGGCGACGTACCTATGGGCCATGGGCCATGTACCCGCTGCGGCCTCCCGCCTGCTGCGCGCCCACACATACACAGGCGGCGCCCTGCTGTGGG
TTTCCAGCAGCCATGATGACCTACAACATAGACGTGGGTTATCTGGAGGGCCTGCTGCGCGGCTACCGCGCCGGCATCCTCAATTCGACCGACTATGCCA
ATCTGACACAGTGCGAGACGATTGACGACATGAAGATGCACCTCTCCAGCACCGACTATGGCAACTTCCTGCAGAACGAGCCCTCGCCCATCTCGACCAC
CACGCTCGCGCAAAAGACGACCGAGAAGCTCGTCGAGGAGTTCAACTTTCTGCGGATGCAGGCGGTGGAGCCGCTGGCCACCTTCCTCGACTACATCACG
TACGGGTACATGATCGACAACATCATCCTCGTGCTGACGGGCACCTCGCACAACCGCTCCTCGGAGGAGCTCCTCGAGAAGTGCCACCCGCTCGGCCTGT
TTGACTCGATGGCGACGCTCTGCGTGACGCAGAGCACGTCGGAGCTGTACCGGACGGTGCTGGTCGACACGCCGCTGGGCCCGTACTTCGGCGACTGCAT
CTCGCTCGAGGACCTGGACGAGGTCAACATCGAGATCATCCGCAACACGCTGTACAAGGCCTACCTGGAGGACTTCCACGCCTTTTGCATGAAGGTTGGC
GGCGAGACGGCCGAGGTGATGGGCGACATCCTCAAGCTGGAGGCGGACCGGCGCGCGATCAACATCACGGTCAACTCGCTCGACACCGACCTCGACCTCA
AGTCGCGCGAGAAGCTCTACCCGACCATCGGCCTGCTCTACCCCGAGGGCACCTCGCGCCTCATCAAGGCGACCGACCTCGACGCGGTGCGCTCGGCGAT
CGACGCCTTCCCCGACTACCGCGGGCTGCTCTCCGAGGGGTACGACGACGACAAGACCATCGAGGACCAGTTCTTCGAGCTCGAGGTCAACCTAAACCGC
CTCGCCTTTGAGCAGCAGTTCCACTACGGCATGTACTACGCCTTTGTCAAGCTCAAGGAGCAAGAGATTCGCAACATCGTGTGGATCGGCGAGTGCATCT
CCCAGGACCAGCGGGGGCGCATCAACCAGTACGTGCCCATCTTTTAGCGCAGGAGTAGAAACTCTCTCTCCGCTCTCTGTCGCCGCATACCTCGAGTGCA
CCTTCCGGTTCCGGCTGCGTGCCATGACCGGAGCTGACCTGTGCGTGTCGCGCAGCCGCCCTGTGCGTCGTTTGTTGCAAGTATGGTGGCATTGCAGTAT
GGTATTTTTGATGTAAATAAGCACATCATACACGTAACTTCTGCACCGGCCGCGCGCACCGCACAGAGAGGCAAGATGACGCCGATCTGCCGAGGCGCGC
GCGGGACGGGCACGGCGCACGCGCGCTCGTCACCCTCCTACTACCCTCCCCCCTCCCCTCCCCCGCCCTCGCGCCGCGAGCCTGCGCTGCTCGCGGAAGC
CGCCACACATGCCAAGCACATGAGTGTGGCGCGGCTATACCGGGCACATGGAATACGGGCGGCTAGGCTACGCGGCGAAATATCTACACGCGCGAGGGCG
CGGGATCGAGCGGAGCTGCCTTCTGCGCGGCTCCCACTCGGCTCCACTTCAGTCGAGACTTCAGTGGTTGTAGGCGGAGCCGCCGTGCTTTGAGACGTCC
ATGCCGGCCATCTCGACCTCCTCGGAGACGCGGAGGATGCCGGACATCTTGAGGGCGAAGAACATGGCCGTGGAGAGGGAGGCGACCCAGGCGATCTCGA
TGATGAGCGCGACGAGCTGCGCGGCGAAGAGCGTGCTGCCGCCGTACAGGAAGCCGGCGTACTCATCGCCCGCGTCGCCCCAGCCGAAGCTGACAAACTC
GGGGTGGCCGAACACGCCCACGGCGAGGACGCCCCAGAAGCCGCACGCGCCGTGCACCGCGAAGGCGTCGAGGGGGTCGTCGATCTTGAGCTTGAGCATG
AGCTTGGAGGCGCCGTAGTACACGAAGGCGCCGATGAAGCCGGTGAGGAATGCGGCCCACGGGAGCATGCAGGCGCAGCCGGCGGTGATGGAGACGAGGC
CGGCGAGGATGCCGTTGCAGACCATGCCCACGTCGTACGTCTTTGAGAAGATGCGGTCGAAGAAGACGACGGTGATGCCGCCCACGGCGGCGGAGAGGGT
GGTGCACATTGCGGCGCGCGCCATGATGGGGCCGTACCCGGCGGGGGTGATGCCGAGGGTGGAGCCCGGGTTGAAGCCGTACCAGCCCATCCAGAGGATG
AAGGTGCCGAGGACCTGGAAGGGGGTGGACTGGCCCGGCATCGGCACCGCGTTGCCGTTCTCGTCGAAGCGGCCGATGCGTGGCTTGATGACGAATGCGC
CGCAGAGAGCCGCGACGCCGCCCGTCATGTGGACGACGCCGGAGCCAGCGAAGTCGAGGCAGCCGCCGAGGACGGTCTTGGACTTGTCGGCGGTGAAGCC
GCCCGAGAGGAAGCCGTTGTTGCACCACACCCAGTGCACGACGACGGGGTAGATGAAGCCGGTGATGACGGAGGTGTAGATGAGGTACGCGACGAGCTGC
GCGCGCTCGGCGACGGCGCCAGAGACGATGGTGGCGGCGGCGGCCGCGAAGACGTACTGGAAGAACCACAGCGAGATCGTGTACCCGTCGCTCCCATCGA
AGCCACCTTTCTCTGGCGTGCCCCAGCCGGCGGCGAGGAAGGCGCCGGACCCGCCGACTGCGGTGCCAATGAAGACGTTGCCGTCTTCCGTGCCCGAGTC
GCCGTACGCGACGCCCATGCCCCACGCCCACCAGATGATGGCGCCGAGGCAGGCGTCGAGCAGGTTTTTGAGGAGGATGTTCTTGGTGTTCTTGGAGCGC
ACCGTCCCCGCCTCGAGCAAGGCGAAGCCGCACTGCATGAAGAAGACGAAGACGCCCATGATCAGGAGGTAGAAGGCGTCGAGCGCCTGGTTCCCGCCGA
TGTCGGCGAGATAGAACATGGGCGGAGGGGCGGAGGGCGGTGCCATTGGTGACGCCATTTGGATCGAGGCCACGAG
>GJ00063 num_miniclusters=3 longest_minicluster=2696813:52
CGAGAAATAGCAGGAGGGCGCAGCAGCTGGTGTGGCTCGGCCACTCCCATGATTGAAGACGTGCGCGGCATTCTGATCGCCGGCGAGACGCCCGAGGTGA
ACGGAGTGCAGATCCATCAGGATAAGCTCGGCGAATATATCCGGACGGGCGGGACGATGAATGGGCGGCCGGCGTACTTCAAGGACAACAACACCAACCA
CATGCTCTGGTTTGCGCCAGCCTCGGACGGGCCAACGTGGTACGTGGGCAAGCGCGAGGAGTTTGGTCAGCCTCGCGGCTGGCTGCAGGTCAAGTCGGAC
GCGCCGACGCCGGCCGAGATTACAGGGACGTGGGGCGTGTGGGTCGCGGCGGAGAAGTTGTGGAAGGAGGGGCGCGAGGTGCAGTGCGTCGCCGTCTCTG
CAACGCCCGGCGTGTACATCCACGGGCCGACTCCGAACCAGCTGCTGCAAGACAAGCTCGGCGAGTACCGGCGCGTGCAGCAGCGCGTGGTGACGGAGCG
TGGCGTGTACGAGATGGTCGGGATGCAGAACGTCATGATGTGGTACGCGCCCGGAGGGACGTGGAACATCGGCAAGCGCGACGAGCTCGGCCAGAACCGC
GGCTGGTACCAGGCTGTCTCAAAGGCAATCTCTCCCGAGGGCATCACCAACTGGCAGGTTTGGGACGGCGCGAACCGCAAGTGGGAGAAGGCGCTCGAGC
TGCAAGCGATGAGTGTCGGCTCCAAGCGCGTAGCCTTCACGGGCAACACGCCGCGCGGCATCAACGCGGACAAGCTTGGCGAGTTTGTGCGGCGCGGATT
CCGGTTCGAGAATGGGCGCGCGGTGTACGAGGCGGTCGAGACGTCGGAGCGGTCGATGTGGTACTGCAACAAGTACTGGTACATTGGCCAGCCGCAGGAC
GTCGGCAAGCCGCAGGGCTGGCTCTGCTGCAAGGACGACTCCTCCTGCCCGGAGCTGTGCAAGGCGACGTGGCGCGTCTCTGACGGCCAGCAGATGGTCG
ACGCGGAGGAGGTTGCTTGCATGCCGGTGGGGGCGATGACGGTGATGGTGGCGGGCGAGACGCCGTCGCAACTCAACTCGGACAAGCTCGGCGAGTTCGT
GCGGCAGGTCGGCCGCGAGGTGAACCACCGCCCAGTCTACTCGCAGGTCGGCAACGAGAACCGGATGCTCTGGTACTCTGTCGGCTACTGGTACCTCGGC
CGCAAGGACGAGCTCGGCAAGTCGCAGGGGTGGCTGTGCGTGCGCGACCCGGCGCCTGCGCCCGAGCTGACGCAGTCTATCTGGCGCGTCGGCGACGGCG
AGGCGCTGCACGACGCGCCGCACGTCAAGTGCGCCGCGATCGGTGCGCGCTGCATTGAGGTGCTCGGCGAGCCGGTCGGCCACCTGCACAAGGACAAGAT
GGGCGAGTTCAAGATGATCGCCGCGCAGGAGGTGAACGGCAAGCCCGTGTACGAAAAGGACCCGTCCGTCTCGCACATGGTCTGGGCCGCCAACGGCTAC
TGGTACGTCGGCAAGCGCGACGAGCTCGGCAAGCAGGCGGGCTGGATGCAGGTGCGCGACTCGTCCTCGCTGCCCGAGGAGATCTGCGGCGTGTGGCAGA
TCTGGAACCAGTCCGAGAAGCGGTGGATGGCGTCCGAGGGCGTGCGCGTCACTGCGGTGGGCAACATCCAAGTCTCGGTCTCCGGGCCGATGCCGCCCTC
GTGCTCGCTGCACGCAGACAAGCTCGGCGAGTTCATCCGGCTCAAGGGGCAGGAGGCGAACGGCTACTGCATCTACAAGAAGAGGGAGGAGGACACGATG
CTCTGGCACGCCGGCGGCGCGTGGTGGGTGGGCCCTCCGGCGAGCCTCGCGAAGCAGGCGGGTTACTGGCGCTGCCGCGATGCGGCGCGCATCCCCGAGG
CGACTCGCTCGGCGTGGGAGGTTGGGGACGGCACGCGGTGGCACGTGGCGGAGCGGGTGCGATGCAGCGAGTACCTGATGCCGCGCCTCGTCCTCAAGGG
GCCGACGCCGGAGGACAGGCACCAGGACAAGCTCGGCACGTACATGCTGACCGACGAGACGGTCAACGACAGGCCGTGCTACCACCAGCTCGGCAACCCG
TCGCGGATGATGTGGTTCCTCACGCCCTACTGGTACATCGGCAAGAGCGTCGAGCGCGGGCTCGGGCAGGGCTGGGTGCAAGTCCGCTCGCTCGCCCACG
TGCCCGAGCAGATCGCGGGCACCTGGGCCATCTGGAACTCGTCCGAGAAGGTCTGGCTCGATGCGGCGGACCTCCACATCCAAGCGGACGCCTCGGCGCG
CGCGGCGGCGGAGCGGGTTGCGAACGAGCCGCTGCCGCTTCCAAAGGCGCAGGCGGAGGAGGCGATCATGGTGGTGGAGGAGGCGAGGCCGCAGGCGTCG
GTCGTCTCAATCTCGTCGCAGCAGGTCGAGCAGCGGCACGACGTCTTCCTCACACACGACTGGGGCACCGACGGAGAGGGGCGCCGTGCCCAAGAGCGAG
TCGCCGCCATCACGCGCGCGCTGCGAGGCCGCGGCCTGCGCGTCTGCTTTGACGACGAGCGGATGCAGGGCAACGTAGTCGCTAAGATGTGCTCCGGCAT
CGACGACTCGGACGTGATCGTCGTCTTTGTGTCTCAAAACTACATTGAGCGCGTCGCCGGCCGCGCCGGCCCGCAAGACCACTGCAAGAAGGAGTTTGAG
TATGCGGAGCGGACCAAGGGCGCCGACCGGCTCCTCTCGGTGGTGGTGGAGCCCGCGGTGCGCGACACGCGCAGCTGGCGGGGCGGGGTCGGGATGGTAC
TCGGCTCGCGCCCCTTCTTCGACTTGTCCGTGGAGGAGGCGAGCCGCGAGTGGGAGGCGGCCGTGTCCGCGCTGTACGACGAGGTGCTCAAGCTGCAGGG
CTTCGAGGTGTACGCTTCCGAGGCGCACCCCGCCGCCGGCAGCGGCCTGGCGGGCTTGCCCGGCGCCGGCGGCGGCGCCACCGCCGTCGCGGCGGGCGGC
GCGGGCGGCGGGCTGGCCGCGACGCCGGCCGACGGGCAGCTCACCATGGTGCAGAAAGTGGAGAAGATCCGCAACCAGCTAGGCCTCGAGCAGAAGCTCG
GCATCGGCGCCGCCATCGCCGAGGCGAACGCGTCGCTTGGCATCGAGCCCGCCGGCGCGCTGCACGTGCAGGTCGAGCGGTTGCTCGCCGAGTTGGGGAT
GGCGTGATGTCCCCCCGTATCGTTGGGACAGTGACCCGAGAGGTGTAATTAGAGTGGATCTCGTGGATCGTGTGTGAATGTGGTTGCGTTGCTGTTTTGG
TAGCCCTGCTGCGGCGTACATGGCCATAGCCGACCGTCACCCTGGTCCGGTAAAAGAAAGAATAAAGAAAATATT
>GJ00064 num_miniclusters=6 longest_minicluster=2695818:3
TCCTCGGCGAGTTCAAGCCGCTCGACGCGGCGACCAAGGCCAACCTGCCGCACAAGTCCTTCCGCCGCTCGTACGCGTACGCGGTGATGGACGAGACCAA
GTCGAGCACTTCGTACCAGCGGTTCGTGCAGACGAAGGCGGGCTTCCTCCGCTCCTCGATGGTCGAGTCGGTCACCGTGATGCTTCCGCACTCGACCGCC
ACAGACAACCTCAACTACACCTCCATCTACAACTTCCCCGCCTTCCAGTCCTTCGACGAGCACAAGATCACGCGCCACATCCTGCCGCCCGAGGCCACTC
TCCTCGAGCTCGGCCGCCTCTCCAACTTCAACGTCGAGCGCTGCTGGTTCCCCGACGCGCCGCACACGCACGTGTACTACGCGTCGGCCAAGCAGCAGAA
GCTCGACACGCGCCTCTTCGTGCGCACGCTGCACTCGCGCGCCCCGGCGGCCACCGAGGACGAGGCGGTCGAGTCGATCGCGACGCTCTGCGGGACCGAG
ATGGCGGTGACGCTGGCGACGCTCGAGCAAGCCATCGGCGACTCGCGCTACCAGATCACCGAGTCGAACCACATCTTCTTCCGCGCCACGTCGCCCCTCT
GCATCGGCGCCGACGGCGTGATCAAGACGATCCGCTCCATCCTGCCGCAGTACCAGGCCGCCTTCTCCGCGCTGCGCGCCACCGAGCTCGAGCTCGTCCT
CCCGCTGTGGGCGCCGTCGACGCCGAAGAGCGCCCTCGCCTCGACCGCGCCCACCATCGTCCGCATCATCTGCCGCCTCGGCCCCTCGATGACGATCGAC
GTCTACGAGGAGGTCTGCCGCGACGACGGCTCCCTCGGGCTGCGCCAGATGAGGCAGGCGGCGGGCGGCGCGCTCACGCCCTCGTCTGGGTCTCCGGTGG
CGCTGGAGCCGTACGCGCTGCTCTCGGTCGTCGACCAGAAGCGGCTGCGCTGCCAGAAGCTGCTGACAACCTACTGCTACGACTTCATCCACCTCTTCGA
GATCGCCGTCGGCGCGGCCTGGGAGAAGGCGTCGGCCGCCGACCCGTCCCTCTCGGCGCCGGCGGAGAAGGTTGTGGCGACGGAGCTGGTGCTCTCGCCC
GACGGCTCGTGCGTCGTCCCGCTCGAGGCGCCGTGCAAGCCCGGCTCCAACAAGATCGGCATGATCGCGTGGGACGTGACGCTCTACACGCCCGAGTTCC
CGGCGGGCCGCACGATCATCGTCATCGCGAACGACATCACCTTCATGCAGGGCACCTTCGGCCCCCTCGAGGACCTCGTCTTTGAGCGCGCCTCCCAGTT
CGCGCGCGAGCTCGGCGTGCCGCGCATCTACATGGCCGCCAACGCGGGCGCGCGCTTCGGCCTGTCGGAGGCGGTCAAGAAGTGCTTCCGCGTGCAGTGG
GTCGGAGGCGACGACCCGGCAAAGGGCATCGCCTACCTGTGGCTGACCGACAAGGACAGGGAGGCGCTCGGCGACGCGGTCGTGACGGAGCGCGTCGACG
CGCCGCCGAGCGACGAGGACGAGGACGAGGCGGAGGAGCCGCCGGTCCGCTTCCACAACAAGATCACCGCCATCATCGGCAAGGAGGAGGAGGGCGGGCT
CGGCGTCGAGTCGCTGCAGATGGCGGGCGCCATCGCGGCCGAGACGTCGATCGCCAACCGCGAGATCTTCACCCTCTCCTACTCGACCGCGCGCAACATC
GGCATCGGCTCGTACGTCCTCCGACTCGGCCAGCGCGTGATCCAGCAGCGCGACGCGCCCATCATCCTGACCGGGTACATGGCGCTCAACAAGCTGCTCG
GCACCACGGTCTACGAGTCCAACGGCCAGCTGGGCGGGCCCGAGGTGATGGGCGGCAACGGCGTCTCGCACCTCGTCGTCGACAACGACCTCGACGCCGT
GCACCGGATCGTGCAGTGGATGTCCTTCATCCCGCACAAGGTTGGCGCGCCGCTGCCGATCATCAAGCCGGCGGACCCGATCGAGCGGTCCGTCGACTAC
CTGCCCGTCAAGGGCGTGCCGTACGACCCGCGCGAGCTGCTCACCGGCGGTGTGCAGGACGGCGTCTACCGCTCCGGCCTGCTCGACAAGGACTCCTTTG
TAGAGACGCTCTCCGACTGGGCTAAGACGGTCATCGTCGGCCGCGGCCGCATCGGCGGCATGCCCCTCGGCGTCATTGTCACTGAGAACCGGCTGGTCGA
GAAGGACATCCTCGCCGACCCGGCGAACCTCGAGTCCAAGCCGCAGGTGCAGATGCAGGCGGGGCAGGTCTGGTTCCCCGATTCCGCCTACAAGACGGCG
CAGGCCATCCAGGACTTCAACACCGGCGAGGGGCTGCCGCTGCTGGTGATGGCGAACTGGCGCGGCTTCTCGGGCGGACGCAAGGACATGTTTGAGGAGG
TGCTCAAGTTTGGCTCCTTCATCGTCGACCAGCTCACGCAGTTCCGCCAGCCCATCTCGGTCTACATCCCGCCCTTCTCCGAGATCCGCGGCGGCGCGTG
GGTGGTCATCGACTCAAAGATCAACCCCGCCTTCATGGAGATGTACGCCTCCGAGACGGCGCGCGGCGGCGTGCTCGAGCCGCCCGGCATCGCCGAGATC
AAGTTCCGCAAGCCGGACGTCATCAAGACGATGACGCGGATCGACAAGCAGCTCCAGTGGATGTCGATGAATGAGGCCACCGGCGTCGTCCGCGCCGAGG
ACATCGAGACGCGCAAGGCGGAGCTGCTCGCCTACTACCAGCCGCTCGGCGAGACGATCGCCGACCTGCACGACCGGCCCGAGCGCATGCTCGCCAAGGG
CGTCATCCGCAGCATCGTGCCGTGGGCCAAGGCGCGCTCCTTCTTCTACTGGAGGATCCGCCGGCGCGTGCGCGAGGAGGAGCTCGTCAAGGCGCTGATG
GCGGCGGCCTCTCTCTCACACGACGAGGCGCTCGCGCAGCTCCACGAGAAGCTCCCGGCAGACGTGTGCGCCGACGACCGCCGCTGCTGCGAGGTGCTCA
CTTCCGCGGAGGCGGACTGAGCGCGCTGTTGCGGCAGCCCCTTCCCGCCGCGGCGACGCCCCTGCCCGCCGCGCCCGCTTCTCCCCCTCGCGGCGCGGAT
CGGCGCTATCCCCTCCTCCCCTCCTACCCCTGCCCCTCTCTTTCGTTGTTCTTTGTTCTCCCCTCTCCATGTGCGACGGCGCGCGACCCACCGCGCCGGT
GCATTCCCGCATCCCATGCCATGACCCCGATTCGTGCTGTTGTGCCGGGGGCGGCCGCGGGCTAGACGCGTCGCTGCTCCCCGTTTCCCGTCGACCCTGC
GATCATCTCCGGAGTCACGCGTGAGTCTGTGCGCGGATATTTGAAGGGTGCTGTATAAATGTTTTAACGCTC
>GJ00065 num_miniclusters=1 longest_minicluster=2691754:2
CCGATTCCGGGATTCGTCGACCCCGCGTCCGGGAGCCCGAACCAGCAGACAGGGACGACAAGTGGGTGAAGGCCTACAAAAATATGGCGGCCTGTAGCGC
GTACGCACACTGCGCCTCTCTCGCCGGTGACTGCTGCCCCACGACCGGCGGAGTCGTCCTCGACTGCTGCGGACTGCCGGCGTTGCCGTTGCCAAGCATT
TCGCCGAGCTCACCGCTCCACAACTTCGTGCCGGTACGCCGGAGCGAGGGCAAAGGCAAGGGCAAACCCGCCCGAGGGCAAAGGCCGCCGCAATTGGCAC
CTCTGTCGGGTGACGTCTTTGGTGGCCCGCCGCTGAGCGAGTGCAGTGGGCCGGCTGACCATTGCTCGCCCTTTCCGCCAGTCGACCACCCGCTCTCGCC
CGGGGCGGTGTGGGGTCTGCGCCGCTCTTCGCCTCCGCTGCCGACTCACGAATGGTGGATGGGCCTTGCGCTCAGTGCGCCGCCGGCGGGCGCGGCCGAG
GCGCCGCCGGGCAGCGCGGCGTTCGACATGCTTCCGTTCGTGGTGGAGGTGCGGCGCGGCGGGCTGTGGGCGTCGTTGCCTCGCGAGCCCGAATCGCCAG
AGGTCGCCGTCGTCGGCGTCCTTTCGCGCGAGCGCGGGGTGCGTCTCGGCTGCGCCGGCCGCGCCGCCTCGAGCTACCGCATCGTCGCGTGGGACGCACT
GTCAGTGAGTGTCGAGTGGCGCGCAGAGGGAGGGGAGGGAGGCGGAGGGGAGGCGGCTCTCTACCGCGCGCCTCTGGTGCGGGGCATGCCATACGCCACG
GTGAGCTACGGCTCCGGGGCGTGCCGCGCGCCGCTGGTCGAGTTCTTGCACGGCTCCATCCTCTCGCTCAACGGGCAGGCCGCCGCGGCGGGACGCCTCG
AGGCGTCTGGCACGCGGTTCGAGGTGCGTCTCGACACGGGTGTCCGGTGGCTCCTCTACGCCTCACAGCCTCTCTCCCTCGCCACCTCCGGCGCCGCAAC
CCTGGAGGCGGCCGGCGGAGGCGGCGGCGGAGACGGAGGCGGCGGAGGCGGAGGAGGCGAGGCGGGAGGAGGGTTCGAGGGCAGCTTGCGGGCGGTGATC
GCCGACTCGGACGCGGCCGCTGCTGTCCTCGACCGCCACGCACGACGCGTCCCGCTCTCGGCCGCCGCCGCTTCGCAGGGCTCTGCAGTTTCGCAGGGCT
CTGCAGCTTCGCAGGGCTCTGCCGCCGCCGCTGCGGGCTCTGCCGCCGCTGCTGCGGGCTCTGCCGCCGCCGCTGGCCTTCCAGGGGTCGGTGCGACGGT
CGACGGGGTCGGGGACGGCGCGCACGGGCGGCTCCGCTTCGCGTGGAGGAGCGAGGGGGAAGGGGCGCTGCTGATGATGGCGCTGCCGCACCAGCTTGCC
GGCCTCGCCGCCGCCGCCGAAAAGGGCGGGTGGGCGGGGGAGCTGCTGCCGGAGCTGGCGCAGTGGAGCGCCAAAGGCACCTCGCTCGGCGTGGCGAGTG
ACGACGGAGCGTGGACCCAGCGCCTCCCCCTCGGACCTGCGGTGCGGTGGGGGGCGGCCCGCCCTCCCGCCGCCAGCCGCGTGCCTCGGCTGCGCGCCGC
GCTGCGTGCCGACGCGGCGAGCAAGCGGGTCGCGGCGGCAGACTCCTACGGGACCGGCAAGGAGGTTGGCGCGCTCGGCCGGCTGGCCCTCATCGCCGAC
GAGCTGGGCGAGGCCGACGCCGCCGCCACCGTGCGAGGCCGCCTCGCCGCCGCGCTCGACGCTTGGCTCGATTGCGACGGCGGGAAGGCGCCGTGCCGCT
TCTCGTACGACCGCAGCTGGGGCGGCGTCGTGCCAACTGAGGCGCTCGCCGATCCGGCCGCCTCCTTCGGCGTCGGCTGGCACAACGATAAGCACTTCCA
CTACGGCTACTTCCTGTACGCCGCCGCGGCGCTCGGGCGCGCCAACACGACGTGGCTCGCCGCCCGCACGCCCGCGCTGCTCACCTTGGTCGCGGACGTC
GCAAGCCCGAGCGCCTCCGACCGGCGCTTCCCGCCGCTGCGCCACTTTGATGCGTTCTGCGGCCACTCTTGGGCGCTGGGCCTCTTCGCCTCCTCGGCGG
GGCGCAACCAGGAGAGCGTGTCTGAGGCGCTCAACGCGTGGCACGGCATCGCCCTCCTCGGCCTCGCGTTGCGCAACGAGCGCCTGGTTTCGCTCGGCCG
CCTGCTGGCTGCGGTAGAGACGCAGGCCGCGGCCGTCTACTACCACGCCGGGGCGAGTCCCGTCGCCTGGGGCTCGGCGTCGTTCGTGCCGCGCGTGTAC
CCGCCTCGCTGGCCGCGCGACGGCGTGGTCGGCAACTTGTGGGGGCTCAAGGCCGAGGCGTCGACTTGGTTCGGGCGGGAGGACTACTTCATCTTTGGCA
TCCAGGTGATCCCGCTCACGCCCCAGGCGTCGGAGCCGCTGCTCGACCAGAAATGGGTTGCCGCCAGCAGGGCCAGCTGGGAGACGTCGATGCGCAGACT
GCCGGCAAAAGACGAGACGTGGAGGGCGTTTCTCGTCGCAATGCTTGCGGTGGTCGACAGCGGCGCGGCGTGGCAGCGCGCAGAGTCGCTGGGCGCACTC
GACGCCGGCATGACACTCACCAATTTGCTGCACTGGATCGCGACGCGGCCGCCGCCGGCGGGGGCAGCCGCGGGCGCGTCGCAGCCGACGCTCGCCCCGC
CGGCCGAAGAGAAGCTGGAGGCCCAAGCGCGAGTGGAGGGTGAAGAGCGGCTGGAGGCCGCGTTGCCGGCCGCCGTGCGGGTCTTCGGCACCTTCACCGA
AGACGAGGTGCTCGAGGCTGCCGCTACGGCGGGCGGCGCGCTCCTCGTGTCGGCAGTCGTGGTTGGGATGTGGTTGTGGGCGGCGGGGCGCCAGCGCGCA
CGGCTCGGCCCGCTCGCGTCTCGGGCGGGCAGGGATGTGGACTTTGCCGCGTGGCTCGCCCTCGGCGGACCGACCGGCAACGAGCTCGCCGCGACGCCGC
CGACGCGGGGCTCTGCGCGGCGCTCCGGCAGCCGCGGCAGCCGAGCGGCCCAGTCCAGCTGCTGCAACAGCGCCAGCGTGCACGGCGCCAGCCTGCACGG
CGCTTTCGAGCGCTCCCTCGCGTCGGACGCAGCCTCGGCGCAGCTCGTGCAGCATTTCAAGGTGACGCCGACCTCGGGCTCGGCCAGCGCGGCGCAACGG
TACCAGCAGCTGGAAATCGGGACCGACTCGGCGCCATCCAGTCCACACTGAGTGTTGCGCTTTGTTGGACTCCTCGCGCGTGCCTCAAGGAACACACGAG
CGAGCGGCGCCGCGTTTTGCTAGATCCTAGAATATACTCTCTCGGTCGTCTCTCGATCGAGTGTGTC
>GJ00066 num_miniclusters=1 longest_minicluster=2688440:2
CGAGAACCAGCGCCGCCTCTCCTCCTTCTCGTCGTGGAGCGAGACCAGCCTCCTCCCGACGGACCGCCACGGCCCGTGGTCCGACGGGCTGCTCGAGCGG
CGATACGCGGGCGGGCTGCCGTCGGTCGAGCCGCCCCCAGGCTGGGAGTGGGCGGACGAGAGCTGGTCGCTGTTCCTCGCGCCAAAGGAGCAGCCGCGCG
CCGCGGCCCGCCAGGCTGGGGCCGCGCCCGCGGGCGCGGCCGACGGCTGGGAGTATGCGACCAACTGGCCGGCGCCGGCGGGCAGCCACCGCGCGAGCGA
CGCCATCAACCCGAACCGCTGGCACACCGAGCCGACCGCCTCCACGTTTGTGCGCCGCCGCCGCTGGGTGCGCCGGCGGCGGCGAGCCGACTGCCCCGCC
GCGCTCAGGGCGCGGCTGCTCGCGGTCGATGTCGAGGAGAGCGGCGCCTCTGTCCGGATTCGCATTTCGGACGGCTCCGCGCGCGCGCCGCAGTACGTGC
TGGAGAACGCGTCCGCCGCGAGCTTGCTCGTCTCGCAAAAAGGGCAGCCGGCGGCGCCCGCGGTGCTGCTGCCGCCGGGCGCGTGCAAGGCGTTCGTGTG
GCCGGCCGTGTCGAGGGAGCACTGCCTGCTCGTCGCGCTCGAGAGCGGCGAGCCGACCGCCGTCAAGTTCGACGAGGTTGGCTTCGAGGCGACGATGGAC
TGGGGCGGCCTCCCCATCGCGCTCATGGTGGTGGCGCGCGGCAACACGCGGACGCTGATCGCGGCGCCGAAGCTCGACGTGCCGGCGGCGCCGACGGCGA
GCACCCTCCTCTTCCACGTGCACATGGCTGGCATCGGCGTCTCGCTCGTGCGCTCGGGCGTCGAGGAGCTCGCGTACCTCAGCCTGGCGCGGATCGGCAT
GGTCTTCGACGCGTCGGCCGCGGCGCACAAGTTCGGACTCACCGTCGGCGACCTGCGGCTCGACAACCAGACGCGCGCCGCAACGCTGCCCGCGGTCCTC
ATCCGCTCGTCTTACGTCATCCGCCAGCGCAACCTCATCGAGGAGACCACGAGCGCGGCGCAGAAGCGCGTGCCCTGCCTGACGCTGGCCGTCGACCGAA
ATGTCCTCGAGTACGGCGTCGCCAACGCCGGCCAGTCATTCCGCCAGCTCGTGCTCGCGGTCGACGAGTTCGACGCGCAGGTGGAGGAGTCGTTCGTGCG
CGCGCTCGCTGGCTTTGCCGCGACGCTGCACACGCCCCGTGCCGGCGCGGCGCAAGCCAGCGCGCAGCCGGGCGGCGGCGGCGGCGCCGCCGCCGCTGAC
GCCGCGGATGGACGAGAAGAGGCGGGCGAGGACGTTGCGCTCCTCTCGACGAAAGAGCGCCGAAGGGCGGCACACGTCGCGCTTTAGCGCGGCCTCAGCC
TTCAAGGACGTGCCGCGTATGTCGATGGATCTCGCGACGGGCGCGTCCGGGATGCGGCTGGCCGGCGACGACCACTCCGAGCTCACGCTGAGGCGTGCCG
TCTCCAGTGTCAGCGCTGCTTCGATCGACTCGGCCCGCAGCTCAAGAAGGCGCTCCACTGAGGCCTTCCCGGCCCCCGCGACGCTCCACGAACCCTTCGC
TCCGCCGGCTGCACCCGGAGCCGGCCGGTCCCCTCCCGGCGGCGACGCCCTGCCGCCGTTGACGCCGTCCGCCAAGGGCGGCGGCGGCAGCGGCGGCGGA
GGCGGAGGTGGTGCGGCCGGTGACAAGCCGCCCTTGGCGGAGGAGAAGTGGCACTTCCACGAGCTGCAGATTGCGCCGCTGAGGCTCAACGTGAGCTACA
CGCAGAGCCGCGACGCGGACGGCGAGCAGCCCCGCGGCGCGCTCGAGCGGACGGCGATCCCCAACCTCGACCGCACCCCTCTCGTGCTCGAGCGGGTCGT
GCTGCGCGACACGTTCACCACGCCGCGCCAGCTGGCGCACGCGATCCTCGCCAACTACCAGGCGGCGCTGCGCCGCCAGATCTACCGGCTCGTGCTCAAC
ATCGAGGTCTTCGGCAACCCCATCGGGCTCGTCAAGGGCCTCGGCGCTGGCATGCGCGACTTGGTCATGCTCCCCGCGCGAGGACTGCTCGAGTCGCCAG
AGGACTTTGGGCGCGGCATCGTCAACGGCTCGTGGGCCTTCATGCGAGGCGTGGTCGGCGCGCCCTCGCGCACGGTGTCGCAGGTGACGGGCTCGCTCTC
GCGCCGCGTCACCGCCCTCTCGATGGACGGCGCCTACATCTCGGACCGCGCCGCGAGGGAGCGCGCGCGGCGCGACGTGCGCGGGCAGGGGCCGAGGCAC
GCCGTGGACGGGCTGCGGTACGGCGCCGAGGGGCTGGGGCGCGGCGTGGTGGAGGGCGTGGCGGGGCTGCTCTCGCAGCCGATCGAGGGGGCGCAGACGC
AGGGGCTGCGCGGCTTCGTGAAGGGCGCGGGCAAGGGGCTCGTCGGCCTCGCGCTCAAGCCGGCGGCGGGGATGCTCGACCTGGCGTCGCGCACGATGGA
GGGCTTCGCAAACACGTTCGAGTACGTGGAGGACGCGCGCGGCGCGACGCACGAGCGGGCGTCGGACCCGCACGAGAGGATGCGGCTGCCGCGCATGCTG
TACGGGCAGGAGGGGGCGATCTACCCCTACAGCAACGACGCGGCCGTCGCGCGCATCGTGCTGCAGTCGCTGCGCGCGGGCGTCTACCTGCGAGAGCCTC
TGCTGCTCTGCAAGATGCTCTCTGAGGGGGAGGTGGTGCTGCTCACCGCCAACAGGTTGCTGCTCGCCGCGACGAAGGACCACCGCTGCCACCGCCACTA
CCCCCTCCACGTCATCTCTTCGGTCGCCCGCGGCAGCAACGAGCGCACGGTACTGCTCTCGCTTCGGCCGGCGAGCAACGTGCGCAGGTCGCCGGCGGCG
GCCGACTCGCAGGCGGAGCCGGGAGGCGCCACCCCGCGGCGCGTCTCCATCGTGACGCAGCGCCGCTCCTCGGTCCGCGCCGACGCGCCGGCGTCGCCGG
CGTCGCCGCGCTCGCCGCGCTCGCCGCGCTCGCCGCGGCTGCGCACCGTGGCGTCTTCGATGCCGCCCTCCGAGCCCCTCCGCCGGACGTCGACCGGCGG
CAGCGGCGTGTTTGGCGGCGGCGGCGGCGGCGGCGGCGGCGGCGGCGGCGGCGGCGAGGGAGACGACATGGGCTCTGGCGCCGAGCTGTCGACGCCGAGG
GGGACCCGCCTCCCGCGCCCCTTCGCGCGGGTTAGCAGCGCGCTGCGGCGAAAGCCCACGCAGATGGTGCACGAGATCGTGTGCAGCAGCGCGTCGGACG
CCGGACTCGTGCACCACCTCGTCACGCTCGCCGTCGGCGCGGTGGAGCGCGGTCAACCGATGGCGC
>GJ00067 num_miniclusters=1 longest_minicluster=2689356:3
GAGACTATATTCGCTGGCCATTAGTCCATGCGGAAGATATGCGAGTTCTGGTCTATGCGGGCACGGGCAGGCCTCGCTCCCAGAGGTCCAGCATGCGCGC
CAGCGCGCGTAGCGCGTCGCGCGCATCCTCGTCGGGCTCGGTGTTGGTGTCAACAGCACTTGCGACCTCCTCCTTGAGCTTGAGCAGAAGAGAGGTCGCC
ACCGCGGCCGCCTCCTCCGTGCCGGCAGACATGTCTGTGAGGAGTGAGACCCACACACGCTGCAGCGCGAAGCGCGCCTTCGCCGCGGTCGCCGATAGGC
CGGCGGCGGTTGGAAGTGGCGAGACGACGCTGTTGACGGTCCGGAGAAGGCCTGCGACGGATGGCGTCTTCGTGGCGAAGGAGTCGAGCGCCAGCTCCGC
AGGAGGCGTCACCCACGCCACCGCCCAGTCCTCCTCCGCCGATCGAGACGACAGCTCTTCGTCGACCGAGCGAGTCGAAGATGAGTTCGCCGCCTCCAAG
CCCTCCCACTCCGCTTGCTGCAGGCCCGCCAGGCGGTGCGGCTGCACCAGCGTGTGCAGGAGGTTCACGCGTGTGCGAAACACGCGCTCGAGGAGCTCGG
CCGGCTCGAGGCCGTAGCAGTACACGTCCAGGCCCTCGCACCAGCCAGCGCGCCGGGGAAGCGAGCGGGCCCAGCGGAGCGCGTCCGTGGCGGGGAGCCA
AAAGTCGTCCGAGATGATCTGCAGGATGAGCCGCAGCGCCCGCCACTGGTCCGCCGCGGGCGTGGGCACCATCGGGTCTGGAGCTCCGGGGTCGCCCCTG
TGCGCCTTTGAGAAGATGAAGCCACCGATGTTCTTCGCGCCGTAGGTACCCGCCTTGAGCGCCGCGCCCATGTACCGCTCCACCGCCGGCAGCAGCTTGG
TCCACGGCTCTCCGATGGCGACGGTCCGGTTGGAGGCGTCTTCGAGGAGGCGCTGTGCGAGCGCGATCTGGTCGATGTAGAAGCCCAGCGGGTCGGACGA
CATGTCGTAGAGCGAAGCCGTCGGGTCCGAGCCGTCGGTGCGCGGGCCGTCCTCGTCCGTCGAGAATGCGAGCTCCCGGTTCGCTGCGCCCTCGGCGGCG
AGAGCGGCGAGCTCGGCGTGCTGCCGCCCCGCCTGCTCGTCTGCGAGAGGGCGGTAGCCGTAGTCGATGACGTGCTTGTCGTAGGCGCCGACCACCCCCA
TGAAAGGGTTGTAGCCGTCCTCTGCCCCGAGCGAGCCGACCACGGGGAGGGAGCGGTTCGACGGCAGGAAGGCGCCGATGTAGTCCATCACCGACGACGC
GAAGCCGTTCGTCTTTGTGAAGTTGGCGTCGAGCAGCTGCGCGTACGAGTAGGCGGTGGACGCCTTGAAGTTGTGGCGCATGCCGAGCGTGTGGCCGACC
TCGTGCATCGTCACGTCGACCAAGGCCGCCTCCACGTACTCCTCCGGCACCGGGTCGCCCGGCGCGATGACGCCGTCCAGCTGGAGCTTCGCGCGGAGCG
TCGCGGCGACTTCGCGCGCCGCGGCGGCCCCGGAGATGCCGCACGGGCCTGGGTGCGCGGCGTGGTCGTGGTGGTCGTGGTGGTCATGGTGGTCGTCGTG
CTCTTCGCCGTGGCTGTGCTCGTGCTCTCCGTGGCTGTGATCGTGCTGTCGGTGAGCGCGCGGCGCCGACTCGCCAAGAGCCGTCTCGACCGACCGCTGG
GCGGCAGACAGCCGGCGCGCGAGTCGCGCGCTGCCGCTGCTGTCGAGTTGCCGCCGCCCGTCCCTCCCGTCGTGGCCCTCAGCCCCCGCTCGCGCCATCG
CGCTCCCCTTCTCGTTCTCAAACCCGCGGATCCACGCGTCGACCCACGAGTGCGCAAACATGATGTCCGCGTCCAGGATCTCCCCCGTGCGCGGGTCGTA
CGAGTGCGGCCCGACGGCATAGACGCGGTCGGTGGAGACGGCCCACGATATGGAGGCGTAGCGCGAGTCGGCGGCGGAGTAGTCCTCGGGGAAGCCCTCG
TCGCCGGGCGCGACCGCAATGATGGCGTCCTTCCACCCCGCCCGCTCAAACGCGGGCTGCCACAGCTCCACGCCGAGCTTCATCGCCTTCCGCCACCGCT
CCGGGACCGAGGGGTCGATGTGGTACGTAATTGGCTTCGCCGGCGCGATGAGGTTGCCCGCCGCACGCTCCTTCGCGGCCAGCTCCTTGTCGGCGGGCTC
GAGTCTCCAGCGGTGGATCAGGTCCACCCTGCGGTTGGTCGTCTGGTCGGTGAGCGGGCCCGACTCGGTGCCCACCTCCGTGTAGCGGAGGTCCCAGTAC
CCGATGCGGTCGTCGGCGGCGCGCGGCACGAACCCGCCGTCGAGCGGCGGCAGCCGAGCAAAGGAGACGCGCACCTCGAGGGAGGGCGTCTGCACAGACA
CACGCGCCGAGGTCGGGAAGGCCTCGGCGCCGACGAGCCTCGCCCCCGTGAGCGGGCTCGACAGCACGACGCCCGACGCGAGCCACGAGGACACGTCCAC
CAGCCACGAGGTGCCGTTGATGGAGTACGGCTCGCATCCAGGCTTGGGCGTCACGACGGGGTCGGAGGCGTTGCGCCAGAGCGGCACGTCGCAGGTGCCC
TTCTCGAGCGCCTCGACGCGGTCCGCCTCTGACGCCGACGCGTTGAGGCGAGTCTCCCAGCGGAGCACCTTGGTGCCCGCAAAAGTCTTGACGAAGCCGG
GCCAGGCTCCCTTGGCGAGGGTTTCCTCGGAGATCGTCCCATTCGGAGGCAGCCGGAGCTCGTACTGCGGCGCGATTAGGTCGATTGCGCCCTGCACGTG
CGGCGACGGCTCAAACTTGAACACGGTGCGCGACCCCGAGGTGAGCGGCATGTGGAGCAGGCTGGTTGTGCCGTCGCCCTTTGCGACCATCGCGGAGACG
ACGAACTCCACGCCGATGTCCTCCTCGTCCACCTCGAACCACACCTTGGCTGGCCGGCCCCGCTTATCGCCCTCCTCCCACAGCACGCGGAAGAAGCCCT
CGGTGGCGTTGTCGTTGAGAAGCTCCAGGTGGTGGAAGGCGGCGAGCGGGTCGAATGCGCGAGGCGGCACGCCCGGCGGAGGTGGCGGCTGAGGAGGGTC
CGCGGGAGGCTGCACAGCACCCTCGGAAAGCGTGGCCGCCGTCAGGTTCTCGACGTGGACGACCTTGACCTCGAGTGGGCCGGAGCTGCTGCGGACTGAG
TCAGCGATCGCCACCGACAAGAGGCTGACAAGAAGGGTTACAGGGATGATCCAGGCGGAGAATGTCAACATTGTCCACTTGGCCATCGGATCGGCGCGCT
GAGCCTCAATGTCGAGCTTGCTCATGGCGCACACGAGTCGAAGGGCTCAAGGAAGCGTTGCGGA
>GJ00068 num_miniclusters=2 longest_minicluster=2685527:5
CGCTTCCCGAGCACGCTCAACAAGCGCGGCGGCTCCCCAGCTCAGGCACCGCACCGACCGCAGCGATGCCCGACGAGAATGTGACCGAGGGACTGTCCGG
ATCCAAGGATGGCGAGGCGGCGCGGCAAAAGATGCAGATCAAATCCTTCACCGCGTGGGTCAACCTGCACCTCAAGCAGGCGGGCATGGCCGTCGAGAAC
CTCAAGACAGACTTTGGCGACGGGATCAAGCTGCTGCGCCTCGTCGAGATCATCTCCGAGGAGGAGCTCGGCAAGTACAACCAGAACCCGGTGTCCAAGT
TCCAAAAGGTGGAGAACCTCAACATCCCTCTCAAGTACATCAACTCCTTCCTCAAGGAGATTGGCATCCGCAACACCTACTCCGCCGAGAACATCATCGA
TGAGGACATGACTCTCATCCTCGGGATGGTCTGGTCCCTCATCCTTCGCTACAACGTCGCCGACATCTCGGAGGGCGACAAGACGGCCAAGGAAGGACTC
CTGCTCTGGGCAAAGACCAAGGTGGAGGAGGTGTCCAAGGGCGAGGTCAAGGTGTCAAACTTCCACAACTCGTGGCAGGACGGGCTCGCCTTCAACTGCC
TCATCCAGGCCTACCGCCCCGACTTGGTGCAGTACCAAAAGCTGAACAAGTCCGCCAAGGTTGACAACCTCAACCACGCCTTCGACCTTGCAAATGACAA
GCTCGAGATCCCGAAGCTGCTCGACGCCACCGACATGGTGTCGATGCGGCCGGACGAGAAGTCGGTCATGACGTACGTGTCCTTCTTCTGGAAGGTCTTC
GCGGCAAACAAGCGCAAGAAGATCGCCGCCGAGCGGATCACCAACGTGCTGCAGCGCGAGCTGGCGTACCGAGACTTGATGGAGCAGTACAAGCTCAACG
GCGAGCAGCTCGGCAGGTGGATCAAGCTCAAGACGGACTTCTTCCAGGCGGAGCCAAACTGCAACTCGCAGGCGGAGCTCGAGGTCGAGATGAAGAAGCA
CGTCATGGAGTACGGCCGCGGCGAGAAGCCGACCAAGCTCAACGAGCTCAACGACCTCGAGGCGCTGCACTCGTCGATCACCTCCCGCCTCGCCTCGCTC
GGACGCACCTTCATCCCCACCGAGGACACCTCGCTCAAGGTCCTCAACCGGTGGTGGGAGGAGCTCACCTACGCCGAGCAGGCCTACGAGGCGAACTTGC
GCCTGAAGCTCAAGAACCTCAAGCGGGTGGAGTACTATATCAAGCTGCACCACTCCAAGGCCTCAAAGCTCGAGGACTGGCTTGGAGACAAAGAGCGATG
GCTCGGCAAGCCGGCCGACGCCGCCGCCAACGGCGCCGCCGCCGCGCCGCCGGCCGACGCCGACGAGACGCCGCCGGCGGGGCCGGTGCCACGCAAGAGC
AGTTTCGTCGGCATGCTTAAGAGCACCGGATCGTCGTTCGGCAACCGCGCCGCCTCGCCAGAGGCGGACGGGGAGGGCGCCAAGCCGACTATGGTGGACA
TGAAGGCGCTGGAGAAGGTCGCCTCGCCGCCGACGCCGAAGGGGCAGCGCGCCTCGAAGGGCGTCAAGGTGGTGCCGCTGCACGACGGCCCGAGCGAGTC
GGTCGCCGACGTGCAGGCCAAGCTCAACATGCTAACGGCGCACAATGAGGAGCTGAGTGGGAGGCAAGCGACCGTGCCGGAGCTCGACAAGCTGCTCGCA
AAGATCGGCGAGCTCGGCTGCCCCCCGATGCGCCAGTTCTCGCTGACGAACCGCACGTCCGTCATCAAGGAGCGCATCAAGGACCTCGAGGCGCTGGGCA
CCGAGTCGGAGCAGCGGCTGCGCGAGGAGTACGCGCACCAGCAAAAGATGGACGAGATGCGGCTCGTGTTCGCCAAGAAGGCGGAGGCGCTCAACCGCGC
GATGGAGGAGCGCGTCGACACCTTCAGCGAGATCTTTGTGGTCGACACCGTCGCCGAGGCCGAGCAGCAGGTGGCCGAGATCGACGGCTACCGCGAGTCG
CTCGAGGCGCTGCAGTGCGACCTCGACGCCATCGCAGCCTACGCCGAGGAGATGGGGTCGATGCGGATCAGCCGCAACCCGTACTCGCGCTTCGGCATGC
CGGACCTCCTCGCGCACATGAGCCGGTGCGAGGCGGCGCTCGAGGCGAGGCAGGTGTCGGTGCAGGAGGCGCTCGCGCACCAGCAGCAGATCGACGCGAC
CAAAAAGGCGTTCGCGGCGGCGGCGGACGCGATCCTCGAGTTCGTCAAGGCGGAGCGCGCACAGCTGGACGAGGTTGCGCCGCCCGGGCTGGTCATCCAG
CCCGACGACACGGCGGCGATCGAGAAGGGCAAGGCGATGGGGAGTGCGCTGGACGCGCTGATGGCGCCGGACGCCAAGGAGGGGCGCGACGCGAAGCTGC
TGCCGGCGCAGGAGCTGTCCGACAAGCTGATGGAGGCCGCGGAGCTGGACAACCCGTACACGGCGCAGACGATCATGACGCTCAAGACGCAGATCGACCT
CCTCGACAAGGTGCTGCGCGACAAGCGGTCCTTTGTCGAGGGGCAGCTCGCGCGCGCTCAGGCGGAGATCACGAGCGAGCAGTACGAGGAGATCAAGAAG
GTCTTCTACCACTTCGACAAGTCCAAGGACGGGCTGCTCAACCAGCTCGAGTTTGCGGCCGCCATCAAGGCGATGGACTTCGAGATAGCGGACCACGAGC
AGGAGCCGACTTTCCTCCGGTTCGCCAAAGAGGGGCAGCGCGCCGAGGAGCCGGCGGCGATGACCATCGACCTGAGCGGCTTCACCACCTTCGTGCTCCA
GCAGTACAAGGACAACGACACCAAGGACACCCTCTTCGCGGCCTTCGAGACGGTTGCAAACGGCAAGGACACGCTGTCCGCCGAGGACATCCGTGCGGCG
ATCCCGCAGGAGGAGGCGGACTACCTGCTCTCGCAGCTCGAGCTGAAGGACGGCGACCACGGCCTCGAGTACAAAAAGTTCACAGAGGCCATCTACGGCG
GCACCTGAGGGGAGGGGGGGAGAGCAGGCCCACACGGCAGCATGTGCATTAGACAAGGGCGTCGGCCCACCCCTCCCCCCCGCTCCCCGCTCTCCGCCAC
TCCTCTGCTCTGCCAGGGAGCGTGCGGCTGGGGACGGGCGCGGTGGCGTAGCAGTCTTGTGGAGCGTATTGCGTCGAGCCAGCGGCGCAGGCTGCTGCGG
CGACCGCCGCTCCGCCGCACGGAGGCGCACGCATTTCCGCGTGATCGGTCGGTGTCACGAGGGAGAGAGCAAGCTAGACGAGCCTTTGTGTACAAGCAAT
GTGTTTTTCGAGCGCGGACGGAGAGGGACATTAGTCCTCTTGTGCTCTTT
>GJ00069 num_miniclusters=1 longest_minicluster=2688311:3
CCATCTCTGTGGCCCAAAACTAGCCTGCCGCTGCGACAGCCTCGCAGACCACATTCCATGGCGCCGCCTGACTTCTACGCGCTGCTCGGCGTCGACCGTG
CCGCCACCAACGAGCAGGTGCGCAATGCGTACCGCGACTGCGCCATGCAGCACCACCCCGATCGCGGCGGAGACCCGGCAGTGTGGTCGGCGCTACAGCG
CGCCTACGACACGCTGAGCGACCCGCAGAAGCGGGCCGTGTACGATCGCACCAAGCAAGACGGCTCGGTGGGCGCGGAGAAGGCGTTCGGGCAGGCCTTT
GCCGAGAAGGGCGAGGGTGCGGCGCAGCAGCGCGGCCTCTCCATCGAGGCCGAGATGGCGGAGGCCAAGGGCAAGGGCTCGACGCTAGCCGCGGCAGGCT
TCGACATGTCGCACGCGCAGGGCTTCGAGGCGTGGATGCGCAACCAGAAGGGGATGGGGAAGCAGTCCTTCTACACCGCCGAGGACCTCCTCCGCTCGCG
CCAATACGGAAACATCGAGGCGACCGAGTCGACGGCACAGCCGCTGCCGGCGCTGTCGGCGACGGCGGTCCGGTTCGATGCGCACGGCCCGCCCGAGGAG
GTGCTGTACGTCGACCGCGCCTGCTCTCTGCCCGACAAGCTCGCACACGGAGAGGTGCTCGTGCACATGCTAGCCGCCTGCGTGACAGACGAGGACCTGC
TGCGCGTGCAGACCCCTCTCACCGTCCTCAACGACTTCCCGCCCTTCAACCGGACAAACAACAAGTGGGAGGCGGTTCCTCTGCCCGCCACCGCTGGCGT
CGAGGGCGTCGGCGTGGTCATCGCCACCGCCAAAAACGTGCCCACGCTCAAAGACCACCCGCTCGAGGTCAAGGACTGGGTGCTGCTGCGGCCCGAAGCG
CGCCGCAGGCCCGCCGGCTGCTGGTCGACCATGGCGGTCGTCGAATCGTCAATGCTGATCAAGGTCCCGGCGCAGCTGATGCCCGTCCGCCACCTGGCGT
GCTCGCGCTCCCTTTGCACCGCCTACCGCCTCCTCGAGGACTACGGCTCGCTCCGGCCCGGCGACACCATCATCCAGAACGCGGCCGACCTGCCCGTCGG
ACAGGCGGTCGTCCAGCTCTGCAAGATGCTCAAGATCCGCTCGATCAACCTCGTCCCCGACGACGAGGCCTTCGAGCAGACCAAGGAGCTACTCGTCCAG
CTCGGCGCCTCGCACGTGCTGCGCGACAATGCGAAGGTGGGCGAGTTCATCGACGCGCTCGGCCAGATGATGCCGCGCCTCGGCATCGACTCGCTCGGCG
GCGAAGCGGGCAAGCGCATGTCGGTCGCGCTGCGGCCCGGCGGGCAGCTCGTGATGCACTCGCTGCAGACTGGGCAGGTGCCGACCATCTCGCCGTCGCT
GCTCATGTACCAGCAGATTTCGTTGCACGGCTTCAACATGGCGCAGTGGGTCGATGAGAATGGCGTCGAGGCGTACAAGGACATGCTCAACACCATCGGC
GAGCTCGTGCAGGCGGGCAACCTCGAGCTCGCCACCGCCGAGGCGCCCGTCCGCGGCATGGAGCCGTCCGCCCTCAAGGCGGCCCTCTCGTCGCACCGCC
GCACCGCCGCCGGCCGGCCGCGCGAGCGGTCGGTGCTTGTCCTCGGCAGCGAGGCGGCCGCCAACGAGGTCTACTTCGAGCTGCAGGCGAGCATCCGGAG
CATGTACGGCGCAGACGAGCCGCAGACGCCCGCCGCCGGCGCGCCCCCCGCGCAGAGCGCCGCGCCGCCGTTGCAGTCGCCGGTGGCGGCCTCGCCACAG
CGGCCGCGCGCGTCCGAGCGGTGGGGCGACGCGGCGGAGATGCTGGCCGAGCTGAGCCTGTCGCAGTACGCGTCCGCCTTTGAGGAGGAGGAGATGACGT
CGATCGAGCTCCTCGAGGACATCGTGTCGCGCGGCGACGGAGAGAAGGAGCTGATGGACGCGCTCAAGGAGATGGGCATCAAAAAGATGGGCCACCGGCA
GGCCATCGTGGGCGCCGTGGTTGGCAAGCTATGAGCTGGGGGGGGGGGCTGGTGGGGCCAGCCTCCTGCGCGCGCGGCAGCCGCTGCGAGCTGCGCAGCG
GGCGGCGGGAGCTTGAGAGGGGAATGCGGGCTAGGAGGACGCAAGCGGATACGGCCTCTATTTGCGGGGGGAGCATCGGCATTGGGCGCAGCGCGCGTTT
TTCACCAGTCTTTATTTTCTGTGTGTGCATCTGCTGCTGCTCATTGCGCATCAGAGTGACCAGACCCCATGTTTTCCCTTTGCCTCCCTTTCACAGTGTA
TGAATAATATTACTCCGACTGTATGTGCGCCGTGTCCCTGCACCCGCGTTTTCCACACGAGTCACGGCCGTCACGCCCTCCGCACATTCGTCGCCTTCTT
CTTCTTCTTCTGAGCGTGCCCTGGCCCCTTCATCGCCGCAGCGCGGTTCTCGACGCAGCTCGGAGGCAGCCCGTGCTTCGCCGCGAGCCACTCCGTGATC
GAGCGGTCCCACAAGCCTTGCACCGACACGACGCGCTTCTGCACGCCGCTCTTGAGCGCCTCCTCCTCCACGTTGGCCGTCGCGCCGCACACGCCCGCCA
GCTCGCGCGCGGCCGTGTACGGGTCGATCGAGTATGCTGCGAGCTCGGCGACGCAGGTCACGGAGTGGCCGCGCCGCTGCTCGGTGGTCAGCACCACCTT
TGGCGGCTCTCCTCTGGCGTGCATCGGCTTCTCGAGCGCGCCGCCGCTCACCCGCGTCCACTGCTCGAGGCGCTTGAGGAAGCGCCGCCGCACCTCCTTG
GGCGGCATGCTCGCCGCGCCCGCCTGCGGGTCCTTGGCCGCCTCGCCGCCTCGGAAGAGGGCGTCCGACAGCAGCGGGTCGAGCGCCCACGCCGAGTGAG
ACGACTGACCACCGCCTCCACCTTCCGCGCCTCCGCCGGCCGATACGGCCGCCACGTGCGCCTCGAGGATCGCAAGCACTTGCGCCTCGTCGAGAAACGC
CCTGCCGTCCGTGGCGCCGCGCGCGCGGAACAGCGGCTTCATCGCATCCGACGGACGGTAGACCGTCGTCACGCGCAGCAGCGGCACGCTGCCCGCCCCT
CCGCCGCCGCCCGCCCCACCCCCCGCCCCTCCGCCGCCCGCCGCCGCCTCCGCCGTCAGCTCCCACCCGCAGAAGTGGCAATACGCGTCTGTCGAGCGGC
CGAGCGTTCTGACGCTGAGCTCGCCGAGCCTGGGGCGGAAACGGCGCGGGTCGGGGGAGAGACCAGAGTGAGCCGGAGGGCGAGAGCCCGCCGCGCTTTG
GCGTTGCCGTCGTGCAGAGGCCCTCTCGCTCCTAAGAGCGAACAGCTGGG
>GJ00070 num_miniclusters=1 longest_minicluster=2689112:4
GAAATGTATAATATCTGTTCGCTGTTCTCACACAGCCACAAGGCTCGCGGAGTCCACACACATCGCTTGCCCCGCGACGTGTGTGGCACAAAATTGTACA
CGAACGCTCTCGCGCTCGACAGGATATCGCGGCGGCCGGCGCCACACTGTGCGAATCTCATCGCGAGGTGCCGCCAGTCACCGAACGACTGCCGCCACGG
GCCGGCCGCGGCCTCCTCCGCGGCCTCTGCCTCTGCCCCCGCCCCTCGGCTGCCCCTGCTTGGCTCTGGTGCTCGGCGCGCCGCTATTGTCGCCGCTGTT
GTTGTTGTCGATGCCACCGCGGCCGCGGCGGCCAGCTGCGCCCCCTCCTTTGCCGCGCCCGCCTCTAGCGCGAGCCTTGGAGGGTCCCTTGCCCGCTGCG
CCGGCCCGCCCGCCCCCCGCGGACTCCTCCCCCGCCGCCGCCGCCTCGGCCGCCTCGACAGCGGCGAGGGCGGCGGCGAGCTCGGCGGCCTCGACGTCCG
CCGCAGACTCCTCTGAGAAGATGGCGGCGAGCGAGACGACGGGCACCTCTGGCAGCATCCCCCACCGCGTCGACTCGGCCGGCCGCTCCTCGCGCCGCCG
CCCCCCGCCCGCCGACTGCTCGGCAAAGATCTGCGACAGCGGAGCCGCCGCAGGCGAGCGGGACGGAGGCGGCGCCGCGCCGCCATCGGGTGAGGCGACG
CTCCACGGCGCCGGCCGCGAGCGCGGCGGAGTGGCGGCGGCGACGTCGGCGGCGTCGAGCGGCTTGAACTTTGGCCGGCCACGCCCTCCGCCGCCGTGCC
TCGGCGGCGTCTCTCTTGACGGCGTCGCGGCGGCGGCGGCGGCGCCCGCGGGCGGGGGCGCGTGACCGCCTTGCTCGCCTTGCTCGGCGAAGATGTCGCT
CAGCCGCGGGGTTGGCGCCGCCGCTGGCTTGTCGGAGGTAGCCGCGGGCTCCGATGCGGACGCGCTCCAGGGCGCGGGCGGCGCGGCGGGCGCGGCGGAC
GGCGCGGCGCGCGGCACGAAGTGGAGGATCGGGATGCTGGCTGCGCTGGCGGTGGGTCCGGCCGCGGCGCGGCTTGGGGGAGGGTGGGTTCGGGTACCGT
GCGGTAGGGGGCCGGCGGCGGCGCGGCTTTGGGGCGGAGGGCACTGCCGCTGCTGCGGCCGCGGCTGCTCGGACGCGCGCTGCTGCTGCTGCGTGCGCCG
CTCCTCCTCCTCCTCCATCAGTCGCGCGAGCGACGGCACGGCCGCCCCGCCGCCCCTCGCCTCGACCGGCCGGTAGCCCCAGCCGGCGATGCTCGACTGC
ATCGCGCTCTTCAGCCTAGCCTCCTCCGCGCTGCCGTCAGCCGGGCCGCCGCCGTCAAGCCCGCCGCCGCCACTGCCGCCGCCGCCGCCGCCGCCGACCG
CCTCGAGGCGGCGCAAGAGCGGCCCCTCGCCCGCCCCCGCCCGCGCGGCGATGCCTGCCTGCGCGGCGATGCCGAGCGGCATGGCCGACGCGTGCGCCGC
GCTGGAGCCGGCGCCGCTCGGCGGCGGCGCCGCCGCGGCGGGCGAGAGGAGGCTGACTCCGCGCCCTGGCTGGGGCCCGGCGCCCCCAAGGCCGCCGCCG
GGTCGTCCCGACCCCAAAGCGACGGCGCCCTCCAAGCTCGTGGCAGCGGCTCTGCCGCCGAAGCCGGCCAGCGAGTCGGAGGAGGAGAGGGAGAAGGAGG
CGGCGGCGCCGGGCGCGGCGGCGGGGTGCGGCACGGCGGACGAGGGCGTCGCGGCGAGCGGCGAGAGAAGGGCCACGTCTGCGTGTGCGGCGAGCAAGTC
GGAGAGTCCAATCTGCAGCCGCGAGCGAGAGACGACCTTTGCGCGCTGCTCTGCGGTCAGCGACTCGAAGGGGCGCCTCTCGAGCTCGCTGATCTGCTTG
AGCTTCTTGCGCAGCTGGCGAGCACGCTGGCGCGGGTCGCCGCCGCGGCCAATCAAGGGAGACTCGACGATTGAGGACGCATCGACCGCCTCCTCGCCGT
CGTCGGGCGCGGCGGCGCGGCGCGCGTGCACGCTGCCGGCGAGGTCGCTTCCAAAGTCTTCGAGGACCCCTTGGGGCAGGTGCGCCCAGAGCGGCTTGCG
CAGCAGCAGCGGCAGGTTGTGGCGCACAAACAGCCGCGCCGCGGCGGCGAGGCTGGGGGCGAGGATGGCGTCGGCAGTGTAGAGCAGATGCAGCACGTTT
CGCGGCGTGAGAGTCTTCGCCACCGACGCCTCGCACAGCCGGAGGAGGGAACAACGCCTTGCTCGCCGTCTCCAATGCTCCCGTAAGCCCCGCCGCTTCC
ACGAGCGCGTCGACCTGCGCCTCGACCGTCAAGGTCAAGTTTGCCGCCACTTCCTCAAGCGTCTGCCCCTTCTCCACGATGGCGATCGAGAAGATCTCGA
CCTCGATCTCGACGGAGTACACGACCGAGACGTTGGCCGTTGCCGCACCTGCTGCCTCGATGGTGGTGGCGTCAAAGAGAGCCTCCGAGCGGATTGTGCT
GTCGCGGCTGAGGTACTGCCGCAGCTCGAGCTCCGTCTCGGAGGCGCCTTTGCCAAAGCTGCAGTCCTCGCCCTCGCTGGCGCAAAGGGCGAGGATGCCC
GTGGCGTTGAGCTGCTCGCCGGTGATTCTGTCGATGAGGAAGAAACGTGCATCGAGGGGAATGCTGTCGGAGGCGTTGTACAACAGAGCCGCCGGCTTGT
TGACGAGTGAGCTGGCGTCGAGCAGGGCACGATGACGGATTTGCTTCTCAGTTGGGGTCTGAACATCGGTGTTGAGCCCGACTGCGAGGGGCAAGAATGG
CGGCGGTGACGAGGGCGGCGGCGGCGACGGTGGAGGGGGGCTCGGTGGCGGCGGCGACGGTGGAGGGGGGCTCGGCGGCGGTATCGTGGGCGGTGGCGAG
GGCGGTGGCGAGGGTGGTGGCGGGCTAGGAGGAGGCGGTGAAGGTGGCGGAGGCGAGGGCGGCGGCGGCGACGGCGGCGGCGATGGTGGCGGCGAGGGAG
GCGGCGGCGAGGGCGGCGGTGGTGACGGCGGCGGCGGAGACGGTGGCGGCGGGCTCGGTGGCGGCGGGCTCGGCGGCGGCGGGCTTGGCGGCGGCGGTGA
CGGCGGCGGCGGCGATGGAGGCGGCGGCGACGGCGGCGGCGGCGACGGTGGCGGTGGGCTCGGTGGGGGCGGTGACGGAGGCGGCGGGCTCGGCGGTGGC
GGTGACGGCGGCGGCGGCGATGGAGGCGGCGGGCTCGGTGGCGGCGGGCTCGGCGGCGGCGGGGAGGGCGGCGGCGGTGACGGCGGCGGCGGCGATGGAG
GCGGCGGCGACGGCGGCGGCGGTGACGGTGGCGGCGGGCTGGG
>GJ00071 num_miniclusters=6 longest_minicluster=2693258:6
GCGCCGCTCCCACTCGAGGACCACCCCCGCCCCACCAGTTGGGGGCCGACCCTTTCCCACTCGGGACGCGTCTCCTCCTGCGCAGGCCGCTCGCAGCATG
AGGACCGTTAGCAGGAGCTTGAGGGCCCGCACGCTGCGCTCCCTGACGCGCGGGCCGCTGGGTCTCAGCCGCCGTGCCGCGTCCTCGTTCATGACCTCCT
ACGAGGCCCACAAGGCGGAACGCGCTGCTCAGGGCATCGTGCCGCTCCCGCTCGACGCCACGCAGACCGCGTCGCTCATCGAAGAGATGAAGACGTCGCA
AGACCCGAAGCTCCTCGCGCTCCTCGAGCACCGGGTGCCGCCCGGCGTCGACGAGGCGGCGTACGTCAAGGCGGACTACCTGGCGGCCCTCGCCAAAGGG
ACGGAGACGAACGACCTCATTAGCAAGAAGAAGGCGGTCGAGCTGCTCGGCACCATGCAGGGGGGATACAACATCGCGCCGCTGATCGACGCGCTCGAGG
ACGCCGAGGTCGCAGAGACGGCTTGCACGGCGCTCAAGCACACGATCCTGGTGTTCGACGCGTTCCACGACGTCAAGGCGAAGATGGATGCGGGCAACGA
GTACGCAAAGAAGGTCATCGAGTCGTGGGCCGCGGCGGAGTGGTTCACCTCGAAGCCAGAGGTCAAGGAGAAGCTGACCTTCACCGTCTTCAAGGTTGCG
GGCGAGACCAACACCGACGACCTCTCCCCCGCGCCAGACGCGTGGTCGCGTCCCGACATCCCGCTGCATGCGTTGGCGATGCTCAAGTTCGACCGTGCAG
ACGGCTTCTTCACCGGCCAACAGGACGGCTGCAAGGACGTGATCGAAAAGTACATCGCGCAGGGCAAGGGGGCGGGCGAGGGGGGCTCCGACATCCCGCT
CGCGTACGTCGGCGACGTCGTCGGCACGGGCTCGTCCCGAAAGTCGGCGACAAACTCCATCCTGTGGTACATGGGCGTCGACATCCCCTACGTGCCCAAC
AAGAGGACGGGCGGCATCTGCATCGGCAGCAAGATCGCGCCCATCTTTTTCAACACGATGGAGGACTCGGGGTCGTTCCCCATCGAGATGGACGTCTCGA
AGATGGAGATGGGAGACGTGATCGACGTGTACCCGTACGAGGGCGTGACGAAGAAGGGAGGCACCGACGAGGAGATCTGCAAGTTCACCCTCAAGACAAA
CGTCCTCTTCGACGAGGTCCGAGCCGGCGGTCGCATCCCGCTCATCATTGGCCGCGGCAACACCGCCCGCGCGTGCGAGGCGCTCGGCTTGCCCGCCACC
GACGTGTTCCGCTCGACGGGCGAACCGAAGGAGCTGCCGAAGGGCGGCGGCTACACTCTCGCCCAGAAGATGGTTGGCAAGGCGTGCGGCAAGCCGTTGA
GGGACAGCACGGACAAGAACACTCAAGTCGGGGTGCTGCCCGGCGACTACTGCGAGCCGCGCATGACGACCGTCGGCTCGCAGGACACCACGGGTCCGAT
GACCAAGGATGAGCTCAAGGACCTCGCCTGCCTCGGCTTCTCGGCCGACCTCGTGATGCAGTCCTTTTGCCACACCGCCGCCTACCCCAAGCCCGTCGAC
GTCAAGACGCACGCGACGCTGCCCGACTTCATCATGACCCGCGGCGGCGTGTCCCTCCGGCCGGGGGACGGGATCATCCACTCGTGGCTCAACCGGATGC
TCCTCCCCGACACCGTGGGCACCGGCGGCGACTCGCACACGCGCTTCCCCATCGGCATCTCCTTCCCCGCCGGCTCCGGCCTCGTCGCTTTCGCTGCGGC
CGCAGGCATCATGCCGCTCGACATGCCCGAGTCCGTCCTCGTCAAGTTCACCGGCAAGGACCTCCAGCCCGGCATCACGCTGCGCGACCTGGTGCACGCC
ATCCCGCTGTGGGCCAAGAAGGCGGACCTGCTCACCATCCCAAAGCAGGACAAGGTGAATGTCTTCTCGGGCAAGGTGCTCGAGATTGAGGGCGAGATCA
TCGACGGCCTCAAGTGCGAGCAGGTCTTCGAGCTCTCCGACGCCTCCGCCGAGCGCTCGGCCGCTGGCTGCGCCGTCAAGGTCGGCGAGGAGTCGATTTC
CGAGTACCTCACCTCCAACATCACGATGCTCAAGTGGATGGTGTCCGAGGGCTACGGCGACCCGAGGACGCTCCAGCGGCGCGCCGCTTCGATGCAGAAC
TGGCTCGACGCCCCGTCGCCGAAGCTCATGGCGGCCGACGCGAGCGCGACGTACCACACGACGATCGAGATTCCCCTCGAGGAGATCACCGAGCCTGTGC
TGTGCGCCCCGAACGACCCCGACGACGCGGTGCTGCTGAGTGATGCGCTCAAGGGCCCTCACGGCGACGGGACCAACACTCCGATCGACGAGGTGTTCAT
CGGCTCGTGCATGACCAACATCGGCCACTTCCGCGCCGCCGGCAAGATGCTCGACGAAGTTGAGGGCGGGCTCTCAACGCGGCTGTGGGTGTCGCCGCCG
ACGAAGATGGATGCGGCGCAGCTGACCGAGGAGGGCTTCTTCGCCATCTACGGCAAGGTGGGCGCGCGCACCGAGATGCCGGGCTGCTCGCTGTGCATGG
GCAACCAGGCGCGCGTGGCGGACAAGGCGACGGTCGTCTCGACCTCCACGCGCAACTTCCCCAACCGGCTGGGCAAGGGCGCCAACGTCTACCTCGCCTC
CGCAGAGCTCGCGGCGGTGGCGGCCATCAAAGGCAGGCTGCCGACGCCGGCCGAGTACCTGGAGGAGTGGAAGAAGGTTGACAGCAAATCCGCCGACGTG
TACAAGTACCTCAACTTCGACACGCTGGACAGCTACCAATCCTCGGCCGACAAAATCGAAATCTCGGAGGAGATTCAAGCCGCCGCCGCGAAGCTCTAGG
GCTCAGAGTGCGGCGCGGTAAGACACAGCCACCCCGAGCATTCACCGTTGCGGCGGCAGTTGGCTGGCTCTCCCACCGCTCAGGCGAGTTGGTCGGCAAT
GGGCTCTCGGACTCGCCTAGTCCTTGGTGGGTCGGCGACGGCACATCGGGCGGGCGGGACGCCTGGGTGTGGTGCGTGCGGGTGAGGGGCGTGTCGGTGG
GTGCGTCTGTGCGGCATGCGACACTCTCGGATCGATGGGGTGCACATCGTCCTCGGCACCCTCATCGCGCGGTACTAGCGGCGACTACACACAGGGGACT
CCCCCCGCCCGCCCCATTTGTGCGGCGCTTCTCGTGCGTCGTGGGGGCGAGGCTTGGGAGGTTCAGGTTGGCGACGGTTTATTCACCTAANAAAAAAAAA
AAAAAAAAAAAAAAAAAAAAAAAAAAAAAAAAAAAAAAAA
>GJ00072 num_miniclusters=7 longest_minicluster=2689281:2
GGCAGAGGCGCCTCGAAGCACCTTGGGAGCAATGCCGCGCCCTTTGTGCTCCAGGCCCGCCCCGAAGTACGTCGATAAGAAGCGGCAGGAAAACGGGTAC
AAGACCGAGCCGGCCACCAGCTCGCGCGGCTACGCCGCGCCACATGCCAAGCGCGGCTACGAGCCGAATTATGCCAAGCGCGCGGTGACCGTCACGACTT
CGGCCAAGAAGCAGACCACGGTGGACAAGGCGATCGATGGCGTGGACACCTTCCTGCAGAACGCGACGGGTCAGTTTGGCGGCCTCACCTCGAACTCGCC
CATCGCCATGTTCACCACCCAGGAGTACGTCAACAAGCTGCGCATCTTTTCGCAGAGCTCGAGCTCGTACATCCCAGAGTGGGTGCCGGACAAGGACGAC
GTCGCCGGCTCGCTGAAGCAGCTGGGCTTCCAGCCGGGCTTCTCCGTCATGTGCATCAACTCGATGGTCGGCTCGTGCCTCGTCGCCGAGAAGACCACCG
TGCCGGCGTGGAAGGGCAAGCGGGTCGTCCTGTCGATTGCAGACCTCATCGGCGTCGTGCTCAAGAACGGCGCGGGCATGGTGTCGGGCAACGAGTGGAA
GAGCAAGATGGTGGGGCTGCTCGACGAGGACGGCGACGGGGTCGAGTACGAGGAGCTCAAGGCCTTCGTCGAGCAGGACGACGAGCTCAAGGACGACGCC
GAGGTGCTCGAGTGCCTCAAGAAGGCGGCGAAGGAGGGCGGCGACGCGCTCAAGGCCATGGCGCCAGTCAAGGAGAAGATCAAGGCGGCGTGCAACCGCT
CAAACGAGGAGGATGGCCTCTCGAACGACACCGTCATGGCGCAGTCCGCTTGGGCGCGGCACATGTCCCTCGTCGACGGCTGGAAGGACCCGGGCGCGGA
AATCTGCGTGCGGCCCGACAAGGAAGGGTACGGCATCTCTGCCGTGACCGCGCTCTCGGAGGTGCCAGTCATCAAGCAGGCGGCCACGCTGATGGGCGCG
CTGCTCGAGCCGCTGCAGGCGTTTGGGTACGAGCCGGGCAAGAACCTGCGCGCGATGACCTACGACTGGCGGTGCGCCATCTCCAAGCTGGAGGAGCGCG
ACCAGTACTTTTCGCGCCTCAAGAAGGAGATCGTGGACCTGCACCGGACCAGCGGCCGCGAGGTTGTCCTCATGGCGCACTCGATGGGGTGCAGGATCGG
CCACTACTTCCTGCACTGGATCACGCACACGATGGGCGAGGCCAAGGGCAAGGAGTGGCTCGACACGCACGTCCACTCCTTCGTCCCTCTCGCCGGGCCA
ATGGCCGGCGCCGAGTCGGGCACCGAGCAGTTCCTGCAGCCCGGCAACTGCTCCGGCCTCGCCCCCGCCGTCGTCTCCTTCACCGACGGCTTCGCGATGG
TCCGCTCGTGGGGCTCCATGCCGCTCCTCTTTGGCAACGGCTCCAACCTGAAGAGCACCGCCGCCTCGCACTACTTTTTCGCCAGGATGGAGGGGGCGGT
GCACATCGAGATGCTCACGGCCGAGTACGCGGGCCTGGGCGACGACGAGATGACCAAGGTGCACATCGAGGTCAAGGGCGTCGACACCGGCTCCCCCCTC
GCCAAGTTCCTCGGCTCGGGCCTCACGGGCACGTCCGTCAAGGGCAGCTCGCCTGTGTACAACGACATCTACCAGTTTGCGTGGGAGGAGGAGCCCGACA
GCGTCGAGGGGCGCGACATCACGCTCAAGCTGGTGGACGACAACCTCGTCTGGGACACGCCGCTGGGAGAGGCCACCTTCAAGCTGTCGACCACCTCCGG
CGAGGACCCCGCCTCGGTGACCAAATTCACGCCGGACACGGTCATCAAGGTGTCGCCGAACGAGTGGGTGTCGCTCAAGAATGTCACCGTCAACGAAAAG
GCGACCGTCACGCTCAGGGTGCGCTTTGTGCCGGCCTCCTGCGAGCTGTCGCCCGAGTTCCAGTGCAAGGGGGAGGTGCCCGGGTGCGGCGGCGAAGCCG
ACGCCGTCGCCACGTGCGCGGAGAAGAGCGCGGCGCTCGAGGCGGCCGGCCTCACCACTTGGGCGCCCGCGGGCGACAACTACCTCCCAAAGACCACCGA
GGAGATGTTCATGCTCGAGGACATCGGGCCCGACTTCAAGATGTGGCAGCAGTGCTACGCGGAGGACCCGATCTTCCGCAAGATTGCCGACAACGCCGCG
CCCGCCATCAAGCTGTGCCAGCCCATCTACGGCATCAACATGAAGACGCAGATGGGCGCCATCTTCAAGCGCACCAACAACTGCTGGAACCAGGGCCGCC
GCACGAACTTCTTCGTCTACGACAAGGAGGCGACCGTCGCGCACTCGGGCTACACGTGCAAGGACGGCCAGGTCTTCGAGAAGCCGCACGCGTGCCCCCA
GTCCACGCAGTACGACGGCCGCGACTTCACGACGCTGAAGTGCTCGGGCGACATGACCGTGCCGCTCTGGTCGCTCCGCGCGCCCGCGCAGTGGTGCCAG
GACGACATGAACGTCAACATCATTGAGATCGAGGGGGGCACGCACCGCGGCGTGCTCGGCATGCCGGCGTGCCACTACGCCGTCCTCTCGCACATCTTCG
ACACGCCCACGCTGACGCTGCGCGTCAAGTCGGTCAGCGTGTCTGCGGGCGCGCTCGGCGACAACGGCGAGGCAGCCAGCGCTGTCTTTGTGCAGTTCAT
CCTCGGCGACAAGAGGAAGAGCACCGCGGCGATCGCCATCGCCAAGGCCAACGGCGAGGACGACCCCTTCGGCGCCGAGGCCAAGGCGGGCACCGTGGAC
TACGACCCCGAGGTCGGGTACGCCTGCGAGATGGCGCTGATGCAGGCGAGCGGCGTGGGCGGGCTCGGCAAGGGCACGCCCTTCCCCGGCGCGGAGACGG
CCAAGGTGCCCCTCGCGGAGCTGCTGAGCGCGGGCGTCAAGCAAGAGCCGGTCGAGGTCTCCTTTGGCGAGGGGCTGTCGCTCAAGCTCGAGGTGGCGGG
CTTCAAGGAGAAGAAGGGGTGGTGCCAGTGCTGGTAAAGTTGCGCGGCAACCCACCACTTCTCTGTGGATACCCCGTTATTCCCTCCTTGCTCCCGCGGC
GCGGCGGCGACAGCGCGTCCGCCGCTAGGCCTGCAGGTTGAGGGCTGTGTACAGCGCGAGTGGACTGATAGATCGTCCAGAGAGCAAGAGTGGAGAGCGA
GACGGGTGATCACGCACCCTGACAGCGCGCCGGGGCCGAGTACACCACTACTAGATACCTCGAGATACCAATCGTGTGGGTCCGTTTGATTGTGGGTATG
AGCATGTAATCCGAGGGGGCTACGATCCCGGAGTTTT
>GJ00073 num_miniclusters=9 longest_minicluster=2688692:5
ATCTCGATATGCTGCTTGTTGCGGCCGCATCATCGCTGCTCTCTTCCTCGCTTGTGCCGGGCGGCCGGCCGGTAGGCAGCACCGTCGTCGCGCGCTCCGC
CCCGCCGATCGCCCAGTTCGGCACCGGCAATTTCGACCGGGCGCAGGCGCGCCGCGTGGAGGCGGCGAAGGTCAGCGATCCGACTGCGAAACCCGACTTT
GGAGGCCTCGCGGTTTTGACGGCGAGCGCGGTCGTCATCCCGCTTGTGTTCCTGTCTGGCATCTACTCTGGTGGACCTGGCAAGAAGACTCCCTTCACCT
TCACCGACAGCATCAGCCCGGCGGCCGTCGCGGAGCGCGAAGTCGTCGCAAAGAAGCGGGCCGCCTTTGAGGCGGAGCGAGCGGCGCAGCTGAAGAAGGA
GGCGGAGAAGCGGGCGGCCGCGGAGAAGGCACAGGTGAAGGAGCTCGAGAAGGAGGCGAAGGTCGAGGCGACCGTCAAGGCGAAGGAGTCGAGGGGCGCT
CCGGTGGCCGTCCCGGCGCCGGCGGAGAAGAAGAAGGCGGCGGCGCCGGCGCCGCCTCCGGCCGCCAAGGAGGACGTCAAGGCCAAGGAGGCGGCGAAGA
AGGCCGAGGCCGAGGCGAAGGCCAAGGCTGAGAAGGAGAAGGAGGTCGCGGCGAAGGCCAAGGCGGAGAAGGAGGCGGCGGAGGCCAAGGCGGCGGCGGA
GGCCAAGGCGGCGGCCGAGAAGGCGGCGGCGGAGAAGGCGGCGGCGGAGAAGGCGGCGGCGGAGAAGGCGGCGGCGGAGAAGGCGGCGGCGGAGAAGGTT
GCGGCGGAGAAGAAGGCTGCGTCGGATGCGCTCGAGAGGAAGGCGGCCGAGGCGCGCGCCCGCGCGGCGGAGTTGGAGAAGTCGGCCCCGAAGAAGGTGT
CCAAGAAGGCCAAGGCGGCGGAGCAGAGCGCCGCAAAGGCGCAGGCGGAGGCGGACGCAAAGGCGGCCAAGGCCCAGGCGGCGGCGGATGCCAAGGCTGC
GCGCGAGGCTGCTGCGAAGGAGCGCGCCGCCGCCAACGAGGCGGCCGCAAAGGAGCGCGCGGCTGCCAACGAGGCGGCCGCAAAGGAGCGCGCGGCTGCC
AACGAGGCAGCTGCCAAGGAGCGCGCGGCTGCCAAGGAGAAGGCGGCGGAGGCGAGGGCGGCAGCGGAGAAGGAGAAAGCGGCCGCCGCCGCGCAGAAGG
CGGCCGAGAAGCCCGCGCCAGCGCCCAAGGCCGAGAAGCCCGCGCCGGCGCCGAAGGCGGAGAAGCCCGCGCCGGCGCCCAAGGCGGAGAAGCCCGCGCC
CGCGCCGGCTGCCGAGGCGCCCAAGCCTGCGGCTGCGCCGGTCGTGGCGCCGGCCGACGGCATGCTGTCCACAAACGAGGCCAACAACATCCTCGCGAAC
TACAAGGCCTCCAAGGCCAAGTGAGTGCACTGACAACTCCTCCGGCGACCAGACGCCACCCCACAGCCAGTACTGGCGCATGCGGCGCAAGCAGCCCCCC
GCGTACTCCTCCGCACACGCGCGTCTCTACGCCTCTCGGCACCCGCCAGGGGTCCGGCCGACTCGCTGGCGGGCGCGAGACGGTGTTTGGACGTGCTTGC
AAGGAAGGACCTCAGCTGCGATGCTCCCTCGGCCCCATCTCACATGGTCTGATGTGGCAAACAGAATCTCTTTCGTGATTGAGTGAAACAAAAATAACAT
TCAAAAAAAAAAAAAAAAAAAAAAAGGCGGCCGCGGCGGCGGCCGCGGGCAGCTCCGCCGCCGGCGGCGCCAGCTTTGCTGCGGCGATGTGGCTGAGCCG
CTTCTCGGCGGCGGCGGCGGCGTGCTCGTCTGCGGCCCTGGCGTGAGGGTGCTCCTTGTAGTGCGCCTCGTGAGCGGCGGCCGCCTGGTTTGCGTCGGAG
TAGAAGAGCTTGATCTCGCCCATCGGCCGCAGCGGCGCCGGCGCGGTGCCGTTAGCGAGCGCGAGCCCGCGCACCCACGCGGGGATGGCGTTGGTGGCGG
CGGGCGGGCACACGTCGCACGAGACAGGGCAGGTGCCCTCCATGAAGCCCGGGTTGGACTTGCACTCGCCACTCGCCGCCCACTTGAGGCACATCTGGTT
CTGGTCGGCGCAAGACTGCTGGCCGGCCGTCTTCCAAGCCGGGCAGGTGACGGCGTCGGTGGGAAGGCCCTCGCTGCCGGCGCGGCCGCACCCGCCCTCG
CCCACCGGCCGGTTGTAGTAGTCGCACATTGCGTCGTTGAGCTCGAGAACCGTCTCGGCGCACAAGCGCTCGATGTGCCGCGGCGCGGGCGGGTCGCCGA
AGGTCTTGCCGGAGCACGCGTTTGCGTCGAAGCCGCCAAAGGAGTACTTTGTGAACTTGAAGCTGCCCACCGCGCAGTGCAGCCCGTAGTGGATGATGTA
CGATTCCTTTGGGCGCGCGGCGCCCACCTCGTCGGGGTAGACGACGACGCCTTCGGTGAGGATGTGGCGCAGCTTCGCCTCCGCCGCCGCAAAGACGTAC
CCGTACATCTCCGAGATCCAAGGCGCCGAGCCGTGGCCAACGTATGCGTCACCGGTCAGTATGTCGGCCGGCACCGACAGCTGGCCCGAGTGCTCGTCCT
TGATGCTCCAGTACTTTTGCGGGTTGGTGCGCACCTCGATCTCGTAGTGCAGCCAGCGCGGCGCAATCGTGCGAATGTCGTCAATGTGGAAGAACATGTA
CCAGCCGCCGGCCGCGTGCCGCTTGCCGTCGGGGCCGGGCGGGTTGTAGTTGTTGACGTCGGCGCCCGCGTACTGCACCGCCTCGACGGACGGCAGGAAC
TGCGCCGGCAGCCCGTTCCTGATGCCCGTGTCGAGGTAGCCGACATGCTCCGAGACCACGACTCCCTTCTTGACGCCCATCGCGATGGGGTCGAGGGGCT
TGCGCAGCAGCATGTCGGCGTCGATGTAGAGGACGTAGTCGGTGCTCTTCGCCTCCTCCGAGTGCATCACCCACTCCATGATGGAGCCCGGCTTGTTGTA
CGAGGGCGACGAGTCCTGCGCGCGTGAGCCGGTCGGCGGGTGCGTCTCCCCCTCGGGCACGCGCCGCTTGTGCTGGATGCGGCCGTAGTTGCGGTGGACA
AAGGTGTTGCCGAGGTTGAGGCCCTTGTACCTCTTGAGCTGCTCCTCATCGCACGCCAGCAGCCGCGTCACGCCGCCAGGCATGCCCGAGAGCCGATGCG
ACCAATACACGCCGATCGACTTGTAGTCAAAGTTGTTTGTGCATTCGGCGCAAAAGACGGTCCAGACGCGAGGCTCCTGAGGCTCGGGAAGCGGAGCCGC
GGTGGCGGCGGACAGACTCAGGAGAAGAAGC
>GJ00074 num_miniclusters=1 longest_minicluster=2697946:5
TTTTTTTTTTTTTTTTAGGGATTCGTCCCTTTGCTTAAACCCTCACCCCACCTTGTAGTACAAGTCACAATTCGGGCACGCGCCGGACCGGACGGCCCGC
CGCTGCTGGCGCTGCCCCTCCCCCTTCTCGGCATGTACCTCGGCCGCCACCCCGCTCGCTGCATGCGGCACCGTATCCGAACCCCGGCGGCCCATCCCGA
GGCTCTCAGAACGAGCCGGAGCTATTGTCAAACACGATCAGCGCAAAGGCGAAGGCCTGAAGCGCCGAGAAGGGCGCCTTGAAGTCCACATTGAACTTGT
TCTCCTCCACCTTGCCCATGAGGAACGATACGTCCGCCTGCTCGCCGTGCTTTGGGTGCAGCTGGATGTTTTTGCACGAGGCGAGCGTCGCGCGGCCGTG
GAAGTCGAGCTGGTACATGTTGGAGGTGGGGTTCCACTTCGGCTCGCGGTTCTTGAGCTCCATGAGCCCGCCGAGGTCGCCGCGCTTGAGCCGCTCGTTC
AGCTGCCCCGCTGCGTCCTTTGGCCGCGCCGGCACCATCCCGCCCTCGCTGTCCACCTCGGGCACCACCACCGTCATGGCGCCCGGGTTGCGGTTGCGCA
GCGAGTTCGAGAAGTTGACGTGCAGCAGCTCGCACCGCAGCTCCGACTTGCCGCCCTTCTCCTTGCCGTCGAACGAGGCGCCGTCGTCGTAGAGCGTGTA
CTCCTGCGCCTTGCGGTCGGAGCGCACCTTGCCGACGTACGACTCTGGCATGCTGGAGCTCGCCTTCGCGCGCTTGGCGTCGTCCTGGTCGAGCGCGATG
GAGTAGTAGCAGCCCTTCGACACGGACCACTTCTTCGCCGTGAAGCAGTACATGTCGTCCGTCTTGGAGATGGACATGAAGAAGTCGAAGCGCGCGCCGC
CCATGCGCGACTTGTGCCGAATCACAAAGCAGCGCACGGGCACCTGCGCGTCGGGGCAAACGCGGCGCCGCCGGCTCTGCGCACGTGGTGGCATGTGGGG
GCGCGCACGCGCGCGGCTCAGGCACGGGAGGCTGCGCGTGGCGGGAGCTGCGCGCCCGACACGTGGCGGGCTCGGTCAGCAGCCGCTTCAGCTCGGTGTG
CGACGTGCCGAGCAGCTGCTGCAGCACGCGGCGCAGCGCATCGTCGCTGCTGCCGACCGGGCCGCCCGCGGGTGGCGCGTCGATGCCGCGGCTGCCCCCA
TGCTTGGGCGGCGCCACGACCGCCCCGTTGGACGACCCCCTCCGGTCGAGCTTGCCCTGGCCCTTCTTCTTCTCCTCGAGGTAGAGCTGCTGGTACTGGT
AGTCGAGCGGGTGCTGCCACAGCACCTGCTTGGTCACCTCGTGCATGTAGTACAGATCGCCGTTGGGCGACTCGCACTGGTCCCACCCCTCCGGGTCGTC
CGCCTGCAGCGCCTGATCCGCGATCCACAGCAGCCCGACGTCCTCGCGGAGATCCATGCCGAGATAGACGGCGTACTCGAGGACGTCCTCCGTGCCTGAG
CGGAAGCGCACGCCGTCCGCCTCGAGCTCCTGGAGAACCTGCTTGCGCAGCACCTCCTCCTCCTCGATGGCGCGCTGCGTCGCCTCCTCCTCCTCCGCTA
CTGAGCGGCGGATGGACTCGGCGTCGGCTGTCTCCGCCTCCTCCTGTATCCGGCTCTGCTGCTTGATCAGCTCCTCCTTCTGCCGCAACTTGGCCTCCGT
CTGCTGCTTGACGAGCGCCGCGTCTCGCGAGGCCATCTCCGCCTCGCGCTTCCGCCGCTCCTCGGCCACCTTCTTTTCGGCCTCCGCCGCCGCCGCCACA
TTCTTCCGCTTGATTTCGGCGAGCCTCGCCTCCTCCTCCTTGCGCCGCTTCTCCTCCTCCTTGAGCGTCGCGAGCCGCCGCTCCCCGCGCTCCAGCAACG
CCCTGTCCGACTTGCAGCCGGCGGCGCGCTGCAGCGCCACCTCGAGCGCAGCTATATCGGCCGCGCCGATGGCCTTCTCCAGCGCACCCTCCGCCTCCCT
TCGCGCCCGCAGCTCCGCCACGAGCGCCGCCACGCGCTCCTCCGCGCCGGCGACGCTCGCCTCGCCCGCCGCGTAGCGATGCACGCCGGCGGCCCGGGCG
TCCGCAATGGCCGCCCGGAGCGCCTCGACATCCTCCTGCGCCGCAGCGGACAGCATCGCCTGCAGCGCCTCCTCGCGCACACGCCGCAGCTGACGCGCCG
CCTTGCGGGCGATGTGGCCGCGCCCGGCCGCCTGAATGGCGACGGCGACCTTTGCCTGCATCTCGAGCCGGCGCGTGCGCAGGCCCTCGAGCATGCCCGA
GGCGAAGAAGACGCGCGCCTTGCCGCAGCGGAACTTTTGGCCGGGCACGCCGAGCTTCTGGAGCAGCGCCAGCACGCGGTCCTTGGGCGCCTTGCCAGCG
AGCTCCGCCTTGGTGCCGAGACCGGGAACCACGAGGAAGTTGCCGCAAAACTCGTCAAAGGGCATGCGGTCGGGGAATCCGGTGCGGGCGACACGCAGCG
CGTCGAGCACGCCAGACGTGTTGAGCTGGCGCGTGATGACGGCGTCCTCGACCAGGTCGGGCTTCTTCTGGTCGTTGGACTTGAAGCAGCGCACGAAGTG
CAGGTCGCACTTGTCGAGCGTGCCGACGAGGTCCGTGAGCTGCGCCGAGAAGGTGTCGGTGACGCCCTTGAACTTGGTCGACTTGAACTTCTTCCGGTCG
CCCGCCGCGGGCGCCACGTCCGCCGGCTCGGTGAAGAGCTCCTTGAGCAGCTCGTTGTCGGAGAACTGCATCAGCACGACGAGGTCGCCGTTGAGTGGGT
CCTTGTTCTTGTCGAGCCAGGCGCGGGTGCCGTAGTTGACCAGGCCGGCAAAGTGGTTGATGCCGAAGCCGTCCTTTGGGCCGACGCCCTTCATGCGCAC
GATGATGCCGCCCTTTCCGTGCTGCGCCATCACCTTCTCGGTGAAGCCCTCGTCCGACCCCTTTGGCACGACGCACTCCTCGCTCAGGATGGCGAGCAGC
CCCGTGTTTGGCGCCTCGAGCGTCTGGATGAGCGCGCCGTTGTCGGTGTAAGAGATGTCGGCGGCGTCGATGCCCTCCTCCGAGTAGGCGCGCATCGTCT
CGGCGAAGACGGTCTTGGTGAAGAGCGCCTGCAGCTTCTCGTTCGCAAAATTGATGCACAGCTGCTCCAGCGAGTTCTTCTCGAAGATCTCAAAGCCGAA
GATGTCGACGATGCCGATGACGTGGGCGGTCGCCCGCGGCGAGTAGATGTTGCGCGCCTCGGCGAGCGCGCGGTTGATCTGGACGATGAGGCGGTCGAAG
AGCTTCGAGTAGATGGCCTTGGCGAG
>GJ00075 num_miniclusters=1 longest_minicluster=2687149:1
AAAATTCTTATGCTTCGAATTTTTCAAGACTCAGAGCACTTTCACTCACATGTCAGAAGGACTCTCGGGACTGTCACGGTACTCAGCGCCCTCTGCGCCC
CGCAGAGCACAGCCATCTCCCCCCGTGTAGGTCCTCGGCGGCTTCATGGACAGTCACAGTGTACGTACGGCTTGCGGCTCGTTGGCTTGCGGGAGTCGCC
CCCGGGGGCGCGGGGGGAGGGGTCCAAGCTTCCCCGCGCGCTGTTCGCTCATCCGCGGAGAGCGGCCGGCTTCAGCGCGTTCTGCAGCATCTTGGCCGGG
AGGCCGAGGCGTGCGAGGGCGGGGTGCACCTCGTTGCGCACGAGATGCTCCGTCACCACAGACAAGTCGGCAATCCACGACCCGCCGGCGAGCTCCACGC
ACATCTCGGTGCAGCGCGCGAGCTCGAGGAGCAGCAGCAGCGAGTCCTCGACGAGGGCGAGCTCGAGTGGGTCGGCGCGGCCGCCCGAGAAGAGCCAATG
GACCTGCGCCTGGAGCAGGGACACGAGCCGGACGGGCAGCGCCAGATCGAGCAGCGGGTCGAGGAGGCGGCGCGGCGCAGCGGGATGCGCGACGGCGAGG
CGCGAGAAGAGGCGCAGGGCGGCGCAGCTCTCTCGCGCCTCGGGCCGACCTCGCTGCGGCCAGCCATGCCGACACCCCTCTCCGCCGACCGCGCTCCCCT
CCCCGTCCTCCCACCCCTCCGCATCGAGCTCCTCGGGAAACGCGCTCGCCACCGCCGCCCCACGGGCCGCCAGCCCGACAGAGTCGGCTCCACACCGCGG
CAGGGCGGACCCCCACCCGTCGCCGCCCAGCGCAGCGCCCACCACACCACTCGCCGCGCGGCCCGACTGCGTGTGTGTCCGCTTGTGCTGCGTCGAGAGC
AGCGCCGCCAGCCTGCCCGCGGCCGAGGAGCGGCGGGGCGGCGCAGCCGGCTTGACGAGGATGCCAAACGCCTCCTCCGACCGCAAGACCGACTCGAGCA
GCGCGATCGTGGCCAGTCGGACCGGATGCGGAGAGCGCTCGCTGAGCAGCGCGCTGAACGTGCACCCGGCCACCTCGTCGCCGTCGTCGCCGTCATCGCC
AAACCACCGCCGGAAGGCTGGTGGACACGGGGCTGCTGCAAGCGGCGGCTCGGCCCANAGAAGCAGCGAGAGGGCGCGGACGGCGGGGAGGATGACCGAG
GAGTCGTCGAACACGCCCCGCCTCGAGGGGGCGGTCGCGATCCGCCCCATCTCCGAGTTTGCCAGCGCGAGCAGCGCGTCCACCGTCCTCGGGCCCGTCC
TCGACGCCTCCCCCCATCTCCACATCGCCGGCTGCCTCGCCCGGCGACGCTCCACCGTCGCCGCCGCCGCCACCCGTCTCCCTCGCCGGCAACGCGACGG
CGCGACACTCCGCAGAGGCTCCAAAGAGCGCGCAGACGGTGGCAAGAGCGGCGACGAGCAGGGCGCGCGCGCCACCTCCGCCGGCATCGCCGCCGGCGAT
GCCGCCCAAAGTGTGAGTGGCGGTGCCGTGGACAGAAGCGGGCCGAGGCAGCGCGGCCAGCCAGCCGCTTTCGCCCCCGCCCGCAGCGCCCGCACGCGCC
TCGTCGCGCCAGCCGGGGCTGAAGCAGCAGAGGTACGGCTGGAGGGCGGCGAGGAGTGCGGGCGCGTGGCAGTCGCCCGAGGCGAGCTGGGACGTGGCAT
CGAGGAGCTGATTCGTGGCGGCGAGCAACTGGCTCGCGCTCACTCCGCCGCCGCCGTGCCCAACCGTGGTCGAGAGCAGCACCAGCCTCTGCAGCGGGCC
GCCAGGCCGCATCAGCAGCGGCAACAAGAGCGCGGGGTGCCGACGCACCGCGGCCGGGCCGGCGGCGCCGCCAGTGCCGCCCCCCGCCGCCACCAACGCG
TCGCCGGCGGCGATCATCCCGCCGCCGCCGCCGTGCGATGGCGCCTCACTCTCGCGAGCGCCTTCCGGGGCGTCCACTGGCCCGTCGAGTTGCATCGGAG
AGCTCGACTCAGCGAGCGGGTCGGCGGCGGCGGGCGGGGCGCGGTCGAGGTTGGCATCGGCGGGCGCGAGCCTCGACTCTGGCGGCGGCGAGGGCTGCTC
GTCGGTGTCGTCGGGAAGAAGGGTCCGATCGGGCGCCACCAGCCGCGGAGGAGAGGGCGAGCTCTTCCGCCGGCCGAGCGACTCGGCGGCGGCGGCGCCA
TCCGCGGTACGAGGCGCGCCCGCCCACGCCGGGGGGTGCGAGGGGGTCTGGGCCTGCGCGGCGCGCTCGCTGCCCCCGCCGCCGCTCCCCGAAAGCCGGT
GCGGCCGCCTCGCGCCGCTGAGGGCCGGCGTGCGGGGCGGCCCCTTGCTGCTGCTGCTCGCGCCGCAAAAGAGCGGGGGCGAGTCCTGCATTCCTGCACC
CCCCGCCGCCGACGAACAAGCGGCGTGCGCCCGCGGCTGCGGCGGCTGCCTCGTCGCCAGCGGCGGCCTCCCTCCCTCCCTCCCTCCCTGCCTGCCCCCC
TCGACAGCGGCCGGCTCCGCCGCTCGCCCGGCGGCAGAGCGCTCCGCAGCGGCGCCGCCGGCCGGCAGGGGAGGAGCGAGGCTTCCCGATGCGCGCAGAG
CGGCGCGCGCCCGCTCGAGGTCGCGCGCCGTCCGCTCGAGCTCCTGCTCACGAAATGCGAGCGTCGACTGCAGCTGCCGGAGCGCCTCCGCCTCGGCGCT
CTCTCGCCGACGGAGCTCGGCGTCGTACTCTGCCTTCAGTGCCTCCTCGCGCTGCCTTGCCCTCGCGGAGGTCTGCTCCGCCTCGCCCAGCCGCGCGCGC
AGCACCTCCACCTCGCCGACGTACCGGTGCAGCTGCGACTCCGCCCCGCCGCCCAAGGCGCCCCCCGGCGGAAGGGGCGCTGGCAGCTGGTGCGGCGGAG
CTCGGGCCGGGTCGACTGGCGGCTGCGGCTGCGGCTGTGGTTGCGGCAACGGTGGCGGCGGGAGCTGCTGCCGTAGCTGCCGCTGCGGCGGCGGCTGGTG
GGCGAGCTGATGCGGCGGCGCTGCCGCCGCGTGCGGCATCCGCCCGCCCACCGCGGACGACAACTGCGGCGCCGGCGCGTGCGACGTAGCCGCCCCGGCG
GCAGCGGCCAGGGGACCCGGCGGGAAAAAGGAGCTGAACATGTTGCTCGACGGCGCAGGGTGCGGAGACGGTGCGGTGGCTGCGGCCGGCGCGGCGGGCA
TGGCGGGCGCGGCGGCATCGAGCATCGCATTGAGGACGTCGTCCGGCAGGCAGTAGTCGTCCCACTCGTCGAGTGCAGCCGTGGCCGGCCCCGCGAGCAT
GGTTTTCGCTCAACCAGGTTTCG
>GJ00076 num_miniclusters=1 longest_minicluster=2689105:1
AGGAGATTACGTCTTGATATGTATCGAATTGATTTAACCGCCCTGGTGGCCTTCTCACGGTCTCACTTGGGCCGCCGCTGCGCGCTGGCACAAAATAGTT
CTCTAGTTGTGCTTGGTTTGCCGTTAGTGACTCTCCTGCCACCTGCGGCGCGAATAATTACAAAACGTACATGCTGGGGGCGACGGGGGTCGTCCCCGCC
GCAAGGGGGCCCGCGACGCACCGGGCGGCACACGTTCCACCCCGGCGTTGGGAACGCGCACTTTGCTGGCGCCGAGCACACGTAGCTCGCGCCTGCATTA
GTTGGGCGCCTGGGCGGTGCCTCCCGTCCTGCGCCTTTGGCGCGGACGCTCCTGGGCAGTTGCGGGGTCGAGGCCCGACGGCTCGCCGCCCGGAGCCTTC
CGCTTGTTCTTTGCGCGCTTGAGCGCAGCAGTGGCCGCCCCAACGGCTTGCTCCTGCTCGAGCCTCGCCGCCTCTGCGTCGTCGTGCCCCTCTTGCTTCT
CCTCGACCTCGCGCTGCAGCTCATCGACCCGTTCCTGGAAGGCCGTCACCAGCGTCGTCTCGTACACCACCGCGCCGGCCGCGGTGCCGCATAGGGCCTG
CGCAGCCAGCGGATCGCTCGGCGGGCCCAGCATCACGCCGGCCGTGCGGGCGAGAGGCTGCACGCCGGAGGAGCGGATCGCATCGAAGGGCGCAGTCTCG
CCGTGAGCGCCGAGGGCGACCACGTCGTGCAAGTGCGGATTCTCGTCGGCGTACTCGATCATTCGGCTAGCGTCGCCGTCGACGACGACGGTGCGGCCGA
CGGCGCGCCACAGCGCGCGGCGCAGCGCTGCGCCCTGGTTCCCGTCAGGGAGGACCACGAGGTTGACGAGGTACGCGGCGCCGTACTCCTTCGCGCCGGG
CGGCAGCACCTCGCCGTCGAACTCGAGAAGGCCCGTCGAGCCGTCAACGGACACCTTGTAGTTCTTCTCCTCGACGAAGTTGGCTGGCGTGCGGCGCGGG
CGGACGCCATAGCCGCCGAGCAGCGGCATCATCGCGCCGAAGGCCACGTCCGGGTGCAGCGCGACGGCGTCGCCGCCGATGAGCGCGAGAAGCGCGGCAG
CGACGCGAGCGTCGCGCGTGGTTGCGGCGGCGCAAAGTGACGCGCCCGCCACGACCGCCCGCTTCATCTTGTACGCGTCCGTCGTGTAGTCGAAGACGAG
GTCGCCGCGCCGCTCGCGCGTCTCGCCGCCGTGGCGGGTCCGCGCCACCTTGAAGATGCCCCACTTGCCGGGCTCGAGCTCGATCGTGCGCAGCACTGCG
CCGCCCTCGTCCTGGAACACGTGGCCGTCGACCTCAGAGCGCGTGTACCGCCGCACTCCCTCCTCGTCGTCAAGAAGGAGCTGCACCGTCGGCTCCTCCT
CCGTGGCGCCGAGCAGCGTGCCGAGTTGCTGCGCGCCCTCGGAGATCTGTGCCTCGTCCGGCGGCTGCGTCTCGGCCAGCTTCGCCTGCGCCTCGTCGAA
GCTCATCAAAACCTGCTGCTTCTTCCGCGCGTTCTCCTGCGCCTTGGTCTCGCGGAGCTCGCCTTGCGCGTCGGCGAGAGCACGCTTCGCGGCGTCGTGC
CGCGTTGTCGCCTCGCCGCAGAGGCGCTTCTTCTCGTCGAGGTCGGCCTGGCGCTGTGCGATCTCCCTCCGCAGCCGCTCCGCGTCCGCCTTCTCCTCCG
CCGGGTCGGTGTACGCGATAGGGACGGAGCCAGCCAGACTGCCGTCCGCCTTGGTGAAGTCGAGCGAGTACTCGCCGCTCCGCCCGTAGTTGGACAGCCG
CAGCGTCGAGAGCTTCAGCTTACCGCGCTTGACCTTCAGCGTACTGTTGGGCAGCGGCTGTTGGAGGACGGCGGTGGTCGACTCCGTGTCGGCGGGCGGC
GTGGCGGGCGGCGTGAGCGTGACGGTCACATCGAACGTCTCGTCGATGACGTTGCCGTGCGCGTCCACGAGGCGGAGGTCGACGTCCGTGACAATAGTGT
CGTCCTGCAGCGAGAGGACCTCATCGCCAACAAGCTGCAAGCCGAGCGGGGCAGCCGGGAGCACGGTGACATCGATCTCCGCGACCGTCTTGCTGCGGCC
AGAGGCCTCGAGCGTCGCGCCCAGCTTCCGCTGCTCGTCGGCCGTCGCGTGCGCCGCCTTGAAGTTGTGGAGCGTCAGCTTGAGCTTTTGCGTGCCCGCC
GTCGTGCTTGCGGGCAGGCCGCTGACGAGGAAGGCGGAGCCGCTGTCGCTGGGGAAGGTGTCGTGCCGCTTGTGGGACTCGCCCTGCCAGCTCACCTCGA
GCTGGCACTGCTGCACGCGTCTGTGCTCCTCCCCGGTCTCGAGCAAGAGAGAGACGAGGAGCTCCGGAAGCATCTCGCCCGCGACGGCCTGGATCCGTCC
CATGACCGGCAAGACATCTTCGTCAGACCGCCGGTACAGAGCAATCTGCGAAGGCAGCTCCGCCGGCAGGAGCTGCAGCTGCACCTCCTCCTCGAGCGTT
GGCCCGCCGTCGGTCGGTGTCGCGCGGATCGCGACGGCGTGCGGCGTGCTCTGCGAGAGCACCCGCTTCGTGCACACGCACGCGCGGAGCGACGGGCTCG
GCTGGCAGCGACGCGTGGCGGCCTTGACGTAGAGCTCGTCGGGCGCCGAGGCCTCGACTTGCCACGTGTACTGGCCCATCTCGAGCTTGTTGCCCGCGCT
GTCGACCACGCTCGCATTGATCGTAAACTCCGAGCCGTTGCGCACCTCCTGCTCCGACACATGGATGCCCGCGGCAGCGCCGGCGCACAGCTGGAGCTGC
TTGGCGTCGGCGGTCGAGAGGATGTTGTGCGCGACGGGCGGCAGGGTGAGGGTGATCGTCCCTACCTTGCCGATGACGCTGCAGGTCGAGCGCAGCCGCA
GGCCATCCTGTTGCCATGTGTAATCCGGGGGCTCGATGTCGCTGCCGGCCACAGCCAGCTGAAGCGCACCGAGATCAATCTCGGGCACCGCGACCTCAGC
GTCTCCCTCCGAGTATGCGACGAGCTTCAACTCGAACGACTCGCCGCTGCCCACCGAGTCGGGGCAGACGAGCTCGACGCGCGCGGCCGGCGGCTGAACG
ATCGGCACGGCGAGGGCCTTGCTCACTCCCGCGCTCGAGAAGGTGACGGTCGCGTTGCCGACGGCCGGCGCGGAGCTCACCGCCGCCCAGCGCGCCTTGA
GCTTGTGCTTGCCCTTCGAGTCCGTCACCACCTCCGAGTCCTTGAGCTGGAGGCTTCCCTCGGGCGCCACCGACAAGCGAACCGTCTCCTCCGTCGCCGG
GTTGTCCCACGCGTCGAACG
>GJ00077 num_miniclusters=3 longest_minicluster=2693874:15
ATAGCTTTCCCAGGAGCGCTCGCGCTCCCCGAATACTCACGCCCGCCACCCCCTCGCCGCAGCGCTCGTCCTCACGTCTTCTGCTCGCAATGCTGTACTC
GCTCCCAGCGCTCCTCCTCGCGTTTGCGTCGCAACCCGAGCCGTGCCCCGAGCCGATCGTCTGCCCAACGTGCCCTGTGCTCCCCGAGGAAGCGACGTGC
CAGGCTGGCGACGGGCGCCGCCGCCTCGCCCTCGCGTCTACCAACGAGTACCTGACGGCGCCGAGGGACCACGTCTTCACGCCCGAGCACATGTCGAACC
CAAGCGCATACGAGCCGGCGCGCCAGACGTGCGCGATGGTCAAGACGGGCTACGACATGCACTGCTGCAACGCCTCGGCCGAGGAGCCCTTCAATCCCGT
CTCGACCATCACCGACTTCAACTGCTTCGTGGAGGCGGGCGCCCACATCGTCCACGCCGAGGGCTTCTCTGGCGCCAAGATCGACTCGCTCCTCACCGCC
TCGGAGTGCACGCACCACGATCCCCTCTTCAACTGGCAGCTCAGCCCGCGCCACCCGGAGGGAGACTTCTGCTACGTCGGCTCGTTTGACGGCCTCAACG
CGATGCCCATCCTCGGCAACGGCATGATGCAGACGATGGCCACCGGCAAATCGTACATGCGCACCTTCATCAACACCGAGATCCGCGGGCAAGTCGGCGC
CCAGTCTGCGCAGTGGGCCATCTCCACCTCCGAGGACAAGGGCGGCTTCGGCGAGCTCCCGCCCGCCCCCGAGGACATCCTCATCATGCACGGGGCGATG
GAGCAGTTCGCCGACCTCGACCGCGAGACGCTCGAGGTCGTCAACGGCGGGCAGACCGTCAAGAAGGTCTTCACCGCCCGCGGCTTCCCCTACAACACGG
TCATCCCGCCGACCGCCACCTCCGAGGCCGCGTACACGATCGTCAAGAAGCACTCCGACCTGCACATCAACGTGAAGAACTCGCTCAAGAACCCCGACGG
CACGTACACCGTCGTCACCGAGCCGAACGAGCCGTTCTGCCCCGCGTCGCCGCTCGACCCGGTCCCCGAGGGCACCGATCTGCGCTTCTGCGGCCTGTAC
GGCCACTGCGGCTCCAAGATCTCCTACAAGCACGAGTACTCGTACACCGTGGACGGCGTGCCAGCCTACGGCGCGGCGGAGGGCGTCGGCTCGGAGGACG
AATTTGTGCTCGTCGCGCAGGAAGGCGGCGCGTCCTTCAACCCGCCCGCCGGCTCGTCCCCCTCCGCTCCCACCGGCACCGTGCAGATCCTCGACGTGCG
CCGTGGCCACTGGTACCAGCTGCCGCACCTCAGCGTCGGCACCATCGAGATGGCCTTCACCATCTCCACCGGCCACCCCGACTACATCGCCATCGGCATC
GAGGACTACGGTGACTCCTCGTGCGGCTCCGGCTGGACGGTCTGGCTCGGCAAGAAGGACAAGACGTCGCCCCACTTCCTGGACCGCAACGGGCTCGGCA
TCAACCAGGGCCGCCTCTACCGCTTCGTCGCCGCCAACGGCGAGACCGACATGGCAACCTTCGTCAACTGGCCCGCGTCGGGCGCCTTCGAGTACCCGCA
GGTCGACCTCCCTGGCACGCTCGAGCCGATCGACGCCATGTTCGACGGCCGGTACGGCGAGTTCGAGGACGGATACGAGTGGACGCGCCCGTCCACAAAC
TGCGCCATGACCGTCTCGGGCAAGACGCCGCTGCGCATGACGGGCGTGTCAAAGCAGGAGTGGGGCGGCACCAACCCGGACAAGCCCAACCAGTGGGCCA
TCGCCGAGACGGGCCTCGGAAAGACCAAGACCACGGACGGCGAGCCGAAGTGGGACAAGTCGACCCTGCCGCTCGGCAGCGACCGCGCGTCGACGCTCAT
CTTCCTCGAGGCGGAGTTCAAGGCGGCGCTCGACGCGCTCGACAGCGTCGTCGTGCGCGAGGGCGGCGTCGCCTCGCGCAACGGCTCGCCGCTCCCCGAG
TCGATCTCCGCAAAAGTTTACCACATCATGGCGGACCAGGTGGTGATGGGTCCGCAGCGCGAGGCGGGCCTCTCGTACGTCGACTCCCTCTACTGGGGCA
AGGGCGACAACGTCTTCTTCGCCGAGGACTCGAACGCGCCTGGCGGCTACAACATCGCCGGCATCTACAACCTCGAAACGCGCAAGACGGTCACCATCGC
CGGAGCCATCGGCGACGACAACGTCAAGTTCAACAACGTGGCCAACGTGCCGGCCGGCTCGATCCACCGGCGCTCCGACCAAGAGCTGACCGGCTGGTTC
GACGCGTCGGCCTCGCTCACCTGCGACGTGGACGCCTCCACCGGCACGTGCTCGCCCCAAGAGATGTACGACACGCAGACCTCCAAGCACATGATCCTCA
ACAACCAGATGAAGGGCTACGGCGAGGGCTGCATGGACTACGGGTTCTACTACACGGCGCAAATGATGTACATCGCCATCCCCGAGTTCGACTGGGCGAC
GACCACCCTCGCCGCGCCGACGCCGGAAGGCTCGCGCCGCCGCAAGCTCGAGCTCGCCGAGAAGAAGAAGTTTGAGAAGCAGCCGCGCCGCCGCAAGCTC
TTTGAGGAGTGCACCGAAGACCTGGAGGGCGCGTGGACCGACGACGACGAGTTCCAGGAGTGCCAGCTTCACTAGGCTGCGCTGCCCGACCGCCCCCGCG
CTTCCTGCCGCGTCCAAGAGTCGCAAGCACACGCGCCCCTGTCGCTCGCGCTTCTCTGGAGAGCGCGCGCAGAGGCTCGCCTCGATGACGCGGCGTGGAG
ATAGTGCCCCCCCCCCCCCTAGCTTGGGGCGAGTGCCCCTACTTAGGAGTGCCCGTGCCGTTCCCGATTTGGAGCATGCGGTTCGCCGCTTCCGCTCTCT
GCTGGGATAGTGTTCGTCGAGCCGCTTTTGCCCCCCCTCCCCCGGCCTGGAGCATGCTCTTGATGTCCGCCTCTGCTCTCCGCCTGCGCGGCGCCCTTCC
TGTAGAGTTAAAAAGAGAATCTTTCTGCAAAAAAAAAAAAAAAAAAAAAAAAAAAAAAAAAAAAAAAAAAAAAAAAAAAAAAAAAAAAAAAAAAAAAAAA
AAAACCCCAAAAAAAAAAAAAAAAAAAAAAGGGGGGCCCCCCTTTAAAATTCCCCCGGGGGGGCCCAATTTTCCGGGACCCCCTTTTTTTTGAAAAAAGG
GGCCCCTTAGGGGGGCCGTTTTAAAAGCAGGGCCCGGCCCCTCTTTTAAAAACCCCGGACGGGGAAAAACCCCCACTTGGGGTTTTTTGGAAAAAACCC
>GJ00078 num_miniclusters=2 longest_minicluster=2696488:28
CTGAACAGCGGCAAGACGACTGCCGGGTCGCCCGCTGTCATCGCCGACGGCCAGCTCAGCGACGGCATCCTCACGGCAGTCAACCAGCTCACGTCGGCGC
TCGGCTCCCCGGCCTCCTTGCCATCCCAGCCGAGAGTCTCCTGCCGCGTCCAGCACTCCGTCCGCAGCCATGCTCTCTCTCATCTCCATCGTCAACGGCG
CCCCCGTCCCGGCGGCCAGCACGCGCTCCAACGCTCGCGCTCTCGCCGGATGGCAGGCGTACATGAACCAAGGCATCGAGACGGGCGCCGCCTACGCCAA
CGCCGGTGCCTCCGGCGACGACGTCTTACTCCAAGACCTCAACGCAGAGACGGCCGACAAGTTCGATGGCCTGAACAGCGGCAAGACGACTGCCGGGTCG
CCCGCTGTCATCGCCGACGGCCAGCTCAGCGACGGCATCCTCACGGCAGTCAACCAGCTCACGTCGGCGCTCGGCTCCCCGGCCTCCTCGCCATCCTCGG
CCGCCGCCGCCGTGGACGAGAAGGCCTCCGAGCCGCCGCACGGCGCGAGCTGGCAGGACTACATGATGCAGGGCATCCAGACCGGCATCGAGTTTGCCAA
CTCGGGCGCCGGCGTCGCCTCCGGCACCACCGACCCGTCCACCGACTTTGGCGCCCTCTCGGCGCAGACCGCCGACCACTTCGACGCGCTGAACCACAAG
GGCGGCGCGGCGGCGGCGCCGGCGAAGGAGGCGGGCGGGCAGCGGCGCAAGCTCACCGCCGGGTGGCAGAGCTACATGAACCAAGGCATCGCCACCGGCG
TCCAGTACGCGGGCGCGGGCGCCGGCGTTGCCGCCGGCACTACTGACCCATCGACCGGCTTCAACGGCATCAACGCCGAGACCGCCGATCAGTTTGACGC
GCTGAACCGCAAGGGCGAGGCGATCGAGGTGGCCGAGGCCGAGGCCGAGGCCTCCCCGGATGCCGCCACGCCGGCCGTCGGAGCCTCCGACGCGCTCAGC
GGCGGCATCCTCGCGGCCGCCAACCAGTTCGCCTCTGCGCTCGGCTCGGGCGCCTCCTCCGCCACCTCCGCCTCGCCCGCCGCCGCCTCTCCCGCCTCTG
CCGGCGCGTCCGCCTCCGAGCCGCCGCACGGCGCGAGCTGGCAGGACTACATGATGCAGGGCATCCAGACCGGCATCGAGTTTGCCAACTCGGGCGCCGG
CGTCGCCTCCGGCACCACCGACCCGTCCACCGACTTTGGCGCCCTCTCGGCGCAGACCGCCGACCACTTCGACGCGCTGAACCACAAGGGCGGCGCGGCG
GCGGCGCCGGCGAAGGAGGCGGGCGGGCAGCGGCGCAAGCTCACCGCCGGGTGGCAGAGCTACATGAACCAAGGCATCGCCACCGGCGTCCAGTACGCGG
GCGCGGGCGCCGGCGTTGCCGCCGGCACTACTGACCCATCGACCGGCTTCAACGGCATCAACGCCGAGACCGCCGATCAGTTTGACGCGCTGAACCGCAA
GGGCGAGGCGATCGAGGTGGCCGAGGCCGAGGCCGAGGCCTCCCCGGATGCCGCCACGCCGGCCGTCGGAGCCTCCGACGCGCTCAGCGGCGGCATCCTC
GCGGCCGCCAACCAGTTCGCCTCTGCGCTCGGCTCGGGCGCCTCCTCCGCCACCTCCGCCTCGCCCGCCGCCGCCTCTCCCGCCTCTGCCGGCGCGTCCG
CCTCCGAGCCGCCGCACGGCGCGAGCTGGCAGGACTACATGATGCAGGGCATCCAGACCGGCATCGAGTTTGCCAGCGCGGGCGCCAGCGTCGCCTCCGG
CACCACCGACCCGTCCACCGACTTTGGCGCCCTCTCGGCGCAGACCGCCGACCACTTCGACGCGCTGAACCACAAGGGCGGCGCGGCGGCGGAGGATGCA
GCACCGCCCGCGGAGAAGCAGGCGGAGTGGTCGCCGAGCGGCACGTACAACTACGGCGGCGCGGCCTACGGGCAGCCCTACCAGCAGGGCTACCCGCCGA
CCACTTCGACGCGCTGAACCACAAGGGCGGCGCGGCGGCGGCGCCGGCGAAGGAGGCGGGCGGGCAGCCGCAGCAAGCTCACCGCCGGGTGGCAGAGCTA
CATGAACCAAGGCATCGCCACCGGCGTCCAGTACGCGGGCGCGGGCGCCGGCGTTGCCGCCGGCACTACTGACCCGTCGACCGGCTTCAACGGCATCAAC
GCCGAGACCGCCGATCAGTTTGACGCGCTGAACCGCAAGGGCGAGGCGATCGAGGTGGCCGAGGCCGAGGCCGAGGCCTCCCCGGATGCCGCCACGCCGG
CCGTCGGAGCCTCCGACGCGCTCAGCGGCGGCATCCTCGCGGCCGCCAACCAGTTCGCCTCTGCGCTCGGCTCGGGCGCCTCCTCCGCCACCTCCGCCTC
GCCCGCCGCCGCCTCTCCCGCCTCTGCCGGCGCGTCCGCCTCCGAGCCGCCGCACGGCGCGAGCTGGCAGGACTACATGATGCAGGGCATCCAGACCGGC
ATCGAGTTTGCCAACTCGGGCGCCGGCGTCGCCTCCGGCACCACCGACCCGTCCACCGACTTTGGCGCCCTCTCGGCGCAGACCGCCGACCACTTCGACG
CGCTGAACCACAAGGGCGGCGCGGCGGCGGAGGATGCAGCACCGCCCGCGGAGAAGCAGGCGGAGTGGTCGCCGAGCGGCACGTACAACTACGGCGGCGC
GGCCTACGGGCAGCCCTACCAGCAGGGCTACCCGCAGTACCAGCAGCAGGGGGGCTACCAGGCTGGCGCGCAGGGCTGGGGGCAGCCGCAGCAAGCGCAG
GCCGCCGCCTCGGCCGGCGCCGCCGCCGAGAAGAAGCCCTACGTGCCCAAGAGCGAGCTGGGCAAGGCGGTTGGCCGCCTCTCGGTGGCCCTGCCCAACG
CCATCCTCGGCGGGCTCACCGGCGCGCTCACGGGCGGCATCCAGACGGTGGCGGACACGGCGGGCGTGCAGGTCCCCCCGCCCCCGGCCGCCGTGCACCC
GAGCGACGTTGCGCAGAGCAGCCAGGCAGCACCCGCAGCAGCCGGCCAGAACGACGGGTGGGGCGAGGCTGCGGCCGCTGAGCCCGCCGCAGCTGCCGAG
GACGAGTGGGGCAGGGCGTGAGACTAGAGGAGCCAACAGCGCTCCGGAAGTTACTCTGCGGCCGGTGGGTGTTGGTGAACCGCGTGGACCGTTGTAGTGT
CGGATTTGTTTTGTTAATATCGCGCAACAATCTCAAAAAAAAAAAAAAAAAAAAAAAAAAAAAAAAAAAAAAAAAAAAAAAAA
>GJ00079 num_miniclusters=1 longest_minicluster=2692496:2
GCGGGCGTCCGCTTGCCGGCTAGCAATGCGGACACCAGCATCAGCATCGTCCCTCTGGCTGCTCGCCGCCCTCTGCGGCGCGCGGGCCGACGTTGTCCGT
ACGTACGGCTACTGCCCCGAGGTCTCCGCCGCCCAGTTTGACCGCGGCTTCGCAGCGTGTGCGCGGCTCTCACTAAACTACACGCGAGGTGACGTATTAC
CGCTCGATAACTCGGTGGAGACCACAGTGACAAACGCGGCGGCGACGGCGGACTGCGGGCTGGCGCTGCCCAGCCTTGGCTCCAGCCCCGCGAACCTCTC
GTGCTACATCCAGGTCTCCATTGCGCCCTATGTTGATGTTGCGGAGCGCAACCTCCGCTTCTACGAGTGCGTCGACGAGGCGGAGGATCCGCGGCCGGCG
CGGTTCGAGAGCGAGATGATCGCGGCGATCATCGTGATCGGCCTCATCTTCCTCCTCCCGAACGCCTGGCTCGCCCTCGTCTGGCTCTCTCGTCCGCGAG
CGGAGAGCGGCGTGGCGCCGGCGCCGGCCGGGCCCGCCGCAGAAGGCTTCTCGCTCGCCGAGGCGTCGACGGCGAGCGCGGCGTCCTTCGAGAGCTCGGA
CGAGCCGGCCGAGCGCGTCAAGCGCGTCTACCTCTCCTTCTCCGACATACACTACTCCGTCAAGCTCAACGCATCTGCCCGCGCGCGCGCAAAGGCTGCG
CTGCCAAAGGGCAAGGGCAAGCGGCCGCTGCACTGGGACCAAAAGCACGTGCTGCGCGGCGTGTCGGGCGTCTTCGCGCCGGGGTCGCTCTCGGCCATCA
TGGGGCCCTCCGGCTGCGGCAAGTCCACCCTCCTCGACGTGCTCGCCGACCGGAAGAAAGGGGGCGAGATCGCCGGCGAGGTGCTGCTCAACGGGAAGCG
GCGCGACGCGTACTTCAAGCGCGTCTCCGCGTACGTGATGCAGTTCGACGCGCTCTTCGAGACGCTCACTGTGCGCGAGATGCTCGCATACACCGCCGAA
CTCCGCCTGACGGGTGGCGGAGAGACCAGCCGCGTGCGGGAGGCGGCTGTCGAGAGAGTGATCCGCGACCTCGACCTGACCAAGGTGGCGGACACGCGGA
TCGGAGGCGCCACCCGGCGAGGCATCTCGGGCGGGCAGGCGCGGCGCGTCACCGTCGGGGTCGAGCTCGTCACGTCTCCGTCCGTCCTCTTCCTCGACGA
GCCGACCACAGGCCTCGACGCCTACTCTTCGCTGCTGCTCGTGCGCGCGCTGCGCCGGCTCGCCGACTCCGGCCGCACCGTCCTCTGCACCATCCACCAG
CCGCGAGCCGACATCTTCGCGCTCTTCGACACGCTCCTGCTGATGGCCGCCGGCAAGGCCGCCTACTTCGGGCCCACAGCCTCCATCGGAGCCTACCTCG
GCTCGCTCGGCATCCGGCTGCCGTCTGGCACCAACCCGGCTGACTTTGTCGTCGACCTCACCTACGCCAAGGAGCCAGGCCCGCAGGCGGCCTCCGCCCC
GTCGCGCCCCGGCCGCTTCAGCAAGCGCTTCAGCCTGTCGGGCACGTCCAAGCGGCTGAGCACCTCCGAGGTGGACGCCGCCGTCGCCGAGCAGTCGTGG
CGGCGCGAGCGGTCCGCCTCCCTCTCGGAGCGACTCGTCCTTGAGGCGCTCTCAAGACGCATGAGCTCTGCCTCGCCGCGCGCCCGCATCTCCCCCATCG
TCTCCGCCAGCAACTCGCCCGCGCCCGCCGCCTTCGCCGCGCCGCCCGACTCGCCGCCCGAGCCGCCTCGCCTAGAGGACGCTCCGCGCCGCTCTTCGTC
CGACATGAGCCCCCACTTGGCGGTGATCAAGGGCGGGGCCAAGAGCCCGAGGCGCTCCTCCGCCTCCGAGAAGCGCCCCTCCGCCCTCCTCTCGCCCGCC
CTCCTCGCGCCCCCCCTCGCCGAGGGCCTCTCCGCCGGAAGCTCCACCTCCTCGGCCGGAGGCTCCACCGTCGACTCGCTCGTCGACTCGTGGGCGAACT
CCGACGCCAACGCGGCGCTCGTGCGCACGTGCGAGCAGCTCGCGCAGAGAACGCTGCCCGGCCTCCCCCCGCCCGTCGACGAGGCCTTCGCGGAGGTGTC
GCGCGCGACGGGCGCCGGCCGCTCGCGCCGGACGCGGATGCTCGAGGGCTTGCTCGCGAGCAAGACAAAGGCGCGCTCGATCCCGGCGCAGATTGCGATT
CTGACGCGGCGCGCCTACCTCAAGGGGGTGCGCGACCGCGACTTTTGGTACCGCATGCTCTTCATCCCGCTACTGCAGTTTGCCTTTTACGCGATCCTCT
TTGTGTGGACCCGCTCCTCGGGCGGCGGGATGGCGGCGTATGACGGGTGGACGCCCGAGGACGACGAGTACATCACCGTCCTCCACCTCATCTCGGCGAA
GCGGTCCTTCCTCTACCAGACGCTCACCGCGGCGGTCATCACCGAGACGGCCGTCCTCGCCGAGTGCTACACCGAGCAGCGCGCCTTCCGGCGCGAGCAC
GCGGCGGGCGGGTACTCGGCCGCGGCGTACCACCTGCAGTGGGCCTTCCGGCTGATGGCGCAGGCGCTCTGGAAGGCGGTCCTCTTCGGGTCGGTGGTGT
ACTGGGCGCCGTACCAGTTCGCGCCCACGGCCGAGGCCTTCTTCTACTTCATCGCCGTCTTCGCGCTGCTCTCGAGCACGGGCTCCGCCTTCTCGCTGCT
GATGATCTCCTTCATCCCCGACCCTGAGGGGGCCGGCACCGCCCACAACGCGATCGTCTCGGTGCTGCTGCAGTTCTCGGGCTTCTACCTGCCGGCGTGC
CTCATGCCGCCCGTGGTCAACATCCCGTACGTCATCTCGTTTGGCAAGTTCGCCTTCGAGGGGCTGCTCCAGAACGAGTTTGGAGACCAGCCCTACGGCT
CGCGCTGGTCGTACTACGGCTATCAGTCGATGGATCCGGTGCTCTCCAAGTGGACCAACCTCCTCGCCCTCGGCCTCTACCCCTTCGTCTTCCACGCCCT
CGCCTTTGTCTTCACCTTTCTGCACACGCGGCCGCGCTCCTTTTGGACGCGGTTCGACTCGGAGGCGAAGCGGGCTGAGCGCGTCGCGCGAGCGCGCCTT
GAGCCGCCGCCCGGGTCGAGCGCTCCCCCAACGCAGCAGCTGTGACCTCCTATCTCCCGGCGGACGCCGGTTGCGAACGAGATGCGCGTCGTGCGTGTGT
GTTTTGTGCGCGTGTGCGTGTCCGCCCAATTAAAGTATAAAGAAAAATGAAACAGAGGCTTAGG
>GJ00080 num_miniclusters=1 longest_minicluster=2697269:3
GGACAAAGATCAATTTTCACAATATGATTAACATCCGTGTATATACTGTATCCACACACACACAGAGAATCGTATATCTCGAGCGTATGAACATGCTTGG
ACAACACATATCCCTCGGCTGTGAGAGACACACCACACAGCCCGAAGTGAGAGACTCATGCGCATCACCACAGAGCGGTAAGATCGGTACGGCTGTGTTG
TGTACCCCGATGCCGCGATATGAACAAAGACATGTGTGTAGAGCGGTGGTACTAGAGGGAGGGCCGGCGCGTATAGCGCCGCGTGTACTCTCTCGCCCGC
ATCTCGCGCGGAGAGCCGGAGCCCGGAGCACTAGGCAAGCACGGCCAACCACATTGCGACCACATTTAATGTGCCACATCCGGAGCCGCGGGCAGGGCGC
GGGCCTCGCCGCTAGTTTGACTAGTAGAAGGAGTCGATGTCCGCGAGGAGGACTCGCTCCTTGCCAGGCTTCAGCTGAAGCGCCGCCACAAAGTCAGCCT
CCATCCGCGCCTTTTTGAGCTCCGCCACCGTGTCCAAGCCCTGCTCCTCGAACCACGCGCCGGCGGCGGCCATCGAGCCCGAGAGATTGCAGCCGTGCAG
CAGCTCGGCCAAGCCCTCGACGCAACTGCCCAGCTCGGAGCCGGACGCGCGACCTCCAGCCGGCGCCGACGTGGCGTGCAGAGAGCCGTCCGCGGGGATG
TGCAGGCCCCACGCGAGCAGGTACGTGCGGCGGAGCGCCCAGCCCATGCCGGGGGAGCAGCCGGCCTCGGCGGCGCCCTCGGCGGCGGCGAGCATCATCT
CCCGCCCCGCCTCGCGCCTCTCACCGTCGAGAGAGTCGAGCTCCGCGCCTGAGCCCAGCTGCTCCGTCGCCGACGGCCCTCCCCCGCCGGCGTCGTCCAG
CTCCGCCTCCGCCTTGCCGGCAGCGTCGCCGCGCGACGGCTCTCGCGACGGCTCGGAGCCGCGCGCTGTGCCGAGCGCGCTCAGCTCCGAGTCGTTCCTC
GGCACACTCCTCACGGGCAGCTGAACCTTCTCGGAACCTTCCTGCAAGGACACGGCCAACCCGCCGCCCGCGGCCGGGTCGGGCTCCGCGTCCGGCTCGG
CAGCCTTGCGCGCCGGCTTGCCGGCGTCGCGCCAAAAGTGGAGCACGGCGTCGAGCGGCACGCGCAGTTTTTGCGCCGGCTCCGCCTTGCGGCCGTCGGC
GGCGGCGGCTGCGGCGGCGCGCACCGCGTCGTCGAGCTCGGCGTATGCAAGGCGGAGCTCGCGGCGGCGCAGCTTGCCCGAGGTTGTCTTGAGGATGGTG
CGCGCGCGGAGCAGCACCACCGCGTACGCCTTGACGCCCTCCGCCTCGCGAACCCCGTCGCGAACCGCCTCGGCGATCGCCGCGCCGCCGCCCGCGGCAG
CCTCCTTCTCCGCCTCGGGCTTGAGTTCGGCCACGAGAACGAGCGCCTCGCCGTCCGTGTCCTGCCCTGTGTCCGGCGGAACCACCGGCAGCGCGGCGCA
GCAGCCGGGTCGCATCGCAGTGTGGGCTGCCTCCGCACACGTCTCGATGTCGTGCGCGTGCAGCGTGCGGCCGCGGATGCAGAGGATGTCCTTGATGCGG
CCGACGATGTACAGCCGCGACTCCCACACGAAGCCGAGGTCGCCCGTGCAAAGGAACGGCTCACCCTTTCCGCACGGAGGCAGCTCCCCGCCGCCGCCGC
CGCCGCCGCCGCCGCCGCCGCCGCCGCCGCCGCCGCTGCCGCCGCCGCCGCCGCCGCCGCCGCCGCCGCCGCCGCCGCCGCTGCCCCGCTCGCCCACGGC
CGCGCCCTTCTCCTCTCTCAGCGCGGAGGGCGGCGCGGGCAGGGCGAGGGGCGTGCGGAAGGTCTGCTCGCTCAGCTCCGGCTGCTGCCAGTAGCCGAGG
GCGACGCTCGCGCCTCGGATCCGGACCTCGCCAACCACTCCGTCCGGCAGCGGCAGCCCCGTCTCAGGGTGCGAGATCGCGAAGCGCTGCCCGGTGAGCG
CCGCCTCCTCGACGAAGCAGCCGGGGAACTCGATCAGGTTGTCGTCGCCCGGCTGCAGCGGCATCGGCGCGTCGCCCGGGCCGAGCCGTGAGCGGGGCAC
CTCGAGGACGACGGGAGGCTCGGCGACGCCGCAGCCGTACACACACGTCTCGGCGAGGCCGTAGAGGCATGCCCACGAGGAGGGGTGCCACCCGCACGGC
GCGAACTTTGCGTCGAAGTCGGCGAGCGTGCGCGTGCGGATGGGCTCGGCGCCGTTGAAGGCCGCCTTCCAGTGCGAGAGCTGCAGCTTCGCGATGTGGT
GCGGCTTTGCGCGGCGCGTGCAGAGGGCGAAGCCAAAGTTTGGCGACGGCGAGATGACGAGGTGCGAGTGCTGGAGGCGCGAGATGGCGAGGAGCCAAGA
CATGGGGTGCTTGATGAAGGTGAAGGGGGAGAGGAGGTCGGAGCGGTAGCCCTGCATCGCCGTCGAGAGGGAGCCCGCGATGAGCCCAAAGTCGTGGTAC
TGCGGCAGCCACGAGACCATGGCGATGCGGGAGCCCGGCGGGGGGAAGCTGTTTGTGGTGGTGGAAGAGTAGGACATGGCAAGCACGTTGGCGAGCAAGT
TGCGCGTGCCGATGGCGACGCCCTTCGGGTGGCCGGTGGAGCCGGAGGTGTACTGCAGGAAGGAGACCTCATCGGTGCAGCGCCAGGTCCACTCGGGCGG
CCAGCTGCACTCGGCCTCGCGCACGAGCTTGCTGGCCAGCCACGAGGCGCGCACGTACGTCCGCGTCGACAGGAAGGCGTGCGGTGTGCACGACTCGGCA
ATCCGCTTGACCTTTGCGAGCCCGTCGGCCAGCAGCCGCTTGGCGCCGACCGACGGGAGGGGCGTGAGCGGGAGGACGGGAGGGTAGTAGGGCACAGCGA
TCACCGCCGCATACTGGCACCCGAAGAAGGCCACCAGCAGCTCGAGGCCGGGCGCATACACCAGCATAAGCCGGTCGTTTGTGCTCGCGCCCCAACGCCG
CCGGAGCGCCACACAGACAGCCCGGCAGCGGGCCCGCATCTCGGCGTACGAGAGGGTCGCCTCCTCGCTGGCATCCGCCGTCAGCCAGCTATAGAGCCGC
TCCTCGCCCAGCAGCTCCGCGTTCGCCTCGAAACGGCCGACGAAGGAAGTGGCGGGCGAGCGCTTGGTGCGAGGGGCCTCGGACTGGAACGCGTTGCACA
TAGTTCCAAAAGCAACAGTGCGAGCGCGACACGCTGCGCTCGGGAGGGCCTTGAGG
>GJ00081 num_miniclusters=1 longest_minicluster=2692943:2
GGGCCCCGACGACGTGCGGCAGGTCTCGCTGGTCGGCCTTCCCTCGTCGGTGCGCGCCGGCTACGAGGCGATGTACGAGGTGCTCGACGACGGCCGCGGG
CTGGTGAGCCCGGACGAGCCATACGAGGCGTGCGGCGAGGCGCTAGAGGAGCTGGAGGCGGAGCCGGTGCCGGAGGGGTGCTGCCGCGAGGTGTTCGTCC
TTCCGGCGGCGGCGTGGGGGCGGGTCAAGGGGCAGGGAAACATGGGGCTGCAGCGGCTGCGCGAGCGGGCGGGCTGCAAGGTGGTTGCGCACCTGCGGCC
TCCGGACCGCTTTCCGCAGTGCAAGGCGGTGCTACTCGTCGGGCCGAGGGAGAAGGTTGATGGCGCAGAGCGGCTGCTGCGCGAAGCGCTCGGCCGTGAC
GCGAGGGAGCTGCGCCGCCCCTCCGACCCCCTCCCCGCCAAGCCCCTCGCGGTCGGCCGGCTGAGCTTCGTCGACTTTCAAAAGAGCGACGCGACGGCGG
GCGGCACGCTGCAGCTCGAGAAGGAGGAGGCCGCGCTGGAGGCGGCCGAGGGTGCGGCGGGCGAGGGTGCGGCGGCCGCCTCAGTGGCCACCAACGAGAA
GGGCCGCAAGGTGGTCAAGATCGGAGAGAAGGAGGTGCCTCTCGAGCTTGGCGTGCGGAGCAGTGGCCGGCCGGTGCCGCACTCGGAGCAGGCGCTCGTC
GCGGGCCTCGGCTTCTCGCACAACGTCGACCGCTGCGAGCGGTGCGGCCAGCTCGGCCACAAGGAAGCCCGCTGCCCCACCCTCGACAGAGGCAGGCGGC
CGGGGAACCGTTCCCGCTCGCGCGACCGTTCCCGCTCGCGCGACCGCGACCGCTCGCGGCGCGACCGCTCCCGCGACCGCTCCCGCGACCGCTCGCGCAA
CCGCTCGCGCTCGCACAAGCGGCGCAGGCGCGGCAGCCGCAGCCGCAGCCGCAGCCGCAGCCGCAGCCGCGGGCGCGACCGGCGACGCCGCCGTTCGCGC
TCGCGCTCGCGCTCCGAGGCGCGGCAGAGGAGGCATCGATCGCGCGAGGAGGGGAAGAGCGGGCGGGGCCAGAGCAGCAAGGACAAGGACAAGGAGAAAG
ACAAGGAGAAGGACAAGGACAAGGACAAGGACAAGGGCAAGGAGAAAGACAAGGGCAAGGACAAGGACAAGGGCAAGGGCAAGGGCAAGGGGCTCGAGCG
GTGGGACAGCGCACGCCCGTCAGCGTCGAGCTCCTCGAGCCCCTCGCGCCGGCGCGGCAAGAAGAAGGCGCGCGACAAGCGGCGCTCGTCGAGCAGCTCT
GCCGGGGATGAGCGGCGCGGCAAGAAGGCGCAAAAGCCGTCCGAGAGCGCCGCCGCCGCCCCCGCCGCCGCGCTTTCCGCCGCCGCGCCCGCCGCGCCCG
CGCCCGCGCCCGCCGCGCCCGCCGACGCCGCGGCTGACGACGAGGAGGCCAAGATGAGGCTGGCGGAGGCGATGTTCGGTGACGAGGCCGACGCGGCGCC
CGCCGCCGCCTCCGGGGCCGAGGGCGCGCCCGCACCCGCCGCGGCGAGCGGAGGCGGCGCAGGTGGATCGTCTCGCGGCGGGGGGGAGGGGGGCAAGGAG
GCCGAGGGGGGCAAGGAGGCCGAGGGGGGCAGGGGCGAGAAGCTCGAAATCGAGCACCGCGGCAAGGGGGGCAAGATCGAGGACAAGTACCACCACATGC
TCTTCGGCGCGCAGAAGGGCAAGACGAGCCGCTGGCTTGAGGCGACGGCCCAGAAGCGGCGCGCGGAGCGCGAGGAGGCCGAGGCGCAGGAGCGGGAGTC
GCTCGCGGCGCGGCAGGAGCAGGAGAAGCGACTCATCGCGCAGGCGGAGGCGATGCGGATGGCGATGCAGCAGGCGCAGCACCAGCACGCGCACCCGGCG
GTGCAGGCGGCGGTGCAGCACGCGCAAAACGGGCTGCCCGCCGCGCTGCAGCACCTGGCCCCGCTCGGCTGGACGCAGTGCACCGACTCTGCGAGCGGCC
GGCCCTACTTCCACCACGGCCCCACCGGCTACTCGTCGTGGACGCCGCCCGTCGACCCGAGCGCCGTGCAGCCGGCGCCGGTGCTGCAGCCGGTGCTGCA
GCCGGTGCTGCAGCCTGTGTTGCAGCCTGTGCTTCAGCCGGTGCAGCCTGTGCCGCTGCCACCGCCGGTGCCGCTCCCACCGGGCGTCCCGCCGCCGCTG
CAGCCAGTGCCGCCCGCGCCGCCCGCGCCCTTCTCGCCGCATGGGTACCCGCCGCAGCCCGGCCCCCCGGGAGGGTTGGGCCCCCCGGGAGGGTACCCGC
CAGCGCCGCCCGGCTACCCTCCCGCGCCGCCCGGCTACGCCGGAGGGGTGCCGGCCCAGCTGGCGGGCGGGGCGCAGCCAAACTGGCAGCACCCCGACAC
GCCAAAGACGGCGACGGGCCACCCCGCCGGCTCGTGGGTCTGCCTCAACTGCCGCAACATCAACTTTCCGACGCGGATGACCTGCAACACGAAGATCTGC
GGCCGGCCGAGGCACGAGGTAGACGGCGGCGAGCCGAACGCCGCCAACATGGTGGACCACACCCTGCACCCGCAGCAGCGGGTGGCGGCCGCCGCCGCGC
AGGACGAGGCGCGGCGGCAGGCTGCCCTCGAGCAGCCGCGCGCCGCGGACGGCGCCAGCCCCGCACAGTGCGCTCGAGAGAGCAGCGCGGGAGGTGCGCG
CCCGTCCCCTTCTGACGCCCCCCTGGCTGGCGCCTCCAGGTCGATGGGGCACTGCAAAGACTTCCTCTCGGGCATGTGCACCCGCGGCGCCGCCTGCCAG
TTCCGCCACGACCCGGCAGCGGTGCGGCCAGCCTTGGCTGCCAAGGGCTGGCTGGCACCCGCCGCTCCGCAGGCAGGCGCCGCCGTGCCGGCACCCGTCG
CGATTGACTGGGCGGCCGCCACGGCGGCGGCGGCGGCGGCGGCGGCGGCCAAGGTTGCGCAGAAGGCGGCGAGCGAAAAGGCGGCGGCCGACAAGGCAGA
AGAGGAGGCGGCGGCGGCGGCGCAGCGCGCGGCGTTCGAGCGGCTCAAGGCGGAGTCGCAAGGGTAGTAGGAGCGAGGCGGGGGCGGTCGGCGTACGAGA
CAAGCGCCGCCGGGGCCGAACGCTTTTGGAAGGCGGGCACAGTTGCCGGTCACCAGCGGCCCGTTTCGCGGGCCGGCAATGGCCACAAGGTAGCGACAAG
GTAGCCCCATAACATTATGTTATCTCTCGCGCATGACGAGATTTTTTCTT
>GJ00082 num_miniclusters=2 longest_minicluster=2689717:2
CGCAAGGGCGGCGACCGCGAAGTCAAGTGCTCAACAAGTGCTGGAGCTCCAGCGATGGTGGTCGAGAACGCACCAAAGGCCAACGTCAAAGCGCGCATGC
AGGCGCTGCAGGGCGCCGGCGACGTCAAGGATCAGCCTCCGGCCGGCGAAGAGGTTGTCACGGGCTGGCTCAAGAAGGCGGGAACCGGTGTCCTGGCATC
CCGCGAGTACAATCGCTACTGCGTGCTGTACGCCGGCAAGCCCATGCATGGGTTTGCACCCACTCTGCTCTACTTTGAGGACGAGGCGCGCTCCAAGCCC
AAGGGACAGACATTGCTGGCTGACGGCACCGCAGTCGAGCAGTCGGGCCTCACTGTGCGGCTCTCTCAGGCGGGCAACAAGGTGCTCGTAAAGCTGACCG
CCACGACGACAGGCGATGCGGACCACTGGCGCTCGAGCCTGAATGGGGTGCTGGGCCTCGAGACCGACACGACGCCCAGCCGCGTCGAAAAGGTGGCCAC
GCCGCCACCTGCCAAGCTACCTGCCGCCGTACCGCCGCCGGCCAAGCCGCAAGCCAAGCCGGCCCGAGCCGACCGGCTCTCAGTCGAGAAGGCGATGGAG
ACGGCGCGGCTCGAGGCGGAGCGACGCATCTCGCAGGCGAGTGAGGCTGCCGAGGCGGAGGCGAGCGAGCTGCTCGCATCCGGTCGCACCTCGCAGGCCG
AGACCCTACGCCTCTCGGAGGCGGAAGTGCCGGTGCCCGCGCTGCCCAAGCCGCCGACTGCCGCCGCGGCTGCCGCCGCGGCTCCCGCCGCCGATTTGGC
GATCGTGCCCGAGACTCCTCGCGGCGTGCCGAGCAACTGGGACCTGCCCATCACCGCGCCCAAGCAAGTGATCTTCAGCGCGGAGCTGGGCGCGTCTCCC
GAGTCGCAGCGCGACTCGCCGGCTAAGCCGACGGCGCCACTTCAGTCCAAGTCGAGCCTCGGCATGCTAGAGTCTCTCACGGACGACGAAGAGGAGGAGG
CGGCCGCGGCGCTCAAGCCGCCCCCGCCAAGGCTCTCGCTCGTGTCGGCGCCCCGCGCTCCGACGCCGACGACGCCGCCCGCCACGAACCCGGGCAAGAC
GGTGGTCGAGATTCGCCTCGACCACGGCCGCCGCCTCTCCATCGACATGTCGTCGGCACCGCCGCCCGGCGCGCCGCCGCCGCCGCCGCCCGGTGTGCCG
CCGCCCCTCACCGCGCGCGGCGGTGTGCCACCGCGGCCGCCGGTGCCGCCACCCCTCGAGCAGCCAGGCCAAGCGGCGCCAGACGTCGAAGGCCAGCCCT
CCTCGACGCCCTCCCTCGACGCGCTGGTTGGCGAGCACGAGCCGGAGCCGGCCGCCGCTGTCACCGTCGCCGCGACGCCGCGTGCGACGGCGAAGCCGAA
CCGGCGCTCGTCGTCCCTCGACAAGGACGATCTGATGCAGTGGTGCCAAACAACGACAGAGCACTACCCCGGCGTGCGGGTCGCCAACTTCAGCCGCAGC
TGGGCCGACGGCCTCGCCCTCTGCGCGATCCTGCACGAGTACTTTCCGACCGACATTGGGCAGTTCGAGGCCCTCGACGGCAGCACGGCCGAGGGGCGCG
CCGCCAACTTTGAGCTCGCTTTCGGCGTGGCGGAGCGGCGGCTGGATGTCGAGCGGCTCTTCGACGTGGAGGACATGACTGCCACGTACCCGACGCCCGA
CGCAAAGTCGGTCATCACGTATGTCGCTATGCTCTCCAACAAGATCAAGTCGATGGACGCAGCCGGGGCGGCAGAGGCGGCCGACGCGACGGAGGCGGCC
TCAAAGTCGCTCGCCAGCCAGAAGAGGCAAGGGTCCTCCTTCCTGGGCGCGATCGCCAACTTCTTTGCTCCGAAGGAGGAGAAGCAGGCGGCGCAAGCTA
AGGCGGAGGCCGAGGCAGCCGAGGCGGCGGCCAAGGCGGCGGCAGCCGAGGCAGCCGAGGCGGCGGCCAAGGCGGCGGCAGCCGAGGCGGAGGCGGCTGC
GGAGAAGGCGGCGGCAGCCGAGGCGGAGGCGGCTGCGGAGAAGGCGGCGGCAGCCGAGGCGGAGGCGGCTGCGGAGAAGGCGGCGGCAGCCGAGGCGGAG
GCGGCTGCGGAGAAGGCGGCGGCAGCCGAGGCGGAGGCGGCCGCGGAGAAGGCGGTGGAGGAGAAGGCGGCTGCGGAGAAGGCTGCTGCGGAGAAGGCGG
CCGCGGAGAAGGCGGCGGAGGAGAAGGCGGCTGCGGAGAAGGCGGCTGCGGAGAAGGCGGCCGCGGAGAAGGCGGCGGAGGAGAAGGCGGCGGCCGAGGC
GGCGGCAGCGGCGGCGGCAGCGACGGCGGCAAAGGCGGCAGAGGCGGCGGCAGAGGCGGCGGCAAAGGCGGCCGAGGAGGAGACGAAGGCAGCGGAGGCA
AAGGCGGAGGCGGAGGCTGCTGCGGCGGCACAGAGGGAGGCGGCGGAGAAGGCGGCCGCAGAGGAGGAGAGGCTGGCGGCTGAGGCGGCGGCGGCCGAGG
CCGCTGCGGCGGAAAAGGCAGCGGCGGCAGCAGCGGAGGCTCAGGCGGCTGAGGTGGCAGCGGCAGAAGCGGCCGAAGCGGCGGCAGCTGAAGCAGCGGC
GGCGGCGGCGGCGGCGGCGGCGGCGGCGGCGGCGGCGGAGCAGGGCAGCGAAGAAGTGAAGCCGTTGGAATCAGCCACGTCGTCGCAATCGATCGGTTTT
GACGCCGGCGTCCAGCTGGCGCTGTCACAGCTGCCAGACGAGCTCAAGGAGCGGATCCAGTCGTCCTTTGAGAGGGGCGAGTCGCTCCGCATTGTCCTCG
AGGAGCAACCCGCGCCCGAGCCGCAGCCGTCTGACTCGTCCAGGCAGGGATCGTGGCTTGGCTGGCTCGGTTGGGGCAAGAAGTCGTCGACGCCGCCGCA
GCCGCCCAAGGCCGCGTGCCCGGAGCCAGAGGCGAGGGCGGTGGAGAACGCGGAGGCGGCCTCCGTAAAGAGCTACCCGGCTGAGGTCCAGAAGCTCGCC
GCGTACGCTCGTGCGCAGCGCGCCGACCAGACGGGCAAGCGGCAAGCGGGGTCGGGCACGATGGCGGCGGACCACGGCGTCACCGCCGAGGGGTCACAGG
ACCTTGCCTCCAAGGCCGAGCGGCTCGGGAGGCTCGCGGAGCGGAGCTCGTCGGTGGAGCTCTCTGCGGCGGCGGCAGAGGTGGCTGCCGTCGCAGAGGC
GCTGGCCTGCGAGGTTGCCGCCTCCGCTGCCGCCAGCGGC
>GJ00083 num_miniclusters=1 longest_minicluster=2694462:2
GCACGAAGGCCCACGTCGAGACACATGTCGGGCCCGCCCAGCACGGCGGCCATCCGGACAGACCTGGCGCGGCTGCAGGCGGCGGCCGCGGGCGCGTCGG
ACGCGAGCGCGTTCCGGACGGCGGTCCGCAACATCTGCGCCGCCTGCCGCTCCTCGCAGCTCGCGCTGGCGGCCTACTGCCGCGAGGGCGTGCTGCCGCA
GCTCGCCGCGGCGATGCCTCAGGTCATCGGCAACGCGCCGATGGGAGTGTGCACGCTGGAGGCGGCGCTGTGCCTGGCGCAGAAGCTGCTCGATGCCAAG
GGTGACGCGGGCGCGTACGCCGTCGGCGAGTCGGTCATGGCGCGCCGCGTCGATGGCGACTTTGGCGAGGGCATCGTCCTTGACACTCTCGACGACGGCT
CCCACCTCATCGTGTGGTCCGAAGAGGACACCGCCGCAAAGATCTCCGGCGCCGAGCTGATGCCCTTTGGCTCGGGGATCGGGCTCGCGACGGAGCGGCG
GCAGCGCGTCGCGCCCGCCTTCATCCTGAACAACTTCCTCCTCAAGACGGCCATCCCCTCCAACGACATCTCGCGCGTGCAGATGGTCGTGCGCGACGGC
GCCGACGTCAACTGCACCGACGCCGACGGCAACTCGCCGCTGGTGCTCGCCGCCTCCAACGCCGCCTCGGTGGCGATGGTCCAGTTCCTCATCTCGCGTG
GCGCGCACGTCAACTACTCCTCCGCCGCCGGCTCCGCCCTCGGCATCGCCGCCGCGCAAGACAACACCGAGGTGGTACGGTGCCTGCTGGCGCACGGGGC
GGACGCCGGCGTCGTCGACCTCTCCGCCTGCGCCGAGGAGAGCGCGGCGCTGCTGCGCGAGGTCCTCTCCGACGCCGCCGCCTCGGACGCAAAGGCTGGC
GGCTCGCCCGGCGCGGCGCCGCTCTGGCCCGCCGAGCGCGACTCCTTTGCCAGCGACGCCTTCCGCCAGCTCGCGCCGGCGCTGGTCGCGACGCTCGGCT
CGGCGCACTCGCCAAAGCTGCACAAGCGCGTGCTGATGGTGCTCGCGTACCTCGTCCGCCGCGCCTCGGCGCCGCGCCTCGCCGCCCTCTCGCCGCTGCA
GCTCGGCGCGCTGCTCGGCGCGCTGCGCGTCCTCCTCGCCTCGCCCGCCTTGCTCGAGCAGTTCGCCGCGCTGCGCATGCTCACCGCCCTCCTCGAGGCG
GCGCCCGCCGTCGGCGCCACCGCCCGCCGGCACGGCCTTGAGCCCGTCCTCGCGCGCCTCGCCGAAGCCACCGCCGACATCGAGACGGCGCCGGCGCACG
GCGGCGCCGCCGCCGGCGGAGGCGGCGGGAGCGGCGCGTCGAGCCCACCCGCACCCGCACCCGCCGCAGCGAGCGGCGGCGCAGCGAGTGCCGCCGCCGC
GACCGCGCCGCCGCCCGCGCCGCAAGCGGCGGCGCCGCACCACCACTCGCGGTCGGTCGGATTGCGCGCGGCGGACGTCGCGGCGCTCGCGGCGGCGGCG
CTGACGCTGCTGCGCGCCGCGCCCGCCGCCGCAGACGAGGCCGCGCCGTGCGCGGCGCTGGTCAAGCTGCAGTCGTCGCAGCCCTTTGGCGCCGCGATGC
GCGAGCTCGCCGGGCTGCTGGTCGGGCGGCAGGCGCCGTCGGCGCACGAGCTGCAGCAGTCGGGCGCGCTGCGCTGGCTGCTCGGCGCGCTCACCGAGGG
CCCGCCCGCTGAGCTGCGCGCGCGCTGGGCCGCCTTTGAGGCGGCCGACGCCTTTGGCCCGCCGTGGCTACCGCGCGGGGAGGGCGCGCTCGCGCAGCTG
CTGCAGCTGCTGCACAACGGGCTGGTTGCGGCCGAGGTGCTGCCCGTGCTCTCCTACTCGTCTGCCGGCGAGGCGGCGCACGCGCTCAAGCCGCTCGGCG
AGTCGCTGCACGTGGTGCTGCACCCGCTGCACCCCGCCTCGGCGGCGGCGGCGGCGGCGGAGGCCGAGGGTGGGCCCGCGCCGCCGCTGCAGTACTCGAT
CGACCCTCTGGTGCGCGTCGCAGAGCTGCAGGCGCTGCTCCTGCGCACGACCGCCCCCGACGACACCACCTACGACGCGTTCTGCGAGCGGCTCGTCGGC
TGCGTCATCGAGGAGCGGCCCCTCCCGCGCGGCGACGCGGCGGCGACCGCCGCCGCCGGCGGGGCGGGCGGCGGCGGCGGCGGCCTCCCCTTCCGGCGGG
CGACTGTCACTGGGCTGCGGGTGGGGACGCCGCTCCGGCTCCCTCTCCACACGCTCGAGTACGACCCGCCGGCGGGCGGCGCCGCCGGCTCGCGGCCGGC
GGCTTGCGAGGTCGTGATGGCGAGCCGCGAGTACCGCATCGTCGGCCGCGTCTCCAAGGAGCGGCTCGCCGAGGCGCGCTCGCGCGCGGCGGCGGGCGGC
TCGCGCGGCGCGGTGGCCGACCCGGACGCGCGCATCCACTCGGTCACCATCTCGTGCCCCGAGGGGCTGCCCGTCGACTTCTTCCTCTCCGAAGTGCTGC
CCGAGGTGCGGCGCGCGCTGCGGCAGGCGGAGCCCGGCTGCGCGCCGATGACGCGCTCCGTCAACGACGACTACGGCTGGCGCGACCGCGGCTGGGAGCG
CGGCGGCGCGCAGTTCGAGCGCGGGCTCGGCGAGAAGCTGCGCGACACGGGCTCGGCGGCGGTGGCGCGCCGGCAGACCAAGCGCGAGGCGGAGACGCTG
GTGACGCGGCTCAAGGACACGCTCATGGTGGCGGTCGAGGTCGACAACGAGTCGTCCAACGGCGGCGGCGACGGCGAGCCGCCCGCGGCGGAGCGCTTCC
CGCTGCTCTCCCGCGTGCAGGGGCTGGTCGCCTTCGGCGGTGGCGGGGGCGGCGCCGGTGCCGGCGGCGGCGCCGGCGGCGCGGCGGGCGGCGACGAGGG
CGGCAGCGGTGGCGCGCAGTGGCTGCCCGCTACCGTCGCCGAGGCCGCCGGAGGGGGCCTCTCGCTCGTGTTTGACGACGGCTCATTTGAGGCGGCGGTG
CCGGGGTACCGCGTTCGCGCGGTGCCGCAGGAGGAGGCGTCGAAGCGGCTCAACCCGCTCGCCGCCATCTTCATGACGTTCGAGCAGTTCCTCTCGTCGC
GCGAGGAGCGGCGCGCCGACCCGGAGCTCGGCGGTCGCGAGTCGGCGCCCGCCAACCTGCGCCGCACCCTCTCCGCTTTCCACGTCGGCCGCGCGGGCCA
GGTCGGCCACGTGCCGATGGACGGCGGCGC
>GJ00084 num_miniclusters=2 longest_minicluster=2687988:3
TTTTTTTTTTTTTTTTTTTTTTTTAGGGAACTTTTAGACCGACTAGATTGAAATGCAAAATCCAGGAGCAGGACTCACCCCGCCACTTCCTTCCCGCCGC
CCGCCGCCTTGCCCTTTGCTGTCAGCGTCTTCCGCTTCAGGTTCCGGAACCCCTTCAGGTCGTCGAGCGTCCCCTGCTGAGAGGTGGAGCGCTCGTACGG
CCGGCGGCGCGAGAAGGAGAGGAGGCGCGCGCGGCCGACCGAGCGGCCGAGCATCGACGAGTTGGAGGCCGCCTTGAGCCACTTTGCCATCGCCTCGACC
TCCGCGACCGAGAGCGCCGCGTCGAGCCAAGCGGCGGCGGTGGCGGAGGAGCCGAGCACCTCAAGCAGCAGCCGGATGACGAGATAGCAGCGGGCGGCGG
CGGAGAAGCCCGCCTGCTTTGGTGCGCCCGCGCCCGCGCCCGCGGCGGGCGGCTCCGCGCTACCGGCCGAGGAGAGGGCGCTGGGCGATGCGATGAAGTC
GACGACGTAGCCGATGAGGCCGTGCGGCCGCTGCAGCGCCGCCTCGCATCGCCGCGTGAGCAGCCCATCCTCCACATCGAGCAGCCGCTGCAGCAGCTGC
GCGTACACGGTCGCGAGCCGCTCCGGCTCGTGCCGCAGCCCGCGGACCAGCTCGCGCACCACGCGCAGGGACGTGTCGACCGCGGCCTCGCCGACGGTCC
GCTCGTCGCAGAGAGGGCGGACCGCGCGGGCGAGGGCGTCGAGCGGGGCGCCGAGCGGCTCGGGCGCGGCGGGCGTGCCCGCGCACGCAGAGGCAGCGGC
ACGAAGGAAGGGGGCGCAAGTCAGGCAAGCCGCGGCGTCAGCAGGCAGCGGCGCTGCGGTGCCACTGACGTCGGTGGGGGCGGCTGGCGGTGCCGCCGCC
GGCGCCGCCGCGGCGCTGGCAGCGGCGGGCGCGTGGCGCGACGCGGGAGCGGCGGGAGGGGGAGGAGGCGGGTGGTGCGCCTCGACGAGCAGCGCCAGGC
ACTCGAGCAGCGAGGCGGAGCCGTCCTTAGGGGCGCGGCACGAGTCGAGGCGAGGCGCGAGCGCGGTGGCGCTGCGGCGCACCGTCGCTGCTGCCGGGAC
CGCGGCTCCGTCTGCTGCCGCCGCGGAGCTGGGTGCCGCGGCGGCAGCAGTAGCAGACGGAGCTGCGGACGGAGCCGCCGCCGGGGCAGCAGGCGGTGCC
GCCGCGGTGGCAGGTGGGGGCGGCGACCCACGCTCCGGAAGGGGCAGTGTCAGAGAGCGAAGCGCCTCGGGCAAGCCGAACGCCTCTGCGTCCGCGCTGG
CGATGCCAGCTGCGTCGCCGATGCCCCCCTTGGGCCCACACGCACCAATCGCCTTCCCGTCAGCAGCGTCGGCTGCCGCCGGCACGCTCTCCGGCGCCGC
GCCGGCCTTGGGGAGGACGCCGCCCTCGCGGATCGGCCCCGCGCCGACGAGGAAGGCACAGAGCAGCGGGATCCCTCGCTTCTCCGCCGCCATCCGAGTG
AGCGGCGGCCCGCCGGAGGAAAGTAGCCCGCGGAGCAGCTCCCAAAAGGGGGCGGCGTCGCGCCAGCTGTGCACGGCACGGCCCACCCCGTGGCGGAGGA
GCGCGTCGAAGAAAGCGGCCATGTGGCCTCCCCGTCGCGGCTCGCCCTCCGCCCCGTGCCGCGGCTCGACCGCCTCTGCCCCGTGCGCTACTCGGGCGAG
CGAGACGACGAGGTCGGCGACGGCGCTCCTGCCGGCGGCGCTACCGCTGCAGAGGACGGCGTCAAGCAGAGGGCTCGAGGGCGGAGCCGCGACCCCTCGC
CCCGCGGCGCCGCTCCCGCCGACTGCCGCTTGCGGCGCGACGACGTAGTGCAGGACGGCGGCGGCAGCGGCGGGCTGCGCCCCGCACGCGCGAGCCAGCG
TCGCGAGCCAGCCGTCGAGGCCGGCCAGCACCGGCTCCAGTCGCGCGTCGTTGAGGCGGAGGAGGTGCGAAAAGGCGTACCGCGCTCCAAACTCAAGGAG
CCGCGTGCGAAGCGCAGAGGCAGACTCCGACTCAGCCGCCGCCGGCTGCGTAGGCGCGGAGAGCGGCGCAAGGGGCGGAGGTGGCGGCAGCGGCGCCGCG
GAGGTGGGCGGGGGGAGGGTGAGGAGGGCGCGCACAAAGGCCGCATAGCCACGGTCGAGCAGGTGCTCCCGCCGGAGCAGCGCCTCGTTCGCGGCGCGCA
CTCGCGTCGTGGCAAGAGGCGCCCGCCCTTCTCCTGCGGGAGGGCCCCCCCCTGCCTGCGCTCGAGCCTGCGCGCTGCCAGCGGCTACCCCGCCCGCGCC
CTCCTCGCCCTCCCTGCCCTTGGCGCTGCCGCTGCCGCCGTCTGCACCCGAGTCGAGGAACGCGCGCTGCAGCATGGAGAACTTGGACGGTGTCGGCGGA
GACCGAGGCACGACTGCCTCCGAGCCAGCAGGCCGAAGCACCACTCCCTCCGAGCCGGCACGCAGCAGCATCGACGACGCGCCGCGTGCCGCCTCGCGTC
CAGCCTCGCCCGTCTGAGAGGTCGGACCGTCGGCCGGCGCTGCGGCGGGCGGGCGCGTCGCCGCAGCGGGTGCGCCCCTCCACCCGGCGGCTCCGATCCC
GACTGGCGGGGCGGAGCCAATGCGGCGGTGGCGGGACGACTCCACGCGGCGGTACAGCAGGAGGAAGCCGCTCTGGGAGGCGGACGCTCGCTCCGCGGCG
GTCCTCGCCGCCGCGGCCGCGCCGCCGCCGTAGCACTGCTGTGGCAGGCGCGCCTCGTCGAAGCGGGTCACCTTTGTGTCGTTGAAGGCGAACCACTTTC
CCGCAGTCGGCCAGTCGCGCGGGCAGGCGTACGAGAAGTAGTGGCCGCCGCCCGAGCTGCCCGCGTGCACAACCACGCCGGCGAGCTCGTAGGGGGGCGA
GGGAGGCAGCGGCTCGCCGCGCGCCGCGCACTCGAGACCGCGCCGCGTGAAGGGCGAGCAGTCGAGCCGCATCGGGAAGGAGCACTCCGAGTTGAGCTTG
ACGTTGACCATCTTCTCGTAGTCGAACTCGAAGCGCTTGAGCTGGATCACGAGCGTCGGGGGCAGCTCGCCCAGGCAGAGCCGCTTGACCGCGGCGACCT
TGCCGCCCGAGTCGAGCTCGTATGCGTTGTCGCCCTCGAGCCGCTCTCCGTCCACGAGCGCGCGGAACGACTCCTCGATCGATCGGTGCCCCTTGAGGTC
GAGCTCGA
>GJ00085 num_miniclusters=2 longest_minicluster=2688696:4
CGGAACCACCGTTGCAGAAGCTCTGTCCATCGCCCTCATGTGCCCTCGCGCTCCCATTGACTCGGCGATGGTGAGCCTCCGCCTGTACAAGACCGGCACG
GCGGACGAGAAGCGCGACGAGGCGAAGCTCGCCACCGCGCTCCGCGTGGCGGGCGCCTCGCTGGCCACGCTCAAGCAGGAGCGCTGTTACATGGTCGCGC
TCGAGGATGGCGCGCCTGCACTCTCGGCGGGCGACGCGTCCAAGCTGCGGTGGCTGGTGGCGGAGACGTTCGAGCAGGACAAGACGAGCTGCTCGCCCGG
CCTCGCCGCGCCCGCCGCCTCCGACGCCCACACGATGCTGCTCGAGGTCGGCCCCCGCCTCACCTTTGCCACGGCGTGGTCGTCCAACGCCGTCGCAATC
TGCCAGTCGGCGGGCCTCCGGTCGGTCGCGCGGGTGGAGATGTCGCGCCGCTACCTGATCTCCACCGCCGAGCCGCTCACGCCCGCCCTCCGCGCCGCCG
TCTCGGCCGCGCTGCACGACCGCATGACCGAGCAGGTCTACCCCGAGCCGCTGCAGTCCTTCTCTTCCGAGGCGCCCGCCGCCGCCGCGACCCGCACCAT
CCCTCTGATGGCCGAGGGCCGCGCGGCGCTCGAGCGGCTGGACAAGGAGATGGGGCTTGGCTTCGACGAGGCGGACCTCGACTACTACACGAATCTCTTC
GTCGACAAGCTCGGCCGCGACCCCACCGACGTCGAGTGCTTCGACATGGCGCAGTCCAACTCGGAGCACTCGCGCCACTGGTTCTTCGGCGGCAAGATGG
TCATCGACGGCGTCGAGCAGCCGCAGACGCTCTTCAAGATGGTCAAGGAGACGCTCAAGGGAGACAAGGTGGTCGACAACTCCGTCATCGCCTTCCACGA
CAACTCCTCCGCAATCACGGGCTTCGGCGTCTCGCCCCTCCGCCCCTCCTCCGCCACCGGCCCGTCGGAGTACAAGCAGACCGCAGAGCTGTCGCACCTC
CTCCTCACGGCTGAGACGCACAACTTCCCGACCGGCGTCGCCCCCTTCCCCGGCGCCGAGACCGGCACCGGCGGCCGGCTGCGCGACACGCACGCCACCG
GCCGCGGCTCGCTGGTTGGGGCAGGCGTGTCTGCGTACTGCACCGGCAACCTGCGCATCCCTGGCTTCGAGCAGCCGTGGGAGGACGAGGCGCCGCTCGC
TCCCAACCTGGCCACCCCGCTCGACATTATGGTCTCCGCCTCCAACGGCGCCTCGGACTACGGCAACAAGTTTGGCGAGCCCGTCCTGGCAGGCTTCGCG
CGCACCTTCGGCATGGAGCTGGACAACGGAGAGCGGCGCGAGTGGCTGAAGCCGATCATGTTTTCGGCGGGGCTCGGCCAGATCCCGGACGTGCAGGCGA
AGAAGGGCGACCCCGAGGTTGGCATGTGGGTCGTCAAGGTCGGCGGGCCCGCCTACCGCATCGGCCTCGGCGGCGGCGCCGCCTCCTCCAAGGCCGGCGG
CGAGGACGCCGACCTGGCCGCCCTCGACTTCGACGCCGTGCAGCGCGGCGACGCAGAGATGGAGAACAAGATGAACCGCGTGATCCGCGCGTGCGTCGAG
ATGGGCGAGAGCAACCCCATCGTCTCCATCCACGACCAGGGCGCCGGCGGCAACGGAAACGTGTGCAAGGAGATTGTCGAGCCGCTCGGAGCAAAGCTGC
AGGCGCGGTCCATCAACTCTGGTGACGCCACCCTCTCCATCCTCGAGCTGTGGGGCGCAGAGTACCAGGAGAACTCGTGCCTCCTGCTCCGCCCGGAGAG
CAGGCCCCTCTTCGAGGCCATCTGCGCGCGCGAGTCGTGCCCCTCCGCCTTCCTCGGCCAAGTGACCGGCGACGGCATGGTGACGCTCGAGGACTCGCTC
GACGGCTCGACGCCGTACTCCCTCCCGCTCGAGATGGTCCTCGGCAAGCTGCCGCCAAAGACGTTCGTCTCGGACCGCAAGCCCTACCCGTCCAAGCCCC
TCTCCCTCCCCGACGGACTCACCGTCGCCGACGCACTCGGCCGAGTCCTCCGCCTCCCCTCCGTCGGCTCGAAGCGCTTCCTCACAAACAAGGTGGACCG
CTCCGTCACGGGCCTCATCGCGCAGCAGCAGTGCGTCGGCCCGCTCCACATCCCCCTCGCCAACTGCGGCGTCATCGCCCAGACGCACACCGACTTCTCC
GGCGCCGCGACCGCCGTCGGAGAGCAGCCGATCAAGGGCCTGCTCGACCCGGCGGCGATGGCGCGCCTCGCCACCGCCGAGGCGGTCACCAACCTGGTGT
GGGCGTCGGTCGGCGGCCTCGGGGAGGTGAAGTGCTCCGCCAACTGGATGTGGGCAGCCAAGCTCGAGGGCGAGGGCGCAGCCATGTACGACGCGTGCGC
CGCCATGTCCAGCTTCATGAAGGCCATCGGCGTGGCTGTCGACGGAGGAAAGGACTCGCTCTCCATGGCCGCGCGCGTCGGCGGCCGCGTCGTCAAGGCG
CCCGGCGACCTCGTCGTCACCGTGTACGCCGCGTGCGACGACGTGCGCAAGACCGTCACGCCGGACCTCAAGGCCGACGACTCGGCCCTGCTGCTGGTCG
ACATTGCCGACGGAAAGCGGCGCCTCGGCGGCACCGCGCTGGCGCAGGTGTACAAGCAGATTGGCGAGACGCCTCCTGACGTCGAGCGGCCGGAGCTGCT
CGCCGCCGCCTTTGCTGCCACGCAGGCCCTCCTCAAGGCCGGCACGCTCCGCGCTGGCCACGACGTCTCCGACGGCGGCCTCCTCACCGCCGCCCTCGAG
ATGGCATTCTCGGGAGACCGCTCCCTCTCCCTCGACGTGCCGGCGGCCGGCGCGTCGCCCCTCGCCCCCCTCTTCGCCGAGGAGGTTGGTCTCCTCCTCG
AGGTCGCGCCGGCGGACGAGGCGGCCGTCCTCGCAGCCTACGCTGCGGCGGGCGTGCCTTGCGCTCGGGTGGGATCCACAAAGCCGCGCGGCACGCCCGT
GGAGGTTTCCGTCGGCGGCGCCGAGCTGCTCCGCGCGGGCGTGAGCGAGCTGCGCGACGCGTGGGAGTCGGGATCCTTCGAGCTCGAGAAGCTGCAGTGC
GCGCCCGCCTGCGTCGCCCAGGAGCAGGCCGGCCTCGCCAAGCGGCACGCGCCGCAGTGGAGCCTCTCCTTCACTCCGGCGCCCACGGCGCTGCCCGCGA
ACGACAA
>GJ00086 num_miniclusters=3 longest_minicluster=2691511:10
CCGGTCGGCAGCCCCGCCTCCGAGGCGCCCGCGCTCGTCGTCGAGCAGGGCGGCAGGCTGATGGCCGAGGGCACGGCGGCCGACCCGATCACCTTCACCG
CCTTCAACCCGGAGGAGACGGACGACTCGACGGTCGTGACGGACACCGGCGCCAGCGTGGTGGGCACCGTGCTGGAGACCCGCGGCAAGTGGGGCGGCCT
CATCCTGCTCGGCCGCGCGCCCACCTCTGCCGGCAGCTACGCCTCCAACTTCATCGAGGGCATCTCGGGCAGGCCGTACGGCGGGTCCGACCCGGCCGAC
AGCTCGGGCTCGCTCAAGTACGTGCGCGTGTGGCACGGCGGCGCCGCCATCGGCGCCGACAACGAGATCAACGGCATCACCTTTGGCGGCGTCGGCTCGG
GCACGACCGTCGAGCACTGCGAGGTCGCCTTCAACCTCGATGACGGCTTCGAGTTCTTCGGCGGCACCGTCAACGTCAAGTGGCTCTCGGTCCTCTTCGT
GGGCGATGACGCCTTCGACTCGGACGAGGGGTACCAGGGCAAGGGCCAGTTCCTCTTCGCCATGACCGGCGAGGACGGCAACCACGGCACCGAGATGGAC
TCCAAGACGGGCGGCAACCTCAACTCGCAGCCCCGCTCGCACCCCGCCTTCTACTCGATGACCATCCTCGGCGGCGGATCGGCCGCCTCGGGCGCCAACG
CGGACGGCCTCATGCGCCTCCGCGAGGGCACGGGCGGCAGCTTCGGCAACGTCGTCCTCGCGTACGGATCGGGCATCGGCGTCAGGAACGACGACTGCGG
CAGCGAGAGCCGCGGCATCACGCTGCTGCCCGAGCAGTTCCCCGACTTCCTCTTCTTCTCGCCAAACAACGTCATCTACGGCGCCAGCACGCCCTTCAGC
TACGGCTCGGGCGCGAAGACCTGCTCGAGCGCCGGCTTCGCCGCCCGCCTCGCCAACCCGGGCTTCGCGGGCGTCTCGGCCGCCTGCCTCGACTACACCT
GCCTCGGCAGCTCCTTCAGCCCTCTGCCCACGGCAGGCTCAGAGATGTGCAGTGGGGCAATCGACTCGTCCACCGACCCCTTCTACGAGGGCGTCGCGTG
CAAGGGCGCCTTCGCGAGCCCGTCGGACAACTGGCTGAGCGAGTACTCGTGGCTCGCCTGCGCTGGCAAGATGGCCGGCTCCACCTGCGCCGGCATCGCC
CCCTCCCCCTTTGCGCAGCTGCAGTATCGGACCATCGCGCGCCTCGGCGGCGACGTCGACAGCGCGACCACCCTCTCGGCCGACACGTCGTACCTCCTCA
CGTCGCAGCTCTTCATCTCGGCCTCGCTCACCATCCCGCCCGGCACCACGATCTACGCGATGCCGACCGGCCAGGCTCCAGGCGATGTCGCCCCGGCCAT
CGTCGTCGAGCAGGGCGGCAGGCTGATTGCCGAGGGCACGGCGGTCCGGCCGATCACCATGACCACCGTCCTCTCGGAGGCGGCGCTTGCCTCCTCGGAG
CAGGCCCAGACAGACACCGCCAACCCCGGCCTCACCAACCTCGGCGAGCGCGGCAAGTGGGGCGGCCTCGTCCTGCTCGGCCGCGCGCCCACCTCCGCCG
GCAGCTACGCCTCCAACTTCATCGAGGGCATCTCGGGCAAGCCGTACGGCGGGTCCGACCCGGGCGACAGCTCGGGCTCGCTCAAGTACGTGCGCGTGTG
GCACGGCGGCGCCATCATCGGCGCCGACAACGAGATCAACGGCATCACCTTTGGCGGCGTCGGCTCGGGCACGACCGTCGAGCACTGCGAGGTCGCCCTC
AACCTGGACGACGGCTTCGAGTTCTTCGGCGGCACCGTCAACGTCAAGTGGCTCTCGGCCCTGTTTGTGGGCGACGACGCGTTCGACGTCGACGAGGGCT
ACCAGGGCAGCGGCCAGTTCCTCTTCGCCATGGTCGGCGTCGACGGCAACCACGGCACCGAGATCGACTCGAAGACGGGCGGCAACCTCGACTCGCAGCC
CCGCTCGCACCCCGCCTTCTACTCGATGACCATCATCGGCGGCGGCACCCGCTCCGCACGAGACTCGAACGCCATCATGCGCCTCCGCGAGGGCACGGGC
GGCAAGTTCGGGAACGTCATTCTGGCCAACGCGGGCGGGCAGCACACGGGCGTCGAGGTCCGCGACTGCGGCTCGGAGACGCGCATCCAGGACCTCCCCG
CGCCGTCCGTCTCGATCGGCCAGGTCGGCACCCCAGACTCGGGCTACCTCTTCTTCTCCAAGAACAACGTCGTGGCCGGCGCCAACCCGCCCTTCGCCTT
CGACAAGGGCTGCCCCGACGAGGGGTGGCAGGCAGTGTACGCCGACCCGGGCATCTACGGCTGCTTCTACGAGGACGGCTGCGGCGGCTCCGGGCTGCTC
GACCCGCGCCCCACCTGCGGCGGCTCTGGCTGGACGGGCGTCGACGACTCGCCGTCGTCCTTCTTCGCGCCCGTCTCGTACAAGGGTGCCTTTGGCGCCG
GCAACCTGTGGCTCAAGGACTGGTCGTACCTCGCCGAGCAGGACCGCCTCGCCAACACCTTCTTCTACTGCGAAGTGCCCGAGAAGGAGACGGTGACGGT
AGTCGAGATTGAGGAGACGGAGAAGCTTCCGGTTTGGGCCATTGCGATCATCGCCGTCGTGGCAGTCCTCTTCACTGTCACCTTCGCCTTCATTTGCGTG
CTCTACCGGCGCGAGAAGCTCGGCAAGCCCATCTTCGTTGCTACCGACCTGGGCGACCCGTACAAGGGCACGGGCGGCCCGAGCGGCATAGGGGCCGACA
GAGTCTGACTCGACCGCTGAAGAGCACGGTGAGCCTGTGGCGAGCCGACGAGGGTGCGAGCGCGACACTAGTGCGCTCCCTGTCCATGGCGACCGCGACC
GCGTGCGCGTAGGGACTGTGTTGCTTCCCCGCCATCACGAGACTACCGCAAGCGAGCGCGAACAGGGACCGTTTGGTTTGGGAAGGTGTTTGTGGCCGGC
GCCCGGCAGTTAGCGGCTTGTTCGCCAACCCTGCCGGTTAGGCTGGCATGCATGCATGGGTAGATGTGTGTCGGTGTGCCGCGCTTTAAGGTCTTGGAGC
GAGCCTTGTAACATACAAAAAAAAAAAAAAAAAAAAAAAAAAAAAAAAAAAAAAAAAAAAAAAAAAAAAAAAAAAAAAAAAAAAAAAAAAAAAAAAA
>GJ00087 num_miniclusters=2 longest_minicluster=2696970:1
GGAGGACGCCTCTGCGGCTGCGGTGTCGAAGAGCTTGCGCTCGGCGATGCGACAGCATCACGCGGATCGTGCGGGCGGCACGGCGGCTGGCTGGGCTGCG
TGTGAGGAGGTCGGCCGCTGCCTCCGCCAGGACGCGGCCCGCAGCGCGTACTTGGAAGGTCGCGGCCATGAGTACTTCGTGAAGCACTACGGCGACGACC
CGGCGGAGCAGCTGGCGAAGATTAAAAAAGAGCATGAGTCTGCGCTGACGGAGCACCGCGCCCGGTTGGCGGGAGCCAATCGGGCGCAACAGTCGAGCTC
GATACGACCGGAGGGGCCGCGCAGGATTGAGGACAAGACGCTCCTGCCTACCCGGCTGCCAAAGACGAGCGCGAGGCAGTACTCCATCGAACATGAGGAA
TGGGTGGACGGCAAAAGCTTCCCCAGCGTGCGGACGCGTGTCGATTGGGCGTCTCGGCTCACCGGCAGTATGCTGGATAAGGGCTGCTACTACGAGCTGG
AGGTGGCCTCGGTCCTCGGCCCTCGGTCCGCTTCGCCGCCGGACTCGTCATACGTAAGGCGATACAAGGGGCATCAGACTCACTTCGAGTTGAGCCTCTG
CGACGAGAGTGCCGCCCCTCGGACATTTCACCTTCGCGTGCGTGCTCGTGCGGCGGATGGGTCCTTCGCATCAGAATGGTCTGAGCCGCAGTCGGTGGTT
GTTAGTGAGCTCGATCAGCTGCGCGATTGGGCGTCTGAGGAGATGCTCAAGCAGCTCAAGAGCCTCGCCAAGCGCGCTACCGACGCGCAGGCGGCGTTTA
AGCAGCAGCGCTTTTCTTTCCCTTTTCGCCAGCTCGTCGACGACTTGCAGGCAGCTGTGCTTGAGGCCAACGCGGACAACTTCCAGGGAAGCAGCGTGCT
ACTACCGGGCCGCTTGCTGAAGAAGAAAAGACGTTTGTGCATGGTCTACACGCGCGACATATCCGCCGAGTGGCACGCGCGTCTCGGCAAGGCCCTCGCT
GACACACAAGAGCTTCAGCGGGCGGCGGAGGCGGAGGTCGCCGCTCAGAAAGCCGTCGCTCGGTGGGGGCATGGCTGGCGTGGCCGCGCCGACGCCCTGA
AGGAGTCGGCGATTCGCCAGTACAGTGGCTGCGTGGGGGCCGGGCGCGATGACGATGGAGTGCAGGCGCTGCGCGATGCGGCTGCGGAGCTTGACGACTG
GCGCACGGGGATTCGCACGGGCAGCGCGCCCGAAGACGTGAGGAGCCCCGAGATCAGGGCCGCGTGCGTGCGACCCGCCAGCTGCTCGCACGGCGCACAC
TCGGCCGTGCTCAACTACCTCATCAAGTGCAAGCGAGAGCTTGAGGCGCGCATCGAGACGGTAGCGGCGCGCCGTCGGCAGGAGGCGGAGCGGCAGCGCA
AAGAGGAGGAGCGTCGGCGGAAGGCGGAGCGGCAGCGCGAGGCGGCAGAGAGTGCGAGGCTGCGCCTCGAGGAGCAGCAGCGCGAGGAGTCGCTCGCGGC
GCTGGAGAGATCGCGCAGCAAGGCGGCGAGGCGCGCGCCACAGGGGGGGCTGACGGCGGAGCAGACCGCGGATGGCGAGCGGCGGCGGGCCGCGGCTCTG
GAGGAGAACGAGGCGATGGCGTGGCAGCCGCCAGGGCGGGTGGAACACCCAAAGGAGCCAAAGGCGGAGGCGACCAAGGTGGAGGAGCGGGCGGTGGACG
CTCGCGGCAAGGGCAAGGGCGCGAAGCTTTGCTCGACGCACCGCGCCGTGCTCGTCGACTCCGGGCGCGCCATCGCCAGCGGTGCCGTCAGCCAGGCGGC
CGTGCATGCGGCGCTCGAGGAGTACGGCCGCGTCTGGCTCATGCAGCAGATGGGGAGCAAGTGGGTGGTCACCTTCCGGGCGGCGTCGGCGGCTAGCTCG
TTCATCGCCTCCGGTGCGCTCGTCGTGGAGGGGGCTCCGCGGCCCTTCAAGGCGGAGCACTTTGATGTCGTCGGCAAGAAGAACTCGGCCGACGAGGACC
GGCTGCGTACCTTGCTGGTCAAGATGGAGCACCCCTCCAGGCTCGGATCGATGCAGATCGAGGACTGTCGCGAGCCGAGCGCGCCGGTTGCCGCCGGCAC
CAGCCTCGACTGGAGCATACGGCTCACGAACCGCGGGAGGCAGCCGCGGACGCTGCTCTCTGTGGAGCTTCCGTACCAGCCCGCGGACGCGGCCGTCTGC
TTCAGCCTCAAGGGGACGCCGCAGTCCAAGGGCAAGCCGGTGCAGCTCTCGCAGACCTTCTCCCACACGCAGGCGGTCCGCCTCGTGTCGCGGCCAGGCG
CGGCAGGCGTGTTTCGCACCCGGCTCGTCTTCAACTTCTCGACGTGCGTGCTCGAGCACGAGGTGGCGGTGGAGGTGGGCGACGCCGCGCCTCCGCGTTC
GCTCGCCGCGACGGCGGCGGCGGCGGCGGAGGCCCGGCCGCTCCCCGAGGAGGCGAGGGGTGCGCCTTCTTCTGCGGCCGCCGCCACCGCGCCTGTCCCT
GTGCCTGAACCTGTTCCTGTCGAGCCCTCGCATCCGGAGGAGCTCATCTGCCCGCTCACACACGAGCTCTTCGTGGACCCCGTGACCACGCCGTATGGGC
ACGCGTACGAGCGGAAGTCGATCCTCGAGCACATCCGCCTCAACGGCGGCCCGGCGGGCGCGCCCGACCCCCTCACCGGCAGGATCCTCAACGAGAGCAT
GCTCACCTCCTCCTTCACCCTCAGAGGGCTGGCTGACAGCCAGCGCCGGCAGCCCTCCTCCGCGCCGGCTGCGCGCCCCACGGAGGTGTCCCAGGCGCCA
CCCGCCGGTGCGACGGCTGCGGCGGAGCCGCCGCGCCCGCAGCCGGAAGCGGCGTCCTCTTCGGCGCCGCCCGCGCCGGCACCTGCGCAGGAGGGCTTGG
TGCCAAAGGTCAAGCGCATCAAGGACGTGCTCGAGCTCGAGGCGACCCTCTCCCTGCCCGCCGCCATCCGCACGGCGAACGAACTCATGGGGCTGCCCGC
CACTGGGTCGCTGGTGGCGCAGGCCACGGCGCTGCTCGAAGCGCTGGGGATCTCCTGAGACAGATCTCTGCCACTGCGCGGAGCTGATTGTCTCGTCTTC
TACTGTTTTGTGTGGGTCCACCCAGGCTGGGTGCTGGGTGGGGCGTCTGTGGTCTTGCTCGTGCTGAGCTCG
>GJ00088 num_miniclusters=1 longest_minicluster=2693924:1
CTGCTGCGCATCGCCGCGGCCCACGGCACGAGCCCGTGGACCCTCCTCGGCTTGTGGGTCGCGCGGAGCCCCCTTGCGCGCCTCGGCGTCGGTGCCGCGC
GAGGGGTGCGGCGGATCTGCCGCTGGCTTTGCACGCACTTGCCCATCCTTCACGGTATGCGCCCTGCCGCTACGTCGCACGCCGTGTGGGAGCGGATCTG
CCGCAGGGCGAACAAGGAGCCGACCGAGGGCCCGCCCGACATCGAGCGGCGCCCGTTCGTCGAGCAGCGCTCGGCGCTGGAGCAGAAGCTGTGGGGGGCG
GCCGCGCGCGAGGCCGCGCAGCTTCGGGAGTGGCTGCAGGCGACGCGGAACACGACGCCCTTCATCGAGGCGCTCGCCTCTTTGGTTTCCTCGCACCGCC
ACGGCCATTGTGCTGACGTCGCAGACCCTGAGGCGGGTGGGAGGCTCACCAGGGCGTTCTCGCTGGGCAGCAGGATGCCCAGCACGGAAGCGTCGAAAGC
GTCGCTGAGCCTGGGGGACCTGCTTCGCTTCTGCCTCAACGAGCAGGGCGCGGGGGGGCGCACTCTGTGGGAGGAGTGGAAGGCAGGCCTCCGCGCCACC
CGGCCAAACGAGGCCACCATGGAGGAGTCTGAGCTCGTCTCAGTGCACGAGTTCGCCGCGCTGCTGCTCTCGCCGTGCAACAGCGCCATCGAGCAGAGGA
GCGCCCCGACGGAGGATGCGACCGAGCCGCTCAGCAGCTACTGGATCGCCTCGTCGCACAACAGCTTCCTCGAGGGGGACCAGCTCACCTCTGCGGCCTC
GGCCGACATGTACCGCCGCCTCCTGCTCTCGGGGACTCGCTGCCTCGAGATCGACTGCTGGGACGGGCGGTGGTCGGGCCAGGGCCCGCGTGTCACTCAT
CGCATGCCGGGAGGGGTCTCTCTCCTTTGCGGGAGCGTAGCCTTCGGCGAGGTGGTCGCCGCGATAGCCGAGCACGCCTTCACCAGCAGTCCTCTGCCCG
TGATCCTGAGCATCGAGATGCACTGCTCGGCGAAGCAGCAGAAGAAGGTCGCCAAAGAGCTCATCGACACGCTCGGCGACATGCTCTTGCGCACGCCGCG
GTCGCCCTTCGAGCGCCCCACGGCCGCGAGCACCCTCCGCGAGCTGCACCGGACGGTGCTCGTCAAGATGCGGCTCGATAGGGGAGGGGTGATCACCGAC
CCGCTCCTCCGCTCGCTCGTCACCCTCCCCACGTGCTCCATCGGTTCGTCGCCGCCCGTGGAGGACGACAGCGGCAGGCGGCTCGACCGCAAGGGGAGCT
GGAAGGAGCTCAGCGGCCGCTCTCTCCACCGGGGCGTCTGGGGCAGGCTCCGCGGCGTGCCTCTCGAGTGCCACGCAAAGGGCGACGGCGACAGCAGGGC
CACGCAGGACATCTCCGAGTCTTCCCTCGGGTCTCTAAGCTCGACCTGCTTGCAGAGCGGCCCGTGGCCAGCGGAGGAACCGGCGAGCGAGCTCTCGGCC
GCCAAGCTGCCGCGCCGAGGTGTCGTGAGCTTGTCTGAGGAGCGGCTGGAGCGGCTGGCGAGCGAGGAGGGAGGGTGGCTGCCCGCCACGGCCGTCCAGC
TCGTGCGAACTTTCCCCTCTCCGACTCGATGGTTGTCGACCAACCCCAACCCGCTTGCGGCGTGGCGCGCGGGTGTCCAGATGGTGGCGCTCAACCTGCA
GACGAACGACGCTCCGGTGCAGCTCCACGACGCTCTCTTTCGCGGCAGCGGTGGCTACGTCCTCAAGCCCGCGGCGCTCCGTGCGCCCGATCGGGCGATG
CCGCCCCCCATACCACCCAACAGGAGCCCCAGGACCCCGTCTCGCTTGCTCTCTGGCTCTGGCAGTGATCGGGCGTCGGGTGAGGGCAGCCTGGCCCCCC
GCTCGTCTTTGGAGACGGAGCCCCTGCAGAAGGAGTCAGTGATAGGGCGGGGGAAGCAGTGGCCGCCGCCGCGGGTGGAGGTGCATCGGACGAGCCTGAA
GGTCCTCTCCCTGCACCAGCTCCCGACGCGGGACGAGTGCCGGCCCCTCCTCGCCGAGCCTCGCCACTCCTTTGCTTCGCACCTCAGCGACAGCCCATGC
CCGCCCAGCGGGGCCCGTGCCAGCGTGTCGAGCCCGCGCGTCGCCGTCGAGCTGCACGCAATTGGAGGCTTCTGCACCGTCGCGCGCGAGCCGCAGCCGT
CGCCCGAGGCGCAGGGCGTGACCCGGCTCGTCACCGCAGTCGCGGAGGGCAACGGCCTCAACCCTAGCTTCGACGAGACCTTCCATTGCCTCGCGGCCGA
GCCTCACCAGACCATCCTGCGGGTGGTGGTGGAGGATGAGGGGCGGCTGGTGGCGTATGAGACGGCGGTGCTCGGCTCCCTCCGCTGCGGCTACCGCTGC
CTACACCTGCGCTCGCCCAGCGGCACGCAGATCGACTCGTGCTGCCTCCTGCTCCACATCTCCGTTGGGAGCGAGCCAAACACCTTCGGCACCGTCGAAG
AGCTGCGCTCCATGATGCAGTCGCAGCGCGCGCTCATCGCCCAGCAGAGCCGCGACATCGCCCACCTCTCCGCCGAGCTCTCCCGGCTCGGAAGCCAGCC
CTCGACGCCGATGCTGACTCCGGGCGCCACGCTCACGGTCGGCCGCGCCTCCTACGGCGTGGCCCTCTTCCCGCTAGATGAGCAGCACGCCTCGCCCCAC
GCCGGTGCTCCGGACGGCCGCGGCAGCGGGCCGGGGGACGCCTCGCGAAAGGACGGCGCGGCCAGCATCGCGCGCCCGGCGTCCGAGGTGCTTGCGGGCG
CTCAGCCTGGAGATGGTGGCAAGCTCACCCTGCTGCCGCCCTCAGCGCCGACCGAGCGCAGGACTGACCCGCCCGCGAGGGGGCACCCGTCCTCCTACGC
CGGCATCTCCCCGGCGTCAGCGCCGCAGAAGCGCCGCCAAGTAATGCGTCCACGCCCGCGCCCGCCCGCCGAGCCGGATCCTCCTCCTCCGCCAGCACGG
GCTCGCGCGCGGCTCCGATTCTAGTGACCAAGCCCCCGAGGGCGGTGGCAAACGCGGGCACCACAGCGTCGTCGTCAACGCACGTCGAGGTGGGGGCGAA
GCCTCGAGGGCGAGTGTCGGACCGGAAGCGAGGGTTCTTTTATTTCCATTAATTTTTACGGGC
>GJ00089 num_miniclusters=1 longest_minicluster=2696488:22
GATTGAGGTGGGTGCCGCGAGTCGAATGCTCGTCGTTTGCTTGGCCTTCGCGCCTCGGCAGCCACCTGGCCTCGCCGGTCGTGCATGGCTGCCAGCACAC
CGCGCGCGGCCAACGCGCCCGCCGCTCCTCGGCGATGCTCCCGAGGAGGACGGCGCCGAGACCTTGGTGACCGTGGCAGCTGCTGAACCACGACCATCGG
GCGAGCGAGAGCAGCCGAAGGGCATGCTCTGGGGTCGGATCCGCCGCCGCTTCCGCCGACAGCCAGTACATGAGCGCCGGGCGGCGAGAAGTAGCGAGGA
GGCTGACATTGTCGAGGCCAAGGCGCTTGAGGCTGCAGCTGCGCCGGCCGAGGAGGGGATGGAGGAGGGTGGGAGAGTGGAGTCGCAGCGTGATTTATGC
GCTTCCGACGCCGGGGCCGATCATGACACCGTGGAGATCAACGTGCGCGGCAGGGATAACGCGGCGGGAGGAAGTAGTGGTGGCGGCGGCGGCGGCGGCG
GCGGCGGCCTGTCGCTTGTTGAGGACATAGCAGAGGAGGTACAGGCGGCGATCGACGAGAGGCGGTCGCGGCTCAACTCGCGGCTCACGTCGTCGCTCCG
CACGTTTCGCGACGAGGTCCTCGACGAAGTTGAGACGCAGGCGGACCAGGCGCGCCAGAGAAAGGACAAGTACTCGCGGCGGCGCGAGGAGATCCTCGAC
TCGCTCGGCGAGCTGCGGGAAGACATCCTCTCCGACATTGAGGTGACCATCTCGGGCGTCGTGGCGGGCGGCCGCCGCGTCGAGCGCGGCTTGCGCGAGC
TGCGGTCCGAGTGGGAGGAGGAGGTGGACGCGCTGATTGCGGACGCACGCGCTGACGTGGAGCTGGCGGTGCGGGACGTCGAGGACGCAATCGAGGCGCA
GCGGAGCGAGGTGAGGCGCGCGACGGAGACGTTCAACGCGCAGTGGATCGGGCAAGGGCGGGGCGAGGGGCGGCGCGGCGGAGGGGCGAACGTGACCGCC
TTCAACCTGACGGCGTGGGCGGCCCGCGGCGGCGGCGGAGGGCTCGCAAAGTACCTCGCGGAGACGCAGGACAACATCCGGTCCATCGAGGAGGACCTCG
AGGCTGATTTGAGCGACTTCAAGGCGCGCTGGGCCGTCACCGCCGCGCGGCTCGAGTACTTGCCGCAGGAGCTGCCCAAGCTGCGCACGCTCGCGAGCGT
GCGGGCCTACGTCGCCGACACGATCTTCGAGGGAGGGACGCTGCCTCTCGTGCGCAGGGCCCGCCGGCGCGCGTCCTCACCCTCTGGCGAGAGCGACCAG
CCGACCAAGGCCCCGGCCAAGGACTACGCGAAGCTCAAGGACCCGCTCGGAGTGCGGCTCGCCGCGGCACAAGGCGACGTGCTCCGGCCGACGCCAGACT
CGGACTTGCGCTCCGGCGGGCGGCGGCTGGCTATCCTGACCACGGCGGCGCTCCCTTGGATGACTGGCACGGCGGTCAACCCGCTCCTGCGGGCCGCCTA
CCTGGCGGCCAAGGGCTACCCGGTGACGCTCTACGTGCCGTGGCTGCCAAAGCAGGACCAGCTGCTGCTCTTCCCGCGCGGCCTCGCCTTCGACAAGCCG
GCGCAGCAGGAGGCGTACTCGAGGTGGTGGCTCTCGAACCGGGCAAACGTCGAGCCGCCGCCGTCGCTGCGCATACGCTGGTACCCCGCAAACTACGAGC
CGGGGATCGGCGGCATCATCCAAAGCGGCAAGATCGACCTCGCGGCTCTGGTGCCGCCCGAGGAGCGGGACGTCGCCATCCTCGAGGAGCCGGAGCACCT
CAACTGGTACCACCACGGCTCCCGCTGGCCGGAGCTCTACCGGCACGTCGTCGGCGTCGCGCACACAAACTACCTGCAGTACAGCCGGCTGCAGTACCCG
GGCCTCGAGGGCCAGCTCAAGGAGAGGTGGATGGAGCTCCTCAACGCGGTGGTCTGCGCCGCCTACACGGACGTGGTCGTCAAGCTCTCCCCGACCCTCG
TCGACGTGCCCGGCCACAACCTCGTCTGCAACGTCCACGGCGTGCGAGGCGAGTTCCTTGCCGTCGGCGCGCAGGCGGCGCGCAACGCCGGCAGCTTCTT
CGACCGCGGCGCCTACTTCCTCGGCAAGGCCCTCTGGACGAAGGGCTACCGCGAGCTTCTCGACGCGCTCGCCGCGCACGGCCCGGCCGGCGGCGACGCG
CCCCTGCCCCCGCTGCACACGTTCGGCTCGGGCCCCGACGAGGACGCGATCCGGTCCGAGGTGGAGCGGCTCGGCGTCGACGTGGTGACGCACGAGGGCA
TCGACCACGCCCACCCGTCGATGCACGGCTACTCGCTCTTCGTCAACCCGTCGACGTCGGACGTGCTCTGCACCGCCACCGCCGAGGCGCTCGCCATGGG
CAAGAAGGTGCTCATCCCGGACCACCCGTCCAACCTCTTCTTCAAGCAGTTCTCAAACGCCATCCTCTACGACGACCCGGCGCAGCTCGGCTCCCTCATC
AGCGAGGCGCTCGCGACTCCACCCGCCGCGATGACCAAGATGGAGCAGTACGCCCTCTCGTGGGAGGCGGCGACAGAGCGCCTCCTCGACGCGGCGGCGC
TGCCCGCCGGCACGCGCAGACCAAAGGAGCGGCCGCTGCACTCGCTCGCCTATGGCGTGCACTACACGATGGGCACGCAGCCGCTCTGCGACGTGCTCCG
CGTCGCCAGCGGCGTGCGTCCCGTCTTCTCGGTTGAGGAGCGGCTCAGGGCGGCCGTTGGGCTCGCCACCGGAGATCGGGGCGACAGCGACGGGGAGAAG
GGCGTCGTCGAGGTCGGCAGCAGCGGCGGTGGCGGTGGTGGCGGCGGCGGCAGCAGCAGTAGCGTTGGCGAGACATTCGGCGGCGAGAGCGGCAGGAGTC
GCGGGGAGCAGCAACCCTCAGCAGACGGCTCCACTGACGGCGCGAACAGGTGGAGAGCGCGCTAGTCCGCGGGATGGATGGGGACAAAGCATGTGCCCGA
GGGTGGAAGACACGCGACACGTCCAGCCGTCCACCCGTCCCCCCCCACATTTTAAGGTGAGTACCTGTTGTGTTACCCGTCATGTGCCGCGTCTTGGCCA
CGCGTGCGTTGTAGCGTTACGCTTCCGTCTACTTGTTTAGAGAGC
>GJ00090 num_miniclusters=1 longest_minicluster=2695972:7
GTTTGGCCGGGTTCGGCAGGGTTTCGCGATGGCGGTGGCGGGCAGACCATCTGTTGTGAGTAGAGAGGTCAGCAGCCGGAGCGCGGCCGCACAAGACTCG
GCCACCGTCCACACGCGCGTTCCCAGCGCCAAGACGGGGCACCAAAAGAGGAGTGACTCGACGGCGGTGACGTCGCAGCTTCCGTTGCGGATTCCAGAGC
TGAAGGGCAGCACGGAGGGGACCGACGAGTGCGAGTCGGAGGAGAGGAGGAGCGAAGCGACGAGGATCCCGACCCGGGCCGCGGCCTCGCTGCACAGCAC
GAAGCGGGCCACGGCCCACGGCGAAGCCCTCCGGCACGCGAACGCGATCCCGAACACGGCGATTGCGGCGGAGAGCGTCGGCAGCAGCCACTCCACCAGA
CGTGCGAAGGAGAGGGGCAAGTGCGCGTTGGACCAAGCCTTCGAGAGGGCGACGGCCGTCATCGCCGCGACGCGGAAGGCCTTGAGGGTGAGAAGGGCGC
GAGGGTAGGGCGCCTTGCACGGCCCCGGGAGCTCGCTGCCGAGGTATGCAAAGTTTCCGCCGATGAAGAGGAATAAGTGCAGGAAGGCGCCGGCGTGCGC
GCGCACGAGGAGGTGCGTCCTCAGCCCAACGGTCTCGCCCACCTGTGCGGCCAAAAGAAGCCCTGGATCGGGCCCCTCGCTGCCAGCGGCGGCCACACAC
AGGGCGAGCAGGCTGGCGAAAGCCGCAGGCTTGAGGCGCGCGGCGAGGCGCGCGTCGCCGCTGAGCCGCTGCGGCCTGCCGCCGCCGCCGCCCTGCTTGG
AGCCGGCCGGCTTCGGCGCTGGGAATGCGGGCGCGGGCGGCGAGGGCGGTATCGAGGCGCAGTGTGCAAGCGAGGCTTCCTCGGAGGCGGGGCCGCCCCA
AGCGGCGGCGGTGGCGGCGGGGGCTGCGGCGGCGGCTGCGGCGGCGGCGCCCGCGTCCTCCACAGCAGCGGCGGCGGCGGCGTCCTCCGCCTCGTCGGCG
GCGGCGGCGTCCTCGCTACTAAAGTGGACGAGGTAGCAGCCCGCAATGCTCGTCTCCACGGCCTTGGCCGCGAGGATGCGCCCGTTGAAGCGGGTGCGCG
ACCTCGCCTGCCCGTGCGTCGCCATGTCGAGCAGGTCGTGCGCCGCGGCGTCGCCAATGGAGGGGAGGATCACCAGGCTGAAGAGCTTGTCCGCCAGGGC
GGCGAGGGACGCCGAGTCGTCGAGCAAGCTGCCGCCGCCACCCGGCGGGCGGCCAGCCTCCGCCTCCAGCACCACGTCCCGCGCGCCCGGGAACCAGTCG
CACCACGCGTCGACCAGCCGGCGCGAGACGCGCTCGAACTTTGGCCGGACCGGCCCCTCCTCGAGGCCGTGCAGGGTGACGAGGGCGATCGCCTCCGACG
AGAGGGCGTCGAAGCACGACTCGAGCGTGTCTAGAGAGAGCGACTGCCCCACCCACGGCTCGAGGACGCTGGACGCCACCTCGCTCATCAGGTCGCTCAT
TAGCAGCGCGCCCTCAGAAGCAACGCCCTCAGAAGCAACGCCCTCAGAAGCAACGCCCTCAGAAGCAACGCCCTCAGAAGCAACGCCCGCAGAAGCAACG
CCCGCAGAAGCAACGCCCGCAGAAGCAACGCCCGAAGAAGCAGCGCCCGCAGAAGCGAGGCCGGGGGGGACGGGCGAGGCCGCGAGCGGGCCGACGGCGG
GGGTGCCTGCCCCTCCCGCCAGAGACGCGCTGGCTCGCTGGCTGGGAGGAGGAAGGTGCGCGCACTGCACGGCGGGATGTCCCGGCGGCGGGTGCGCGCC
GAGGGGGTGAGGGCCGACCCGGGCGGGGACGGCGTGGAGCGCGTACGAGGGCGGCAGCGGGAGGAGCTCGACGGAGGAAGTCCAGCTCCGCCCGTCGGGG
GAGAGGCTCATGCGGGAGAGGAGCTGGCAGGGGCGGTAGTCGTGGTAGCAGCGGTCATACAGCCGGAGCGGTACCGGCAACGTGCTGAGTCCGCCAGCCT
CGGGGCGGGAGCACGGTGTCGTGCAGAGTCTTCAGAGCAGCGCGTGAGTACGAGCGACACAGACACAGTGAGTACAGCGGAGTACGGCCGAGTACGGCTG
AGTGCGTGTCCTCTCGAGCGTGGTTGTTGGAGTGCGAGAGTGCGGGCTCCGCTTCTAGGGCCGGCAGCTGCAGCGAGTACTCGGTGCCGGGCGCGAGGAG
GGGGATGGAGACGAGCAGCTGCAGCGCGAGCGGCCGGTCCTCCGGGTGCAGCGCGCGCTCGAGCGGGCAGGGCGAGGCGCTGCTCTCGATGGAGGCGAGC
GTCTCGCTCATCGGCAGGATGGCGCTCTCCCACGCAAAGTTGGAGCGCAGGTGCGGCGTGCCGTCCCGCAAGTGCCGCACGTGCACGTACCCCGCCGAGC
AGTGGAGCATCGCCTGCGCATCGCCCGGCAGCTCGAGCGGTCCTGCCGCCCCCTGCCCCGCCGCGGGCATGGAGAGGACGTGCCGGAGCGGCACACCCAG
CGCACTGCACGCGCGGAGGACGCCGCTCATCGCGTCGAACGAGTTGCGGCTCCGCGCGACCGCCGCGTTGAAGCGCAGCATGAACACCAGCGAGTCCGGC
GCCGGCGAGCCCTCTCCGTCTGGCCGGAGCACGAAGCTGCGGAGGAACGCGATGGACTGCTCGATCTCCCCGCCCGGCGCGTCCGCGACCTCCGCGCAGA
CTGCACCGACCGCGACCTCCGCGCCGATTGCGCCGACCGCGCCGCCGCCGCCGCCAGCCCTGTGCTGCATCAGTGGCGGATGCGCCGCCGCCGCCGCCAA
CGCCGCCGCGCACTCTTGCGAGGCGCTGATGTGGCACGTGGGTTGGCCGCCAATGTAGCTGTGTATGGTGTGCCCGCCCACGGCAGCGACGCTGCTCGCG
CCCACGTGACCCACCGTCCTCCTCCCCTGCTTGATGGGCACCGCCTGCTCGCACCGCAGGCCAATTCGCGCGCACCTCGTGCATTTCTTGCCGCTCCGCG
GGTCAAAGTCGCACTTGGTCTTGGAATTCTTGCAGGCGACGCAGGATCGCGGCGGCGGCGGCATGCGCGTTTCCTTGGCCCACAACGGATTCAGAGCAGC
ACTATTGGGGTCGGCCACAACCCACAGCGAGCGAGTTCTTTA
>GJ00091 num_miniclusters=3 longest_minicluster=2689233:3
GAGTTCAGAGTACTCTACAAAGTACGGGAGGAGGGATACAGTGGACCACGCGACTCTCGACTGCCAGATATTATGTAACAGATTGCAATACGGGCCGGTC
TTTCACTGTGAAAGCCGTAACACCCGAGCTGAGCTGTCAGCTCTCTCGACAGCTGCGGAGCTGTGTCGCCATGCGGTTCACGGTTCAGGTTACACCGCCG
AGCCCATTATCCACACACAGAAATCTCTCCTTCGGTCCACGTGTCACGCGGCATCTCTCCGTAATCTCCGTTACGCCCCTCTCCACGCGCCCTGCCCCCC
TCCCCTCCCTAGCAGACCAAAGTCCGCGCGCGTCTGCACCCTCCCTCGCCAGCAGCACGCCACACTAGAGACGAGGCTTGCCGCCTCTGGCGTGGGGAGG
AGTCGCAAGCAAGCGGAGCGAGGCCTCACCCAACCGCACCCACCATCATGTTGTACAGGGACACGAGCGGGCCGCCGCTACCGCCCTGAGCAGCCTCGGG
CGCGGTGCGCGCGGCACCGGCTGCGCGGCCTCGAGGGCCGAGCCTCGGCAGGCCGCGCAGGCGCTATGGGACGGGCAGCCCCTCCTCCCGGGCGGCGGAC
ACGAGCGTGACGCTGTCCGCCGCGTACTTGAGGCCGACGGCGAGCGCGAGCGGCTGGCCCGCGTCCGAAGCGGGCAGCGAGAGCACCATCGACGCCCCCC
GCAGCGTGATCTCTACCCGGCCGCTCGCCGGGCTCAGCCGCACGCGAAACGTGTCGCCCCGCCGCGCGGACGGCAGCGGCCTGCCGTCGGGGAGCGCGTC
GACCCGCTTGACGCCGTCTGTGCCGGAGCCGCCGAGCGAGACGGCGCGCGTCGAGGGGGGCGCCTCCTCCCCGTCCGCGCGCGCCTCCTCCATCACGTAG
CCCCACGAGTGCTCTCGCCGCACGCCCGCCGAGCCGGGCGCCCAGCCAAAGTCGCAGTTGACGAGGGCGGCGGGCGTGACGGCGCCGACGGCGATGGCGC
ACGGCTCGCGCAGCGTGTCCACCCGCACGGCGTACTCCACCTCGCCGCGGATGACCCACTCGTCCGCCACCGCCGTACGAAAGGAGTGGAAGCCCGAGAG
GCGGTGCCTCGTCACGCAGCCGAGCCGTCCGTCGAGGTGAAAGTGGCGCGACTCCTTCCAGCCCGAGGCGGAGCAAAAGGAGGCGGGCGGGAGCCGCCAC
AGACTGCGCGGCCCGCCCGCCGCCGGCTCGAGCACGCTCGGCGAGCACGTGAGCCGTGTCGTGCCTCCGCACTCGGAGCAAAGCGCATGCACCGGCTGCG
CCGCGCGCGAGCCTCGCTGCTCCACCCACGAGAGGCGGCCGGCCGGAGGCCACGACGTGCGGGTGGGGCGGCTGGAGCACATGCAGAGCACGCCGCGGAG
CGGTGTGAGCGCCTCCTCGCCACCCTCCACCACCGCCTGCTGGCCCACCAGCACCGACACCTCCCACGGCAGCGCGCGCCGCACCCGCGCCCGGCCGGGC
GACGCGCCCGACGTCTCGCAGTCTCCGCTAGAATGCCCGCCGCCCGCGCTGCTCGACGCGGCGGCGTCGGCCGGGGCGTCGGGGGAGGAGACGGCCGCGC
CGCCCCCCTCCCCGCCGCCCCCCTCCCCGCCGCCCCCCTCCCCGCCGCTCGCGTGCACCGCCCGCGCAAACCGCAGCACCGTCAGAGCGAGGAACGTCTG
CGCGGCGGTCGCGGACCGCGCCGCGGCCTTCTTGCCGAGCTCGAGCAGCTCGCGCTCGTCGCACGCGTCGGGCGCGCGCTCCGGCCAGCCGATGGACCCC
TCGAGCTGCTGCACCAGCGCCACGAGCTGGTTCAGTCCCAGCCTGGGCCATCAGCAGCAGCTGCTGGATGGTGCGGTCGCTGCCGCCGCCGCCCGCTCCG
CCGCTGGCGCAGCAGCCCGCGCCGCCACCCGCGCCGCCGCCGGCGGCGCCGCCCGCGCGGCCGCCGCCCCCCGCCTCGCCGCCGCCTGCCACCGGCGCAA
AGCCCGCAGCGGTCGGCCCGAAGACGGCCGGCCCGAAGACGGCCGTGTCGAAGAGCATCGGCACCGGCGCCGGCATCAGCTGCGCGCCCCCGGGGGGGGC
GCCGAGAGGATTGGCCGGCGCGGGCGGCGGCGTGTCCACCGCCGGCGCCCAAGGGTTTAGCGGCGCGCCCGCTGCTGCCGCCAAAGCGTCGGTGCCAGAA
TGCAGCTCCCACTCGGTCGCCGCCGAGCCGGCCTGCCCTGCGTCGCCCTCGTCCTCCACCGCCGTCTCCGAAGGCGCCCCCGCGTCGCTCGCCTCCGACT
CGCTGCCCCGGTCCGACTCCTCGCTGTCCTCCCCCTCGCTGTCCTCCTCCACCTCCACCTCGCTACCCTCCTCCTCGCTGCCGTCGCCTTCACTGTCCGT
CTCCTCGCTGTCCGCCTCCTCGCTGCCGTCGTCGGACCGGCCCGAGCAGTCCGGCGCAGGGCTGAGGGCAGGGCTGAGGGCCGGCGGCGGCGAGTGTGCC
TCCACCTCCTCCTCGCCGGCCGACGCGTCTTGGTCGACGGTGTCTTCGCTGTCGGCGACGGTGCCGTCGCTGTCGGTCCCGCTGTTGTCCACGAGCGAGG
GGATCGACTCGGTGTCGCTATCGCTGTGCTCGCTCGCCGCGCCGTCCACCGCGGGGAGAGGCGACAGCGAGGCGACCACGCCGAGAGCGGCGGTCGAGGC
GGACTGAGCCGCCTGCAGCACCTCGCCGGCAGCGGTGCTTGGGCCGCCGCCGGGCACGGGCCCTTGGAAGGGGAGGGCCGGCATGGGAGGTGCGGGCGCG
TTCCAGAGGCCGGGGACGGGGCTCTCCATCACGAAGGGGGTCGAGGCGGCGGGGGCAGAGGGGAGCGGCGGAGGCGGGTCGGCGGTCTGCGCCGGCTCGT
GAGCTGGTGTGGCCGGCGCCTCCGGGTCGGCGGCGGCGGGCGGGTCAGCGCTTGCCCCTTCCGGCTCTACGCCTCCGAGCTCGAGGGTGTCGTCTGCGGC
ATCGTGCAGCCCCTCGAGGCCCATGCTAGCCAGAGTCCACGAGAGGCTCAGCGGGTCTCCGCTAGGAGGCACACTCGGCGCGAGCGCCGGCCGCGCATCC
ACCTCCTCGCACCCCTCCCCCTCCCCCTCGCTCCCC
>GJ00092 num_miniclusters=2 longest_minicluster=2692689:1
CACAGCGCTCCGCGCTCTGTGCCGAGAGCGAGCCCTACACCCGCGCGGCTGCCGGCACGATGCCTCTCCGCCTCGACATCAAGCGGAAGCTGTCGTCGCG
GTCGGACCGCGTCAAGACGGTCGACCTTCACCCGACCGAGCCGTGGGTGCTCTCCTCCATGTACAACGGCCACGTCTTTATCTGGAACCACACGACGCAG
GGGCTGGTCAAGTCGTTTGAGGTGTCGCCGGACCAGCCGGTGCGGTCGGCCAAGTTTGTGGCGCGGAAGCAGTGGATCGTCGCTGGCTCCGACGACATGC
AGATCCGCGTGTACAACTACAACACGCTCGAAAAGATCAAGGTGTTTGAGGCGCACTCGGACTATATCCGCTGCATCGCGGTGCACCCGTCGCAGCCGCT
GGTGCTCTCGTCGTCGGACGACATGACGATCCGGCTGTGGGATTGGGACAAGGGCTGGGCCAACCCGCTCACCTTCGAGGGCCACACCCACTACGTCATG
ATGGTCGCCTTCAACCCGAAGGACTCCAACACGTTCGCGTCTGCCTCGCTCGACCGCTCGATCAAGGTGTGGGGCATCAACTCGCCGCAGCCCCACTTCA
CGCTCGAGGGCCACGAGAAGGGCGTCAACTGCGTCGAGTACTTTGCCGGAGGCGACCGGCCGTACCTTGTCTCGGGAGCCGACGACCAGACGGTCAAGGT
GTGGGACTACCAGACCAAGCAGTGCGTGCAGACGATGGAGGGGCACAGCCACAACGTCGCCGCGGTCTGCTGCCACCCGGAGCTGCCCATCATCCTGTCC
GGCTCCGAGGACGGCACCGTCCGCATCTGGCACGCACACACGTACCGGCAGGAGTACAACTTCAACTACGCGTACGAGCGCTGCTGGTCCATCGCCGCGC
TCAAGGGCACAAACAACGTCGCGCTCGCGTACGACGAAGGCACCATCGTCGTGCAGCTGGGCAACGAGGAGCCGATCGCCTCGATGGACTCGAGCGGCAA
GATGATCCTCGCGCGGCACAACGAGATCTCCGCCGTCGACCTCAAAAAGGTGGAGGGCCACGAGGTCGTTGACGGCGAGCGGCTGATGATCCCGTCCAAG
GAGCTCGACGTGTGCGAGATCTACCCGCAGTGGCTCTCGCACAACTCCAACGGCCGCTTCGCCGTCGTGACGGGCGACGGCGAGTACATCATCTACACGG
CGCTCGCGTGGCGCAAGAAGGCGTTCGGCTCGGCGCTCGACTTTGTGTGGGCGCTCGACTCGGGCGACTACGCGGTGCGCGAGTCGGCGGTGCTGATCAA
GCTCTTCAAGAACTTCAAGGAGACGCGAACCTTCAAGCCGCCCTTCCAGGCCGACGCCATCTACGGCGGGGCGCTGCTCGGCGTGCGGTCGGGCGAGGTG
ACCTTCTTCTTCGACTGGGTCGAGTGCCGCCTCGTGCGGAGGATCGACGTGCAGCCCAAGGAGGTGAAGTGGTCGGAGAGCGGCGAGCTGGTCGTCCTCG
TGTGCGAGGACTCGCTCTTCCTGCTGCGCTACTCGCGCGACGTCGCCTTCGCCGCGCTCGAGTCGGGCCAGCCGATCGGCGAGGAGGGGGTGGACGAGGC
GTTCGAGCTCGTGCACGAGGTGAGCGAGCAGGTGCGCACCTGCGTGTGGGTGGGGGAGTGCCTGGTTTACACGACCAAGGCGGGCCGGCTCAACTACACC
GTCGGCGGCGAGGTGGTGACGCTGCAGCACCTCGACCGGCCTCTGCACATCGTGGGCTACCTGCCAAAGGAGAACCGGATCTACCTGCTCGACCGCGACT
ACGCCGTCGTCTCGTACCAGCTGCTCCTCTCCGTGCTAAACTACCAGACCGCCGTCGTGCGGCGCGACTTTGTCGAGGCGGCCGCCATCCTGCCGTCGAT
CCCGCAGTCGGAGCACAACCGGATCGCGCGCTTCCTCGAGGCGCAGGGCTTCAAGGAGGAGGCGCTCGCCGTCGCCACCGACCCGGAGCACCGCTTCGAG
CTCGCCGTGCACTTGGGCAAGCTGCAGACTGCGTACGACATCACGACGCAGCAACCGTCCGAGGCCCGCTGGAAGCAGCTCGGCGACATGGCGCTGCACG
CCGCCGACCTGAGGCTCGCCGAGGAGTGCCTCGTGCGCGCGGCTGACTTGGGCGGGCTGCTGCTGCTGTACTCGTCGACGGGGCACGCCGAGGGGATCGA
CAAGCTCGCGGAGCTGTCGCGCAAGAAGGGCAAGCTCAACGTCTCCTTCCTCTGCTCCTTCCTGCGCGGCCGCCCAACAGAGTGCCTCGAGCTGCTACTC
TCCGCCGGACGCGCCCCCGAGGCGGCTTTCCTCGCGCGCACGTACACGCCCAGCCAGACGAGCCGCATGGTCGGCTTGTGGAAGGAGCAGCTGCGCGAGG
TGAACCCGAAGGCGGCCGAGTCGATTGCTGACCCGGCCGACTACCCGAACCTCTTCGACGGCCTCGAGCTCGCCCTCAAGGCCGAGGCGTGGCTCGGCGA
GAACCAGCTGCACGAGGCGCCCGCCTCCATCTACCTCGACCACGCGGCGGACAACGAGTCGGACCTGCTGGAGCACGTCAAGCAGCTCGAGGCGCAGGGC
GAGGCGATGCCGCCGCCCGAGGCTGCTCCTGCAGAAGAGGCTGCACCTGCAGAGCCGGAGGAGGAGAGTCCGCTGGGCGACGAGCCGGACGCGGCGGCGG
CGGCGGAGGAGGAGGAGGCGGCGGCGCAGGCGGCGCAGGCGGCGGCGGAGGCGGAGGCGAAGGCGGAGGCGGCGGCGGCGGCGGCGGCGGCGGCGGCGGC
GGCGGAGGCGGCTGCACCCCCGCCGGAGGAGCCGCCGGAGGAGCCGGAGCCGCCGGCGCCGGAGCCGGCGGCGGAGGGCGGGGCGGAGGAGCCGTTTGAG
GAGGCGCTAGAGGGGGTGGGGGAGGGGGAGGCCGCCGCGGAGCACGGCGCCTCCACCGACCTCGACGCCGACCTCGACGCGGAGCTGGACGCCGAGCTCA
ACTCCTTCTGAAAGGTTCGAACCGCCGCCTTGGGTTGGGGTCCCGCCGCGCCGTGCCGCCGCCGCGTCTGGTTGATTTGCCGCTGGCCTGCTCGGGGCGC
ACCCGCGATTCGATGTGAATCGCAGGGC
>GJ00093 num_miniclusters=1 longest_minicluster=2689692:4
CGCCGCCGCCGCAAGAGCCGTGGACAACGAACTCTGGCCGGGACGGGTGCCGAAGGAGGGCTACCCCAACCACTACGACTTCTGCGTTGGCACAGCCACC
AGCCGTAAAAACAAAGAGCGCTGCCGCGACCACCAGCTCGACGCCAGCGACCCGTGCCGCGGCGGTGCCGGTTGCTTTGCCTCCCTCAAAGTGGGCTTCT
TTCTCAGCGCGGAGAGTGCTTTCCGGCGCGGAGTCTGCGTCGGTGCCGCCGACCACGCCGACGACGCGGGGCTTGATCTCGTCGACGGCGGCAACCTCAC
GATGCCGGATGAGCAGACCGACGCAGCGTACGAAGATGCCCTCCGAGCTCTCCAAAAGAGTGGCGCCAACGTGCTCATCGCGTGCACCACCTCTGGCACC
GCCAAGATGACGATCAAGGCGCTCGAGGCGATCGATTGGACCCCGCTCGCAGTCGCAACCACCAGCTCGGTCGGCGTCGGCACCTACGGCCAAGAGGTCA
ACGAGGATGGCTTTTGGCAGGGCGAGCACATCATCGGCCCCGCGTTCTGGTACCACACCGTGGACGAAGGCAGCGACGAGCCCACACGGGGCGAGTTTTC
CCACATGACCTCGGAGGAGTTCTTCACGCGGTACCAGGAGGCCTACAGCAACGAGGCCGTGTCGTACGTCGGCGCCGCCGCCTTTGCCGGCCTCGCCTCC
CTTAGCAAGGCCATCGAGGACTCGGTCGGCGCTGAAGAGACCATCGACTCCGCAGGGCTTGGCACGTGCTCAGCGCTTGTTACCATCCTCAACGTGGCGA
CCAGTGCCGGCGTAGACGCTACCACGGCATGCTCGGATGCGCTCAATGGACGCACTCACAGCGCTCTCATGCAGGATCTGAAGAATGGGACAGGCCTGTT
CAACTATTCCTGGGCCTCTATTGGTCTCCCGCCCTCCTCCGTCTACCTGCAGATCATCCAATTCCAGGCCAAGGTGCTGGAGCAGCTCAAGTCCCTCGAG
ATGAGGGAGTTCTTCGCCCAGATCAACCTGACCGCGCCCTCCGGCCAGAACGACGCTGAGCAGCTCGTGCTGCAGTACCGTGACGGAACATCCCCGGATG
CGGATGTCCTTGGAGATGAATACTGCGGGCAAAGCGAAGCTGCGTGCACAGTCAACGCGATGAACTTTCCCATGCAAGAGTGGAAGAAGCGCGACTGTGA
GGCTCGCGCTCGCGCGCGCGGTGCAAACGCATGCGACGGCAATGGCGTCTGCAACAACGAGGGCACGTGCGACTGCGAAGCCGGCTATTTTGGCCCGGAC
TGCAGGCTCGCGTCGGGGGGGCAGGGCTACCTACCTGACAGCGCAAAATACCTTGTCTGGGCCATCGCCATCCTCGGCATCGCCTTTGGCTGCTTTTGCA
TCGCCTGGTCGTTTGTCAAGCGCCGCTCCAAGGTGCTCAAGGCGGCCCAGCCGACCTTCCTCTACGTCATCAGCCTCGGCTGCATCTTCTCCATCGCCGC
CATCTTCCCCGCCTCGTTGGACCACCGGTACCTGCAGGACACGGTTCCGCTCAAGACCACCTCCCCCCGGCTCAACGGGGCGTGCAACGCCCAGGTGTGG
GTCTACGCGCTCGGCTTCACGCTCACCTTTGGCGCGCTGCTCACCAAGCTGTGGCGGGTGATGCGCATCGTCAACAACACGAGCGTCTCGCTCGTCCGCT
TCTCCGAGCGCAAGCTGTGGAGCATCGCGCTCTCGCCGATGGCGGTGCAGCTCGCCATCCTGATCGCGTGGGTCGTGGTCGCGCCGCTCGAGTGGAAGGT
CTTCAACGACAACGCCCAGGCCGACAAGATCGATGAGGGCATCATCGAGCAGCACGGGGAGTGCGTCATCGACCCCGACAACGAGACGGCCGGCTACGTC
TTCCTCTTCCTCAGCATCGGCATGCAGCTGCTGCTCCTCGTCGTCGGCAACGTGCTCTGCTTCCTCTCGCGGCGCATCCCGGTGCAGTACGCCGAGACCA
AGTACATCGCCTTTGCGCTCGCGTCGCACCTCCAGACAAAGCTCTTTGGGCTGCTCGCCGCGACCTTCATCTACAGGGAGTCGGTCGTGCTCTTCATCAT
CAAGTCGCTAGTGGTGGTGGTGGCCGACATCGGCACGCTCCTCCTCATCTTCGTGCCAAAATTCTACATGGAGCACCGCGAGGGCGAGGCGGGCATGGTG
GCGGCGAGCGAGCAGCTGCGCGACTACGCCGCCAAGCGCTGGGACAAGGGCAACGGCACCGGCACCCAAAACGGCACCCAAAACGGCACCCAAAACGGCA
CCCAAAACGGCACCAGCGCCGGCGCGGGTGGTGGCAAGGCCAGCGGCACCGGAACCGGAATCGCCTACACCACCACCGCGCTGAACATCAAGACGCAGAC
GGGTGCGTCGCTGGCCGCCAACCTCGGCGAGCCCGTCGCCCAGGCCACCGCCTATGCGCCTCCCGAGGAGCCCGGCGCGGCCGCCGCGGCGTACCCAGAG
GCGAGCATCGTCCAGATTGGGCAGTCCGATTCGGCGATCCCCGTGGCGCCGCCCGGCCCGCCCGCCGCCGCGCCCGCCGCCGCCGCGCCGCCGCCGCGGA
CGGCGGTGCCGAAGGACCAGAGCATACTCTATGGCACGCACAAGGCGCTCGCCCCGCGCCCCGCGGTCGAGTCGCAGCGCGCGGGGGGGGTTCTGGGGCC
GCCAGGCCCCGGGCGAGGCGAAACGCCACTCCAACCGCGACGAGGCGTCGTCTTGAGCCCCGCCGCGCCCGCCGCAATCTATGGCGGGAAGGCACGCAAA
GGGGCGGCCTCGGCGCCGCCGGCCGGCGCCGGTGGCAGCCAAAACGCGCATGACATGCAAGGTTAGGCGAACTCATGACTGGTACGTTTAGTATCAGAGT
GCACAGTGGGGACGGCTCGGGGGGGCAGGGGAGGCCGGGAGGGGGATGTCACCCGTGTACGTAGAGAGCCGTAATGGGTCGTGTCGAATAGCGCCGTGCT
TACAGAGCTGTTGTGATTGGCCTGCCGTGCAGGTTTACTGTTGATCAGTTGATCGGTTGCTCATGCTGCGTGTCTGTTACTTTACTAGTACGTATGTGAA
AAAAAAAAAAAAAAAAAAAAAAAAA
>GJ00094 num_miniclusters=1 longest_minicluster=2696465:2
GCCGGCCGCCGCATTGTTCTGTAGACCCGCGGCCGAGCACACTCCGTCTCTTCTCGGCTTTGCTCCCTCCGCCATGGGAAACTCCGCGTCGAGCCCCAAG
GCCAAGGGGAACGCCTACAAGAGCAAGTCGGTTGCTAAGAAGAAGGCGGACGCCGGCCAGCGCGAGGCAGCCAAGGACAAGTCGATGCAGGAGTTTGTGG
AGCGCATCTTCGAGGCGTCGGGCGCGCTGCGCTCGCTCGAGGCGGGCGAAACGCTAATCGAGCAGGGTGTCACCGCGGGCAAAATGTTCTTCATCAAGGA
GGGCAGGGTCGACCTCGTGCTGAAGCGCGAAGGCGACACAGACGTGGAGCTCGCGACTCGCTCGACGGGCGACGTCCTCGGCGAGCTGTCGCTGCTGCTG
GGCCACCCGGCTGCAGCGACGGCGAAGGCTGCGACCACGCTCACCGTCCTCGAGGTCGACCAGCAGAAGCTGCTCAAGCTGCTGGCTGACGACAACCTGT
CTGCCGGCCAGCTCTTCAAGGTCGTCGCCACGTACCTCTCGGAGCGGATCTCGGAGCTGTCGGGCCGCATGCGCTCCGTCGTCACGAAGGGGCAGGCGCC
CGGCAAGACCGCCTCGCTGCCGACGACCGACATCTCGCACGCCCGCGCCAAGTTCGGCCTCGCCTCCGACCAGCGCCTGATCGGCGTCTACCAGTGCTCT
GTCCGCCGCGAGGTGAATGCGGTCAAGGAGCAGCACGCACACTTCGGCGTGCTGTACATCTTCGACTCGACCCTCTGCTTCGACCTCAAGATGTTCGCGT
TCAACAAGCAAATGGTGATCGACAACGCGGACATCGTCTCGTTCCTGCGCTCGGAGCCGGCCGAGGGCAACGCGAACACGGTCGAGGTGCAGTCCAAGGG
CCAGTCCGTCGAGCTGCAAATCAACGAAGACTTCGAGGAGGCTTGCCTGCTGATGGAGGCCTGCCGCCTCAAGGCGAAGACGGGCGCGCTGGGCAAGTCC
CGCTCACACCTGTCCGACGGCGCGTCTGGGCGCGCGGGCGAGGACGGGGAGGCGGTGTCGCTGGAGATGTTCCACGTCATGCTCGAGCCGATTATCAAGG
GGGACAAGTCGGAGCAGGACACGCTGCTGCACGAGCTCGACCTGCACCCGGAGGACTGGGACCACTTCCTCTCCGTCGCGAAGACGCTGCACTACAAGAA
GGGCGAGTACGTGGTGCAGGAGGGGCAGGCCTCCGCCACGCTGTACCAGATCCTCCGCGGCGCGCTGCGCGTCGAGCTGCTGCTGCCCGACCAGGCGCAG
GCGGTGGTGGTGGGCTACCGGCAGGCGGGGGAGATGCTCGGCGAGACGTCGCTGCTCAAGGAGGGGCGCGCCACCGCGTCGGTCGCGGCGGACCAGGACA
CGACCGTGGTCGCCATCGAGGGGCGGCGGCTCGAGCAGCTCTTCTCGACCCACCCGCGCCTCCCCTCGCGCTTCTTCTGCTTCCTGGCGACCTACCAGGC
CGAGCGGCTCTACAAGCTGACCCAGTCGTTTGCAGAGTCGCAGCAGCCGCAGGTGACAATCTCCGCCTCGCTCGCAATCTCGATTGAGGAGGTCATCAAC
AACCCCGCCTACTGCGGCGTGCTGCGCAAGTACCTCCTCCGCTCCGAGGCCGACGCCGCCGCAGCATCCAACGAGGAGGAGCGCGCGCGCTTCCTCGGCT
TGCTCACCCTGTTCGACTTTTACGTCTACGCGCAGGACTACCGCGAGCTGCCCGACAAAGCGGCGCTCGCCGAGGCGGCGCAGACGCTGCGGAGCAGGTA
CCTCAACTCGCGCTCCTCCACCTCGCTGCTCGCCTTCACCGAAGACAAGACGCAGGGAGACATCAACACCGCCGTCGACGCCGTCGTCGCCGGCTCGATG
TCGACGCACGCGGCGCGGCAGATCTTCCTCAAGGCGCAGGAGGAGGTCCTCGCCGCCCTCGCCGCCGGCTGCTTCGACGCCTTCCTCGGCTCGTCGCACT
ACCGCTACATCCTCGAGCTCAAAGCCAAGGAGAACATCGTCCCCACCCTCGATGACTTCAAGGTCGTGCGAGTCCTCGGGGAGGGAGGCTTCGGGCAGGT
GATCGACGTGGTCAAGCGCGACTGCGGCGTGCACTACGCGATGAAGGTGATGCAAAAGGAGGTGATGAAGCAGAACCTCGGCTCCTCGTGGCGCAAGAAG
ATCGCGTCCGAGCAGCAGATCATGGCCTCGCTGCAGCACCCCTTCCTCGTCAACCTCAAGTACGCCTTCCAGAACGCCGAGTTCCTCATCCTCGTGATGG
ACCTGGTGCCGTCCGGCGACCTCTCCGAGTTTGTGCTCACCAAGCGCCGGCTCAAGAGCGACCAGGTCAAGTGGGCAATCATGGAGACGGTCGAGGTGAT
GGGCTACATCCACGCGCAAAACATCCTCTACCGCGACCTCAAGCCCGAGAACCTCCTCGTCGACGAGCAGGGCCACGTCCGTCTCATCGACATGGGCCTC
GCCGCGCGCGTGACGGAGCGGCAGCCGAACCGCTCCTCGCGCGTCGGCACGGACTGCTATATGGCGCCCGAGGTGCGCTGGGCGCGCCGGCGGCGCACGG
CGTACGGCCGATCGGCCGACTGGTACACGATCGGCGTCCTCACGTACGAGTTCACGCACGGCAACCTGCCCTTCTCGGCGCGCGATACGGACTCGCCCGT
CTACCGCGGCGGCACCTGGCCGTCCGAGGCGTGCAAACACTTCTCCGAGCGGCTGCTCGACCAGGACCACACCTCGCGGCTGGGGTCTGGGAAGACTGGC
TTCGAGGACGTCAAGTCGCACGCCTACTTTGCGGGCGTCGACTGGGACATCGTGTCCGCGTGCAAGGTGATGTCGCCCATGAAGGGCGTCAAGGGCGCGC
CGAAGCGGAAGAAGGACAAGGAGACGCAGGCGCAGCGCACCGCCGGCGACATCGCCGAGGCGGACAAGGCGGAGGTGGACCCGCTCCACCTGCACGAGTA
CAACATCGGCACGTGGAACTTTGTGTCGCCGACGGCCATCACCGAGGAGTACATGGAGTCGGTCTACCAGTGCGTCTCCGCAATCTAGCGCCTCTCTGCA
GCACAGCAGCAGCAGCAGCCTCC
>GJ00095 num_miniclusters=2 longest_minicluster=2696245:2
CCGAGCAGGCGGCGCCCTTGCACGAGGAGGGCCCCGAGGGTGCTCGCGCGCTTGGCGCGGGTCCGCCTGCCGAGGTCGGAGCCGCGCTCGAGCCCCTCGT
CGAAGGCGAGGCCGAGGGTGACGGTCGCCTGGTGCGGTGCATTCATGGAGGAGGAGGATGTAATGAATGAACCACTCACTCAGGCCGAGGGGGACGGCTG
GCAGTCGCCTCCGCGCGGTTGCCGAGAGCGAGCAGCGCCTCGCCGCGAAGCACCAGCCAGCGGGTTGCCGAGCCGGGAGGGAGAGGGGCGAGGGCGCCGC
CGTGCTGCCGGAGGAGCATGCTGGCCTGCGTCGTCACCGAGACGGCCTCCTCCCAAGACGCACACGAGAGCGCCTGCTCGGCCGCGTCCGCAGCGAGGAG
CATCACCTGCCCCCAGTTCTCGGCCGTCTTGTAGTGCTTCAGCGCGGACAGGAACGCCGCCTCCTTTGCGTCGCCGCGAGCGGCCTCGGCGACGATCCCG
CGCGCCGTCGCCTCGTGCACGCGCTTGCGCTTCTCGAAAGGGAGGTTCGAGTAGAGCACGTCGCGCAGCATGGCGGAACGGAAGGAGTACGTCTTCGAGT
CGAGCGCGAACTCGAGGTAGCGGTAGCCGCGCAGCTTGCGCAGGCACTCGTCGAGACGCGAGCCTTCTGGCTTCATGTCGAGCTGCCGGTGCACGTCACG
CAGCGCCTTGGAAGAGAGGGCGTCGCCCATCGCCGACGCCGTCTGCAGCACCGTCTGCATCTCGTGCGGCAGCGAGTCGACCTGCGCCGTGAGCAGCCGC
TGCAGCGTGTGCGACTGGCCTGCGACCGAGTCGGCCGACCCAAAGGCAGACTCGAGCGAGGAGAGGGAGGCGCCCTTGGCGAGCATCACCGTCCCCCTCC
GCCGCCCTCCCCCCGCCGACGCCGCGAGCGGCTTTGCGGAGCGGAACGAGTCCACCCGCTCGTGGAGGAGCTCTTGCACGCTGTCGGCCTCCTCCGCCTC
TGGCACGAGGGAGCCGTCGGGGCCGATCCGCGCCGCGACGACGAGCCGCTGGTGGAGGAGGAAGCACATGATCTCCTCGCAGTAGAGCGGGTTGCCCTCG
CTCTTGCGGAGCAGGAAGGCGGCGATTTCCTGCGGTAGGGACTCGACCCCAAGCATCTCCTCGGCCATGAACTGCAGGTCGGCGGGCTGCAGCGGGCCGA
GCCGCATCCGCTCTTCCTCCTCGAGCGTGGTGAGAACGGCCATCTGAGACGCCTTGAGCCGCCGCTCCATCGACGACATCAGCAGCGAGCGGCTCAGCAC
CTCCGCCGAGAGGACTCCAGCCTCGCCGCCGTTCGGCGCGAGCGCCGCGGAGCCGCGGCTCGACACGGCGGAGCCGGAGGAACCGCCTCGCTTGTGGCCC
GAAGAGCCGCCGCCGCCCCGCTTGCCTGACGTCTGGAGCGCCACGGGCGGAGCGTGCTCCGAAGAGCCCGAGCGCTGGTGAGACACTGCCGGCGCGCCGA
GCAGCGAGCCCGAGGAGGTTGCGGGCAGGCTGGGCAGATTCGCCAGCTCCGGAGGCAGGCTGGCGCCGCTCCCGCCTCCTCCAGCGGCGGGGTCGGTGCC
GGCGAGCGCAGAGGCGGGCGGAGCGGCGCCGCCGCTGCGCTGTCCTGCGTCCGTCCGCGCGCGCCCGTGCCGCCCGCGCGCCCCGCCGCCGCCGCCCGTG
TCGCCACGCCCGCCCGACTTTTCGCCGCTGGTCGCGGGCTCGGTGCGCACTGCGGCGATGACGAGCAGCGACGGGACCTCGTGCTTGACGCGGATGAGCA
GCTCCCACGACTGCGCGTCCATCCACTGCACATTGTCGAGGAGGATCAGCGTGGGCGTCTTGGCAGCCTTGGCCGCCAGCAGCTGCACGCAGAGCGAGAG
CAGCTTCTCGCGCCGCCGCGCGCCGCGCAAGTTTGCGGTGTGGGGCGTGTCGCACATGCCGAGGCCGAGGAGGCCGGAGAGGAGGGGCATGTGCCTCGCC
GCGTCGCCGCTGTCGAGCAGAGAGCGCGCCGACAGCGACCGCGCCTCCGACGCAGTGCCGAGGGTCGCGAGCCCGGCGTCGTTCCGCACGGCGCCCGCGG
CGTCGGCGCCGCTCCGGCGGCCGAGCGACGAGGGCCGCCCCCCAGCCTCCACACGCACAGGCGAGCCGGGCGAAGCGCGCCGCCCAAGCGGCGGCGAGTC
GGTGCGCGCGCGCCTGCCGCCGCGCGGGTTCGACGGCGCGAGGGACTGAGCGAGGCCGAGCCGGCCGCCGGCGCCGCCCAGCGCGCCGTCGAACCCGCCG
AGGAACGCGTGCGAGAGGCCGTCGAGCAGCTGGCGCATGACGAAGCCAAAGACGTGTAGCGGCGTCGCCTCGTCGATGGCGGAGCAGCTCCCCTTGAGCA
CGGACGCCGACAGGCTCACCGCCATCCGCTCGGCCTCGCGCAGCAGCGACGTCTTCCCCATCCCGGCCTCCCCCTGCACCACCAGCAGCCCGCCGCGCCC
GCTCCCCGCCAGCGAGTCGAGCTTGGCGCGCAGCCGGCTCCGCTCGTCGCGCCGCGTGTTTGCCGCCGCCCGCCAGCCCCGCCGGCCCGACTCGTCGGCC
GTGCGGCGCGAAGGGCGGAAGGCGGCGAAGGCGCCGTCGTGCCCCTTGAGAGAGAGAGGCGGCAGCGGCTCGAAGTCGACGAGGCAGCTGTCCTCCGCCG
CGGCGTCGCGCCGCGTCGTCTCGTCGACAAGAATGCCGTCGTTCTCGCCGCTGGTCATGAGCCGCGCCGCCATGTTGACCGTCGTGCCGTAGAAAGTGTA
CTCGCCCCGCTCGGCGTTGCCCACCGTGCCACAAAACACGGTGCCAGTGGTGACGCCGATCCGGACCTCGTGCCCGAGCGACCGCAGCCGCTCCAGCGTC
GCCACCGCGCAGAGGACGGCGCGGCTCGCGTCATCCTCATGCTGGTGGGGAGGAGGGCCAAACGCGGCGAAGAGGATGGTGCCCTTGTCGTCGACGTTGA
AGCGTGCGAGCATGCCTCCGAAGCGAGCCAGCTCGGCGCGGATCGCACCGAACGCGGTCTGCGTCTGCGCGACAATGCCGGCGGGGAACATGCCCGGCGA
GACGTAGTCCGGCGAGAG
>GJ00096 num_miniclusters=1 longest_minicluster=2689303:1
CGGAGAAGGCGGAGGAGGAGGGCGAGGAGGCGGAACGGCCCGCCGCCCCAGGGAGGCGCTCGAGTGGCGACAGCGCCGACGGCGTCGCGGAGGCGCCGCG
CCGCGCGCGCGCCGCCCGCCCAGCGCCCGCCGCTTGCCCAACCGCCGCCGAGGCGGTGGGTGCGGTGGGCGCGACGTGGCCAGCCCGCGCCGCCGCGGCG
GCGGCGCGCCGCTTCCTACCCGTGGCGGCGGTCAAGGGCGGGTCGCCGGCGCCGGCGCGCTCTCCCGGCAACGACGCGGGCGCGTGGGCCGCGTCGGCGC
TCGAGGCGGCGACCAGCGCGCTCTCGGCGCCGTCCCTGCGCGTGGCGGACGAGCCGCGGGCTGCGGAGGCGGCGTATGCGTCGCTCGGCGCCGAGCCACG
GCTGGCGCTGCTGGCGGCGCTGGTGGCGGCGGCGAGCGAGACGGAGGCGGCCGCCCGCGCGGCCGAGGCGAGCCACAACGGGCGCCTGGCGGCGCAGGCC
GAGGCGGAGGGCAAGACTTCCAAGCGCGACCGCGAGGCGGCGCGCTCCGCCGCGGCGGCCGAGCTGCTGCGGCTGGGCGCGCCGCGCCGCAAGAAGGCGC
CGCCGCCGGTGCCGGGCGAGGGCATCGCGGACACGCGGCTCGCCGTTTGCGTCGGCCGGCTGGTGGCGCGGCACAGCTTGCGCGGCCCGTTCTTCGCGCT
GTCGCGCGCCGACCTCGACGCGGCGGAGGAGGCGCTCGCGTTTGAGCTGGCGCTGCAGTGCGCGCCGCTCGACCCCGCGGGCCGCCGCAGGCCTCCGCGC
GCCGTCGCGCAGGCGGGCGCGCGGCGCGCCGCGCTGAGCAAGCGGCGCGACGAGCAGCGCGCGGCGAGGGCTGAGGCGGAGGCGGCGCTGCGGCGCGCGT
CCGAGCCCACCTCCACGGCCTCCGAGCTCTGCGCCGCGCTCGCCGCCGGCCGCTCCGCCGGGCTCGAGGGGGACGCGTCCGCGGACGGGCTTGGCTCGCT
CGGCGCGGCGACCGGCCGCTGGCTCACCCGGGGCATGCTGGAGGCGTATGCGTGCCTCGGCGCCGCGCTGGCGGAGGAGCAGGCGGCCGCCGAGCGCGCC
GCCGCGCACGAGCAGCTGGCCGGCGGCCGCGCTCGCTCCCTCAGCCTCGGACGCGACCGCGCCGGCGCGTCCTACTGGGCCATCGGCCCGCGGGCGCCGC
TGAGCGTGTGGGTCGAGCCGTCGCCGCGCGGAGGGCAGCGGGGCGGCGGGGCGGCCGGGTGGCGCCGCTGCGTCGGCTTGGCGGCGGTGGAGGCGCTCGC
CGCATCGCTTGACGCGCGCGGCGCCGCCGAGCGATCGCTGCAAAAGTCGCTCTGGCGGTTGTGCGACGACTCGCTGCGCGCCGAGCACGACGCGGCTGCG
GCGCCGTCCCGCGCCGCGCTCGAGTCGCTGCTGCCTCCGTTCGAGCCCGCGCCTCCTCCCGCGCCGCCGGCTGGCCTCGCCATCCACGAGCACGCCGAGT
CGCTCCCGGGAGGGCTGCTGGCGGCGGAGGTGGACCGGCGCCTCTTTGAGGGCGCGCACGAGGCCGGCTGGCGCGTCTTTCCGCGCGAGGGCAAGTCGGG
CAACGACGGGCACTTTTGGTACCGGATCGGCACACACCGCTTCGGCAGCCGCAACGACGCGTTCGCGCACCTTCGACACGAGGGCGAGGGCGAGGACGCG
CCGCCGGGGCGGGCGAGCTCCTCGGGCGGCGGCGCCGGCGCCGAGAATGGGCACGCGCAGGGCGCGCGGCGCAAGACGGGCCGCCAGAATGCGGGCGTAG
CGATGTGGAGGGCCCTCGGCGATTACGCGTGAGCGCGAGGGCAGGTGCGCAGGCGGGCCAGGTGCCGCGGCCCGGGTGGGAGAGGATGGCGCGCTGCCGC
TGGCCGAGAGAGGGAGGAGCGCGAGCGAAGACGGCAGGTCGCTTTTGCATTTTGGCGGAGATGGGGCGCACCCCCCCTGCACCCACAGCAGGAAAGACAG
AGCAAAGAGGCGTGACAAGACTGCTGAGTCCTGAGACTGCACACCGCCTCAGACCTCTGTGGTCTGTGCACTGTGGGTGTGGGGGGCGCACATAGACGGA
TATGTGGTAACTATATCTATAAAACAACTCTCGACTTAACTTATGCATGGGCACGGGCCACGCAGCGAATCCACGAACGCTTGAGGAACAACGGAACGTG
GCGGCTAGTAGACGCAGTTGCCACTTCGCAGTTCACAGAGCTTACTGTACCTGTACCTGTGTACTGTACTGAGTGGAGACGTAATGGTAACATCGGGATC
TACAAGCAGCGAGCCGAAGCATCACTGTACTAGGGTGCGAGGGCGGGGAGCGCTGCGCGCACGCCCCCCGCAAGCCTCGGCGCTGGCGCCCCGATCTCAC
ATGCCGCACGACGACAGCCCTAGGGCAGCGGCAGCCCTAGGGCAGCGGCACGCGCCGCCTCGTACCCGAGTCGCCGAGCGAGGCAGGCAGATGAAAGGCA
AGGTCCGCCTAGGTGGCTGCGCGGGCCGCTCGCGCCATCACACGCGGCATCATCTCCCGGATGTCGACGACGGTGACGGCAGCGCCCTCGCCGCGCGTGG
CGCGGAGGGCGGCGAGCTCCTCCTCGAACGCCGGCCGGAGCGACTGCACCTTCTCCCTCGCCACCGCCTGCTGGGCCGCCGTCAGCGTGCTGAACTTTGG
CCCGCTGGTGAGCGCGGCGGTGAAGGCGTCGACGTCGAAGAAGGCGTCGCGCAGCGGCAGCGGTGGGCCGTGCTGAGGCTGCTGCTGCGGGGGCCGCTGC
AGCGGCAGCGGCAGCGGTGGGCCGTGCTGAGGCTGCCGCTGCGGGGGCCGCGGCAGCGGCAGCGGCAGCGATGGGCCGTGCTGAGGCTGCCGCTGCCGCT
GCTGCTGCGGCGGCGGCTGCTCGTTGCCGCGCGCGCTCCACAGACGCAGGACGGGGTGCTGGCCCGTTGCCGCGACGCCGTGCTCCGACAGGAGCTGCCG
GTTGCCCTGCTGGTAGCGCTGCTGCGCCTGCTCGGTCTGCATGGTCTGCAACCGGTGCCACCGATTCCTGATGGCGTGGTCGGTCCGGTTCGGCAGCCGC
TGCGCGATCAG
>GJ00097 num_miniclusters=2 longest_minicluster=2691973:5
AGCAATTCGAGCTGCACCGGGGTGGTCGTCCCTCTCCAAGACGAGGCAGGACCACCCTGGGAAGCCTGCGCGGGGAAGGCAGCAGCAAAAGTGGACAAGC
TCTACTTCAGCTTCTGCCGCGAGAGCACCACCTGCACCATCTGCGACCACATGTTGCCCACTCCCGACATCTCTTGCAACGTTTACGTGCTGGTGGCCAG
CCCGCCCGCGTCGCCGCCCCGCCCTCCGCCACCCCCGCAGCCGCCGTCGCCGCCGCCGCCGCCGCTACCGCCGGACTCGCCTCCGCCACCGCCGCAGCCG
CCGCCACCCGCACCGCCCCTGTCGCCGCCGCCGCTACCGCCGGACTCGCCTCCGCCACCGCCGCAGCCGCCGCCACCCGCACCGCCCCTGTCGCCGCCGC
CGCAACCGCCGTTGCAGCCGCCGCCACACGCACCTCCACCGCCGTCCCCTTCGCCGCTGCCATCGCCTCCGCCGCCCAACTCCCCTCCGCCTCTCTCGCC
TTCGCCGCCGGCGACGCCGCCGCCGCCCACGCCGCCACCACCGGCGCCTCCGCCGCCTTCGCCGCCGCCAGCGCCGCCGCCGCCGCCGCCGCCGCCGCCG
CCGTCGCCGCTTCCTCCGTATGAATGTCGCATCAAAGTTGACGACTGCTATGATCTGAACTCGAATGCGCCGAATATAACCAAGGAGGAGTGCGCACTGT
ACTATGACGTTACCCAAGTCGATAATACAACACGCCTCTGTGCGCTGAGCGACGGGGACTGCGACGGCTCATCCGAGGAAGTTCCGTTAGGCCTCACTGA
TTGCCCTTCCCCGCTTCCGCCGCCGCCCTCGCCCCCGCCGCCGACGCTCCCGCCGACGCCACCGCCTCCCTCGCTGTCTCCGTTGCCGCCGCCGCCGTCG
TCGCCGCCATCGCCACCGCCGTCACCGCCGCCATCGCCACCGCCGTCGTCGCCGCCATCGCTGCCCCCACCGTCACCGTCGCTGCCCTTGCCGTCGCAGC
CTCCGCCGTTGCCCGTGACCCCAGCTCCGTCATCGCCGCCTTCGCCGCTCGCGCCGTCCCCACTCTCGTGTCTCGGCTTCGTCAGTCGCTACTCTAGCGG
GACCATCGCGGGCTACACGAGCCGGTTCGACAAGCCCAACGACGGCAAGTGCTGCGACTATGCGAGTAACAACGACACGGTCTGCGGGTTTGAGGTGCGC
GGCACTACCTGCACCCACTACAGCGGCACGGGTTGCACGCTCGCGTCCCGCCGTCGCCTCGCTGAAGAGGAGGAGGAGCCTCCCGACTCGACGCACCTCA
GGATAGCGCCGCCGTCCTCGCCGCCGTCGCTGCCGCCCTCTGTGCCGCCGCCAGCTGCTCCGCCGCCGTCAGTGCCCCCGCCAGAGCCGCCCCCGCCCCC
TCAGCCGATGGCCCCGTCACCCTCGCCCCCTCTACCGACGCCCCCGCGGCACCCGCCGCCCCCACCGCCCTCGCTGCCTCCGCCCGACGCGCCCCCGGCG
GCGAGCAAGCAAACCACCGGCGGCTTCCTCAGCTCGACGGTCGGCTACGTCAGCCTCGCCGCCGCCGGCACCGTCGCCCTTCTCCTCGTCGCCGCCGTCG
TCTACTGCCGCATCAAGCGCAAGTGCTGCTTCGGTAGCGGCGGGGGCGCGTGTGTCTGCCCGTCGCTCCCGAAGCGCGGCAGCCGGAACGGATCGCGGGC
GGAGCCGGCGAGGGCACGCGGCGGGCTCGGCGGGCGCGGCGGGCGCGGCGGGCCGGAGGGCCGCCCGAAGCGGCGCTTTGGCCGCAAGAGCCAGGCCCCG
CAGGACGTGGGCACTGGCGGCTCCGAGAGCTCTTGCGACCACAGCGAGGTCAGCATCGAGATGGGCGCGGCGGCGGACGGCGCGGCGGGCGGCGGGCGGC
GGGCGAGGGGCTCTCGCCCCGCAACGGCCTCCAAGAAGAGCAAGAAGCAGGCGGAGATGGAGGCGGCGAGAGAGCGCGCGCGCCGTGCCGCGGGGATGCC
TCCCAGTGGCGAGGCGCCGCCGACGGCGAGCATCGTGACGCCGACGCCGGCGCAAGACGACGGCCCGCCGTCGCCGCGGCCGCCGAGCATGACGACGCCG
GCGTGGGAGCAGCACGTCGGCGCGCTGGGCTCGCGGCGGGCGATGGCGAGTCAGCTCGCCGAGATGCTCAACTGCGACCTGGGGCAGGCGGAGGAGGCGA
TCGAGGCTGCTGGCGGCGACGCGAACGAGGCGACCGAGCTCATCCTTGGCGAGGGCATCATCCCGCCCGCAGGCCCCGCCACGGACGCCACGTCCAGCTG
CTCGTCCACCACAATCTCGTCGTCCGCCGCGGTGTCCTTCGCCGCCAATTTCGACTCGGCGGGCGGCGGCGGGTTCGACGACGCGGGCTTCGAGGCCTCC
TTTCCCGCGGCGGAGGCGGCGCCCCCGCCCCCGACCGACGCGGAGCGGCAGGCGTACGGCAGCGTGTTCGAGCAGGCCGCGTGCGGCCGCCCGACGGTGA
GACGCGCCGAGGCGGAGCCGGTGCTTGCAAAGGCGCAAACGTCGGGCGAGGACGTCGAGCGCATCTGGTCCCTTTGCGTGGCGGCGCGCGGCCCCAGCTC
CGACTCCCCGCCGCCCGACGAGCTCACGGCCGCAGAGTTTGGTGCCGCGCTCCACCTCGCCGCCGCGCTGTTCCGCGGGCTGCTCCCGGGGGGGCTGCCG
AGCCGCATGCCTCCCGGCCTGCTGCCGCCTGCGCCGCAGGAGGCGCCCTCTCATGAGGCGACGGCGTTCGCAGCGTTTGACGGCGATGTGGAGCCGGGCG
GCTTTGGCGGGGGAGGCTTTGGTGGGGAGGGCTTTGATGGTGGGGGCGGTGGCTTCTGCGACGGAGGCTTCGCGACCGCGCCGGACGGCTTCGCGACCGC
GGCGACCGCGCCGGACGGCTTCGCGACCGCGCCGGACGGCTTCGCGACCGCGGCGACCGCGCCGGACGGCTTCGCGACCGCGGCGGACGGCTTCGCGACC
GCGGCGACCGCGCCGGACGGCTTCGGCGGCGGAAGCGGCTTCGACGCGACTGGCTTCGACGCGAGTGCGAAAGATGGCTTTGGCGACGGAGGCTTCGAC
>GJ00098 num_miniclusters=2 longest_minicluster=2687504:5
GAGTTGAGGAGGGCCGGCGCTGACGTAAAACACGTAATACGAACTCGTACATCCCGTAGCTGACACGTCTGGCGAGTGATTGAGAGATGGACTCCGGTGA
GTAATATATGCGACTCCGCGAATACTGACGTCTGTACGTCCAGGGAGAACAAAGGCCTCAGTCCTGCTTCGGCTTGGACGCGGCCTCGGCGCCCGCCACC
GCGTCGTTGACGATCCGGCTCAGCTCCTCGGCGGTCTTCTCGGCGTCGGACTTCTCCCGGTACCGCGCGGTGATGCCCCCCACCGCGGCGATGAGGCCCG
ACTCGACCACCATCGCCGAGAGGCTCTCGCGCCGCCAGCCCGACAGCGCGACGAGGATGAAGGCGGCGCCGAGCGAGACCATGGCGAGCAGCGCGAGGCC
GTACAGCAGGATCTGCCGCGCGGAGAAGCCGGCGGCGACGAGCGCCTGCTCCATCACGGCGTCGAGCACCTCCTCCCACCCCGCCTCGAACTCGCCGAGC
GAGACGGTGCCCTCGCCGTCGACGTCGAGCTGCGCGTGCAGCGCCACGAGCGCGCCCTTCTGCAGCGGCAGCTCGAGCGTCTCGAAAAAGTACTCGAACT
CGGCCATCGAGATGAGGTCGTCGCGGTCGCGGTCGAGCGTGTCGAAGATCGTCGAGGCGTCGACCGGCTCCGCCTCGCCCTCGCCCGCCCGCCCGCCCTG
CCACAGCCCGCGCCCCTGCACCGCGCGCAGCCGCTTCTCCTCCGCCGTGAGCGACTCGAGCTCCGCCTTCGCGACAGCGGCCGCCGCCGGGTCGGTCAGC
GTGTCCCGCTGGTAATCCTCAACGAGGGCCGCGCGCTGGATCGCGAGCGCGGCGAGCCGGACGCGCGTGTGCAGCATCCGGTCGAGCGCCGTGCGCACCC
ACGCGCGGAAGCGGCGCGCGGCGCGCATCATCGCGCTCGTCCACCACGCGACGGCCGAGACGGTGGTGAGGATGGCGGTGCCGAAGGCGAGGAAGCGGGT
CGGGTCGAGCGCCGCGGCGAGGACGACCCAGCAGCAGACCATCATGGCGAGCGAGCAGTAGAGCCAGATGTGCAGCGTGAAGAGGGCGGAGTACGCGTAC
CTCACGCCGCGGATGAGGTAGCGCGCCATCGGCGGGCACGCCTTCTCGTCGACGTCCGCATAGTACAGCAGCAGACGCACCAGCGTGGCGATGCAGACCG
CGAGCCACTCGTAGAGCACGCCCTCCACGAGTGGCAGCAGGTACAGGTCTCCGCTCGCCCGCTGCTGCAGCAGAGTGAAGAAGTTTGGCCGAAAGAGGTC
GAGCGAGATCTCGGGCTCCGCGCCGTGTACGGTGGGCGGCGCCACGGTGACGGCCCACAAGTCCTGCACGCGCATCACGAAGACGAGGAGCAGCAGCGGC
AGCGGTACGAAGATGCACAGGTGGAAGAAGGGCGCGGCGGCCGCGATGGCGTACCACGACGGCGAGGGCAGGCCGTGCACTCCTTCGGGGCCGAAGCAGC
GCCCCCCGCACCACGACGAGCCCGCCACGCCGCCGCCGCCGCCGCCGCCGCCGCGCGCGCCCCCCGCGGCCACCCACGCGCCGCCGTACACGACGCGCAC
GCGCACGGCGGGGAAGAACTCGGCCGCCGTGGGCAGCGCGCTCGCCCAGAGCTGCCCGTCGAGCGAGACGGCGGGGCGGCCTTCTCTCTTACACCACGCC
TCGAAGCGGGAGGCGAAGCCGACGCTGACGGCCTTCTGACCCGCCTCCTCCCCCACCGCCTCGCGGTCGTCCAAGTCGATGAACTCGCGGCCGCTGCCGA
GCTCGCACTGGTCGAAGATGAAGTCGGCGAGCGCCTCGGCGTGCTCGCGCGGCAGCTCCTCGGGCAGCGCCGCCTCGGCCAGCCAGCCCCGCGTGAGCAC
CCGCTCCAAGGCGGGTGGCGCCCCTCCGCCGCGCGACCATTCCCGCGCCGCCGGAGAGAGCGGCGAGAACGGGCTTCGCGGTGTGCTCGCGGCGAGCGGG
CCCGCCCTCTTCCACGCGAGACCGCGGATCCGGCGCGCCGTGTGCGTCTGCATCGTCAGCCCCCCGCGCCTGGAGCCGAGCCCGCGGTCGAAGCGGATCT
CGCGCAGCAGCTTGTCCGTCGAGAGGGGGTTGATCTCGTTCTGCGTGCAGAAGAGCACGTACAGCGTGTAAAAGTCCTCGAAGGTGGCGAGCGGCGCGCG
CGGGTCGGTCCGGCGCACGTTTGCGGACACGAAGGCGCGGAAGCCGCGCGAGCCGGAGAGGAAGTACTGGCGGAGCGGGATGAGGGTGAGGTCGTCGATG
AGCACGAACATCGAGTAGAAGATGCAGCCGAGGCTCCGCGGCGGCTTGGGGAGCTTCTCGCCCAGCCCCTCAAGCAAGTGCCTCGCCGCGCGCGCGGACA
GGCCGGCGTACTGCAGCTGCAGCGTCGCCGCCCGCAGCTTTGTGCGGTAGACGGAGCGCTGGATCGTGTGCAGCACTCGCAGCAGCGCGATGGTCAGCAG
GGCGCCTGCGACGGCGCCAAACGCGGCGGCGAGCGAGACGGCGACGAGGAGCGAGTCGCGCGTGTAGCTCTCGCCCCACGCCTCCAGGGTGCGGTCGTTG
TCGCCGACGCAGTCCGCCGCGAGGGCGCACGAGGGGAGGTGGTACACGGTCGGCCGGCCCCAGCCGTCCACCGCGTCGCCAAGCAGCAGCAGCTCGCCGC
GCAGCTCCTGCCATCCCGCGAGCGACTTGCGCACCTGCTCGTGCGCGTCGATCACCAGCCGCAGCGTGAACTCGTCGCGCGCGCCCAGCTCGCTCGCGTT
CGCCTGCGCCTCGGCGATGGCGTCCGCGACCTCGTCCACCGACGGAAGCGGCTGCGACCGGTCCCACAGCAGGCAGCCCGTGTTGAGGAGGCGCACGCGC
TCCTGCAGCACGTCCGCCGACAGCAGCCCGGCGGAGAGGAGCAGCAGGTCGGACGGGAGCAGCGCGACGAAGGCCGGCTCGGTCACGTACACGAACTTGA
GCCGCGGCACTCCCGGCCCGCCGACCACGTCGACGGTGACGAACCCCGGCCGGGCCGACGTGCGCAGCCCTGGGTTCGGGTACCGTGGG
>GJ00099 num_miniclusters=4 longest_minicluster=2693874:11
TGGCGTGGGATCTGCATGCAGATCTCTCTCCTCATCGCGGCCGTCGCGGCCGTCGCCGCGGAGCCGCCGTGGTACCAGAAGACGTGGTACCCGTACCTCT
TCGACTGCTCCGACAGCGCCGACTGGAGGGACCAGTACGACTCTGCGTGCTCAGCCCATAGCGCAAATGAGTGCGATGTCGAGACAAGATCGGCATGCCC
GCAGACGTGCGGCTTGTGCACGCCTTCGTCGCCCAAGATGGTGATCGCGACGCCGCCAATCATGGCGGCCGCCGTCGCCTTCCTCTTCATCGCCTACCTC
TACGTCCGCATCGACGCCTTCCCCACCGGTGCCGAGGTCGGGCTCGCGCGGGTCGACGAGCTGTCGCTCAAGATCAAGTCGGGAGCGCGGCAGTTCCTCG
AGACGGAGTACGCGTACCTCACCATCTTCGTCGTGGGCCTCGCACTCACCCTCTTCTTCCTCTTTTACCTGACGGAAGACGAAAACGCCTACACGATCGC
CCTCTCCGTCTCCCTCTCGTTCGTCACGGGCGCGACCCTCTCCGCCTCCGCCGGCTGGTGGGGCATGATGGTCGCGACCGACGGCAACGCAAAGACCACC
GCCGCGTGCGCCGGCGACCGCGCCAACGGCGTGCCCGGCTCTCTCAACGCCGGCCTCAACGTCGCCTTCTCGACGGGCGCCGTGATGGGCTTCGCCGTCG
TCGGCCTCGGCCTCGCGGGCGTCTCGACCGCCTACGTCGTCCTCTGCTCCATTTACGGCGACGACGACCAGGCGCTGGTGATGCAGTGCCTCGCCGGCTT
TGGCTTCGGCGCCTCATCGATTGCGCTCTTTGCGCGCGTGGCGGGAGGGATCTACACCAAGGCGGCGGACGTCGGCGCGGACCTGGTCGGCAAGGTCGAG
GCGGGGATCGACGAGGACGACCCGCACAACCCGGCCGTCATCGCGGACAACGTCGGCGACAACGTCGGCGACGTGGCGGGCATGGGCGCGGACCTGTTTG
AGTCGTACGTCGGCTCGATCATCGCCGCTGCGTCGCTCGCCGTCACCCAGGCGCAAAAGGAGGGCGACACGCTGCAGGGCAAGAGCACCCAGGCCATCGC
GCTCGCCTTCCTCCTGCCCGCCGTCGGCATCGTCGCCTCCACCATCGGCTTCTTCGCAGTCAACACCAGCGCGCAGGGCAAGGGGTGGGACGTCCACCTC
GGCACCCTCATGTGGGCCCTCGAGAAGGGCATGTACCTCGCCGCCGCCCTCTTCACCGCCGGCGCCTACGTCTGCGTCGTCCAGATCTGCGGCCTCGGCA
CCAACATTTTTGCGTGCGTCATCATCGGCCTCGCGGCGGGCATGGCGATCGGCAAGGTGACCGAGTACTTCACCTCCTTCGACTTCGGCCCAGTCATGTC
GATCAAGGATCGCGGCATGACGGGCCCCGCGACCGTCGTCATCCAGGGCCTCGGCGTCGGCATGATCTCGTGCGTGCCGCCGACGCTGGTGCTCTCGGTG
GCGATCGTCTCGACCTCGGCGCTCGGCGGCGCGTACGGCGTTGCCATCTCGGCGGTGGGCATGCTCTCCACCCTCGGCATCACCCTCGCCACCGACGCGT
ACGGCCCCGTCGCCGACAACGCGGGTGGCCTCGCCGAGCTGTCCCACTTGGGCAAGGAGGTGCGCGACATCACCGACTCGCTCGACGCGCTGGGCAACAC
GACCGCCGCCACGGGCAAGGGCTTCGCCATCGGCTCCGCCGTCCTGACGGCGCTCTCCCTCCTCTCCGCCTTCAAGAACAAGATCAACGACTCGTCGGGC
TACGACGTCGGCGACCCTGTCGTCCTCTCTGGCGTCCTCACGGGCGCGATGCTGCCGTACCTGTTCGCGGCGCTGACGATGATCAGCGTGGGCAAGGCGG
CGGCCGAGATCATCTCCGAGGTCCGCTGGCAGTTCAAGCACATCCGCAACGCCAAGGGCATCTCGCTCGGAGAGTGCATCCGCGTCTACACCGAAAAGGC
GGAGGAGTTTGGCGAGGGCGTCTACCGCGCCGCGCCCGAGGACGAGGTCGAGCCCGACAGCGACAAGTGCGTCGCCATCTCGACGCGCTCGTCGGTCCGC
GAGATGATCGCGCCGGGGGCGTACGCCGTCCTCGCGCCGCTGATGGGCGGCTTCCTGGTGGGGCCTCGCTTCCTGATGGGCCTGCTCGCGGGCGCCATCA
CCTCGGGCTGCATGCTCGCCATCATGATGGCCAACGCGGGCGGCGCGTGGGACAACTCGAAGAAGCTGTGCGAGAAGCTCGGCCTCAAGAAGAGCAAGGA
CCCGGCCAAGAAGGAGCAGCAGAAGGCGTGCGTCGTCGGCGACACCGTCGGCGACCCGTTCAAGGACACCTCGGGCCCCGCCCTCAACATCCTGATCAAG
CTCATGTCGATGGTCTCGCTCACGGTGGCGCCGCTGCTCAAGGACCACAAAGACTACGACCACTGGGAGTACGGCCTCATCCCGACGGCCATCTTCGTCG
TCCTCACCCTCATCCTGGGCCCGATGATGAACATCCTCACGTGGGACGACCCGCTCGCAAACATGGTGTCGGGCGACGCGCCCGAGGACATGGGCAAGGG
CTCCTCCTCGCGCAGCTACGAGCCGCTCGGCCTCCCCACCACCGGCAACCGCCGGAACACGGTCTGCAAGGTCATCGGCCGGCTGCTCGGCGGCGGCGGC
GGCGTCCACCAGAACCTCGTCACGCCCTGAGAGGTGGCCGGCCGCATGGGGCGAGCTTGCCCGCAGGGCGGGGCAGGCTCGACGGGAGGGGGGGACGGGT
CTGCTGTTTTCCATGAGCTACGCGGCAGTCACGCCGTGAGGTGCGTGCGCATGGTGCGGATGCGCGCGCCCCGACCGACATGAGCTAGTGTGACATGAGC
TCATCTGGCTTTGTGCTCATCTATTACCTACGTGGGGTGGGGAGGCTATTGGAGTAAGGTTGGCGCAGGGGGAGGTGTCAATCACGCTCCCGGGACGCCG
GAGAGATCGGGTTGGTCTCCCCCGCCTAGCGCCTTCAGCCCAAAAAAAAAAAAAAAAAAAAAAAAAAAA
>GJ00100 num_miniclusters=2 longest_minicluster=2685704:2
CCGCCGCGCTCAGGGGAGCCTCAGACTACGCCGGAGGAGGCGGCGTCGATTCCGCCCGAGCAGCCTCCGCCGGGCGCAACGACGGCGACGCTGCAGCCGT
CGCAGCAGCAGACCGACCCGCCAGGGTTCATAGGGGCTTCCCAACCGAGCTCGAGCGGCAAGATCGCCACAGAGCAGTCGCTGCTCGATAAGGTTGGCAA
CTGGTTTAAACCCTGGTTCGGAAAGCCCGAGCAAAGAAAGTCGCCGCCGTCGCCGCAGAAGCGTGACTCTGAGAACCGAGACAGCTTGGGAGGCGATCGG
GACAGCTTGGGTGTCGACGTGAACATGGAAACCCCAAGGACCGCGACCGTGAAGCCCGCTCCTCCCGCCGGGCCTCCACCCGTGACGCCAAGGCAGGACA
ATGCCACAGCCTCCGCGATGCCGCAGCTATCGTCAGCCTCTGGCCCCGACGCGCCTCCGGCAGCGATGTCCGCCGGCCTCGCGACAAACGCCGTGCCGAT
GCCGATCAGCAATGGCGACGGCCAGGTCCTCTCCGTGGGGCAGCAGCCGCAGGCAGCACCACCTGCCCCTCATCCGATCTCGACTGATCTCGATGGAGCG
TCGGCGGGCGCGATTCCGTTCAGCACGGGCATCGCTCCAACGACCCCGGCCGGCCTGGTGCCATCCGACGGCGCATCCCCCGGGGGCTCGGGCTCTCCCC
CGCACAGCGGTGATGACCTCGCCATGCGCCAGAACCTGCAGCCGAGCGTGGCGCATGTCCCGCGGGAAGCCAGCGGCGGCGATGCCTCCGCCAGCTCCTC
GCTCGCGGGTGCTGGCCTCCCCATCTCCTCCTCGGCGGCCGCGCCGCCCTCCGCTTCTTGCAGCGACTCGGCCGGTGCCGCCCCCGGGCACGCTTTTGCG
CCGCCGGCGCAGCTGGTGCACGGCTCTGTGCTCGGCACCTCGGCCAGTGTTGGCAGCGGCCAAGGCGCGCCGCGTGGAGACGCGGACGCCCTCGGCAGCA
TGAGCACAGGCCTGTCGTCTATGGCTGGGGACCCGGCGCTGCTCGGCCAAGGCTTGCTGGCGGGCGGGCCGTCGTTTGTGCCGCACGGCGCCACAGATCC
GGTCGCCGAAGACACGGCCCTCGCCGCTGCAGCCCACGATTTGGCCGCACTCGACCCGCTCCGCCAGCAGATGCTGGGCACGGGCGTCACTGTGTTGGCC
GACGCAGGCAGAGGGAGCCGTCGAGACGGGGGCGCGCCCGGGGTGACTCCCATCGACGAGTCGGAGCGCGTTGCCCTCGTCAAGCACCTCAACTGGGCGC
TCAAGGGGGACCCACACACGGGCGACGTCGTCCCGATGGACCCGAGCGGCGACGCCGTCTTCAAGGCGGCCGCGCCCGGCGTCCTGCTGTCCAAATTTGT
GCTGCGCGTCGCACCGGCGGCGCTCGACCCGCGCGCGCTGAACCTGCCACAGGGTCGCCCCCTCGGCAGCGACGCCAAGCTGCAGAACCAGACCCTGTGC
CTCAACGCCGTCACCGCCGTCGGCTGCGGCGTGCAGGGCCTCTCGCCGCGCCAGCTGGTGGACGCGCCGTCCCACCAGCAGGGCACGCTGCAGCTCGTGT
GGAACCTCACGCGCAGCGCGCTGCTCGGCCCGATCAAGACGAGCAAGATGCCGCAGCTCAACGGGCTGTGCCTGGTCGGCGAGGACCCGGCGGTGCTCGC
AAAGTACCGGCCCGAGCAGGTGCTGCTGCGCTGGGTCAACCACCACATCCGCGGCTACCTCGAGGCGAGCCCGGAGCAGGCGGCCGTCCCGCGCACCTTC
CGCGTCACCAACCTGCACGCCGACCTCGCCGACGCGCTCGCGCTCGCGATCGTGCTGCACCAGGTGCTGCCGCACCGCAGCGCGGCGTGGGACGCGGCGT
GCGCCGCCCTCGGCGCGTCCTCCACGTCCGAGCGCGCCGAGGGCGTGCTGGAGGCGGCGAGGTTAGGCGGCGTCGAGATGTTTGAGCCGCAGGCGGGTGA
CCTCACCGCGCCGCGGCCGCGCATGCTGCTCGCCTTTGTGGCTGCGATCTTCCACACGCACCCGGGGCTGGTTGAGCAGCCCGCCGCGCCCAAGGCCGCC
AAGGCCCGCCGTGCGCTGCGCAGCAACCCGTCGCAGGCGCGCGAGGAGGCGGCGCTGCGCATGTGGATGGCGTCGCTTGGGCTGGGGCTCGAGTCGCTAT
CCTCGCTGTACGAGGACTGCCGCGACGGCGTCGCCTTCCTGCGGCTGGTCGACTTTATCAAGCCGGGCACCATCGACTGGAGCCGCGTGCTGCTCGAGCC
GCGCTCGATCTACGAGCGCGTGCAAAACTGCAACCATGCCGTCCGCGCCGCGCGCTTCCTCGGCCTCGTCGTGGAGGGCTTCTCGGGCAAGGACCTCGCC
GACGGCATCTCGATGTACATCCTGTCGATGGCGTCGCAGCTGATGCGCGCGCACGTGTGCCTCTTCCTCGACGAGCTGGGCCTCGGGGAGGGCGACGTGC
TTGAGTGGGCAAACTGCCAGGTGCGCCGGCACGACGACGCCTTCGAGATGCGCCTCCGCGGCTTCGCAGACGCGCAGATCCGCACGGGCGTCTTCGTGCT
GCGGCTGCTGCGCGCCGTGGCGCCAGAGTGCACCCGCGAGGAGCTCATCCTCCCGGGCGACACCGAGGAGGAGCGCGCGCAGAACGCGCGGTACGCCATC
TCGTGCGCGCACAAGGCGGGCTGCACCGTCTTCGCCACCTGGGAGGACGTGATCGAGGGGCGGCCGCGCATGATCCTCTGCTTACTCGCCGCCCTCATGG
CGGAGGACTTGCGACGGCACGAGGAGGAGTCGCAAGCCGCACCGGCGGCCTGAGCCGCCCTCCTGCCCGGAGAGCAGCAGCAGCACACTTTCATGTCCAT
ATCGTTATGATGTAGATAAAGCGGGCGCTCTGGCAGCTCCGCGCTCTCGACGTCTCTCTTCTACCCTAGTGCCTAGAGACGTCCAATGTGGAGCGTCCGC
CGCTGTGTCAGTGGCGCTCGTGTTTTAGTACCTATCTCATACCTCCGCACACAGGTGACTGTGGCCC
>GJ00101 num_miniclusters=2 longest_minicluster=2687681:3
CAAAGCAGCCAAGGGCGACACACTCGGCCCTGTGCACACTCTTCGGCCTGTGCTTGCCAGAACCCAAAAACAATGGTGGCCGTCTCCGAGGACTCTCTCA
TCGCCACAGCGATCCGCTCGTACGCTCGGCTCATCAAGCGGCGGAGCCGCCTGGTCGTTGCCTTCTGGCTCGTTTTTCTCGCAGCGACTGCGCCGTTCGC
TCCCGGCATCTTCTCGGCGACGACGCAAGAGTTCACGCCGCCTCCGTCGAGTGCGGCGCACCAGGCCAACGCGGCGCTGCAGGCGCAGTTCCCCGTCGCC
GGCCGCGCGACGCAGTTTGTCGTCCTCCTCTCCACGCGGGACGGCTCTTCAGTGCTCGAGTCGGCCGACGCGCGGGCGGCGTCGGACACGCTCGAGGCCG
TCGCGCGCAACCACTCGCTGACGCACGACGTCGCCGGCTACTACCCGCTCCTCAAGCTCGGGATGCGGCCGCAGGACCTCGCTCCCAGCTTTGTCTCCAA
CTCGTCGTCGTCGACTCTGATCGAGTTGGAGTGCTCCACCTACATGACGGACCAGCCGACCATCGACTACCTGCACTGGCTCGAGGAGCGGGTGGACGAG
CTGCAGGCGGCACACGGCTCCTCGCTCGAGGTCGACCTCCTCGGCGCCCCGCTCATCATCGAGGAGGCTGCCGACACCGCGATGAGCGACCTGGAGCACA
TGGACGCGATCGTGCTGCCGCTCTCCTTCGCCATCCTCGCGGGCGTCATCGGCTCCTTCCGCCTGCTGCTCGTGCCGCTCCTCACCATCGGCGTCGCCGC
CGCCGGCGCCTTTGGCATCACGGCGCTGATTGCCCGCGCGACGCCCATCTTCACGATCACGCCCTCGCTGATGATGTCGATTCTGATCGCGATGAGTATC
GACTACGCGCTCTTCCTACTCACCCGCTTCCGGCAGGAGCGGCTCCAGGGCAGGTCGGTGCCCGCCGCCGTCGAGGTGACGCTCCAGACCGCCGGCATGA
CCGTCCTCGTCTCCGGCCTCACCCTCGCCGCATCCTTCGTCGCGCTCCTCTTCTTCCCCATCTCGGTCATCTCCTCGCTCGGCATCGGCTGCACCCTCGC
CCTCCTCCTCGTCCTCGCCGTCAACCTCTCCCTCGTCCCCGCCCTCCTGCTCTCCTTCCCCGCCTTCTTTGGTGCGCGCGAGCCCTGCTGCTGCGGCCCG
CTCGCCGCGCTCTGCCGCCGCCGCTACGCCGACGACGACTCGCCGCCGCCGCTCGCATCGCTCGAAGAGGGCGGCGCCGCGCCGCAGGGGCCGACCCTCG
ACTCCGCCTTTGAGCGCCTCACTGCCGCCACAGACCAGGGCGGCGACAGGCGGTCGGCGCTGCCTGCCCCGGAGGCGTTGAGCTGCCCGCAGCGCTTCTG
GTGGCGGCTGAGCGGCCTCACGACGCGCTGGCCGCTCAACCTGCTCTGCGTCGCCGCGCTGCTCGGCCTGACGGTGCCGCTCGGCCTCACCGCCACCACG
CTCGCCACGACAGACGGCTGGGACCAAGCCATCCCTCGCGGCTCTGCGCTCGGCGCCGCTTTCGAGCGGATGGGGCGCGAGTTCGGCGCCGGCCACCTCA
ACCCGTACTCCATCCTGCTGCGGCCGCGCACCGGCTCCGCCACCTCGCGCCACTTCTTCTCTTCCGTCGCCAGCGCGCTCGCTGAGTTCGAGGCGGAGCC
GGCGCTGCGCGTCGGCGGCGGCGGCGGCGCCGGCTTCGAGATCGACTCGCTCGCGTACAAGAGCGGCACGCCCGTCCCGTGGCTGCTCTACGAGACGTGC
GAGCTCGTGCCGCACCGCCCGGCCGACGGAGCCGCGCTGGAGGCGTCGCCGCCCTCTCCGTCTCTCGCCTCGCTCGGAGCCGAGCGGCGCGAGGCTCTGC
GCGCCGCCGGCGGCCTCGCGGAGCAGCTCTTCGCGCCGCTCGCCGCGGGCGGCGACCCGCTCGGCCCGCTCTGCGCCGGGCTGCGCTACGCGAAGCGGCG
CTTCCTCAACGACGACGGGAGCGCCGCGATGGCGATGGTCGTGATGGACGTCGACCCGCTCGGCGCCGAGGGCGACGCGTGGCTGCACGCGGCGCGCGAC
ACCCTCGCGCGCGTCTCGGTCACATTCGACATCGATGCCTCCATCTCCGGCGTGCCGGGCGACATCTACGACTGCAAGGACGCGGTCTTCGCCCTGATGC
CCGTGATGGTCGCGGTGATGGCGCTGCTGGTGCTGCTGCTCGTCGGCTGCACGTTTGGCTCGCTCGTCATCCCGCTCCGCTCGGTGGTCTCGATCGGCGT
CACCGTCACGTGGGCGTACGGCGCGGCGGTGCTCACCTACCAGCACGGCTGGCTCGAGTGGACCGGGCTGGGCGGGCTGGCGCGGACCGACTCGCAGATG
TGGCTCGTGCCCGTGATCTCGCTCCCCATCCTGGTCGGCATCTCCCTCGACTACGACATCTTCCTGCTCGCGCGCGTCGCCGAGCTGCGCGGCAAGGGCG
CGACCACGCAGCAGGCGATCCGGCACGGCGTCACCTCGACCGGCTCCATCATCTCCTCGGCGGGCCTCATCATGGCCATCGCCTTTTCGGGGCTGCTCTT
CTCGGCCAACCCGACGCTCGACATGGTGGCCTTCTACCTCGTCTTCGCGGTGCTCGCCGACACGTTTGTGATGCGGCCCCTGCTCGTGCCCGCCGCCATG
GCGCTGCTCGGCGAGGCGAACTGGTGGCCGCAGGCGCCGACCCAGCGCGCCGCCAAGCCGCCCGCGGAGACGGCCGGCGTGGCGCCGTTGCGCTGCAGCG
CGGCGGGCGCAGCCGCGCCGCCCGCGCTGGCGGCGGCGCTCGGGCGCTAGTTCAGTAGTGGCCGTCTTGTGTCCAATGTACTGCATGATTAGCGGCGAGG
TTCCTATCAGGTTCACTCCTAGGTTCACTCCGCACACGCCTCGAAAAAGAAAACCTCAGGCAGCAAATAAAGACGCAGCTGGCTCCTCGTACACCTCCTC
CGCAACTCCGCTCTATATGGCTAGAAGGCTAAAGAGCCGTGTCGCTTTTC
>GJ00102 num_miniclusters=1 longest_minicluster=2694462:3
GAGATGTTGTACCAGCTATAGAATGCAATACCCTCTCTCATGTGGAGGGTCGCGCGCACACACAGGGGCGGCCCCTCTAAAGATTGCGCACACACAAGAG
CCCGCAAGAGACCTCACCCCCTTCCTCTTCCCCCTTCTCTGATAGGTGATGAGACACCGTGGTGTGCACGTCCATGGGCATGACGCTGCGCGAGACGACC
CGCCCGTCCCAGCCCTCGCCCCTCTCACCAGCGACCGTCCCGGCGAGAGGGGCGTCGACGTGTTAGGCGCGCTCGTGCAAGCCTCCAAACTCGGCGTTCG
CGAACGCCTCCCCGAGACCCTCTCTCAGGGAGGCGGCGTCCGTGTACTCGGGCAAGTAGAGCTTGTTGCCGCACGTCTGCGCCGTCGGCAGCTTTGCGCC
GTTGTGCTGCGGCAGCACCTCGATCTCGAGCGAGGCGAGGCCGACCGGCGGCAAGTGCGGGCAGGCGGTGACGAAGTTGAGGAAGGCGCGCCGCTCGGCG
TGCGCCATCGCCTGCAGCTCGTCGATGAGGAGCTGGTACACCTTGGAGTGCTTCGTATACCCGCCCGCCGGCAGGATGTGCCGCGACAGCTCCGCCTCGG
TCCACTCGATCGATCCGGTGCCGCAGAGCGTCGCGCGCAGCTCGGCCAGCGTGAAGGGCGCGAGCCGGCTGAGCGGAAACACCTCGTCGAAGCCCGCGCG
AAAGGCGGCCGCCTGCTCGGCGACGCCGTCGGCGAGCCACAGCTGGGCAAGTAGGTGCACAAACTCGCGCAAGCTCTCGGCCGTCACCTCAATCTCCTCG
CCGCCGGCGCAGAGCGGCGCGCCCGTGAGCGGGCACGCAAACGTGGCCCCCGTCGCGGCGAGCCAGTCTGCCAGCGACATCGGGGCGCCCAGCCCCATGC
GCGCCACCGCAAACTCCGCCGCTGCCGCCGCCGCCGCCGCGCTGCGCCGCGCCGCGGGGTCGTCGTAGCCCGCGGCGGCGTCGGCGGCGGCGAGCTCGCA
CGCGACGGCGGCGTAGGCGGACGCGACGCCGCCCGTGGCGCCGGCGGGGGGCAGCGCATCGTAGGTGAGGCTGCCGCCGCGCACGAGGTGGAGAAAGTCG
AGCGACAGGGGCAGCGGGACGATGAAGTCGTCGCGGCACGCCTTCGCGGCGAGCCGGCCGAGGAAGCGGAAGCGGCCGCGAACCGCCTCGCGCACCGCCG
GCGGAGCCTCTGGCGGGAGCGGGCGCGGGAAGAGGGAGCCGGGGTGCGAGATGAAGCCCTCGGGGTCGATGCCCGCGTGCTCGGCGAGCCAGAGCGGCAG
CTCGGCCTGGTGCTTCGCCTTGAGCAGCTCGTTGGCCACCGCCGAGTAGAAGTTTTGCGTCACGCCCGAGCCGAAGCCGCTCTCGCCCTCAAACTGCACC
TCGAGCGCCGACGCGCAGCCCGCGTGCAAGCCCATCAGCCGCTCCGCGCTCGGCAGCAGCGCGTCGCGGCTGACGCGCGCGATGTCGGAGCGCAGCGCGC
CCATCCGATCGCGTCCGATCCGGTCCTCCACCTCGGCCACCTGCTCCACCACCTCGGCGAGCGCCTGCGCGTCAGACGACACCTCCGCCTCGAGCCTCGC
GCGGTCGAGCGCGGCGAGCTCCTCGGCGTACGCGGCGCGCACCGCGGCGACGCCCTGCTCCTGCGACCAGTGCAGCGCGCGCGAGACGCCAAAGGAGGTT
GCGTGGAAGTAGCGCGCGCGCGAGCCGGGCGAAAAGAGGTCGGGGCAGCGCCGCAGCAGCACCTCGCACCATCCGGGCAGAGCGCCCGCCGTCACGGCGA
GCGCGTCGCCCAGCTGCTGCTGCAGCTTGGAGGAGAGTCGCGGGGAGACGAGCTGCCGCCGCAGCGTGTCGGCCGAGCTGGGAGCCCCCTCGCCGTCGCA
CGCGCCGCCCATGCTGCTCGACGAGCGGGCGAAGGCGGGCGGCGCGCCGGGGGCGGACGATGCGCCGGCGCTGGCGGCGGAGGAGGAAGCGGCGGCGGCG
GCGGCGGCGGGAGCGGCGGCAGGGGACGCGCCGGCGGCGGCGGCGGGCGGCGTGTGGTCGGGCGCGGAGGGAAGCAAGCGCTGCGCAAGCAGGCAGAGGG
CGAGGAGGGCGTCGGTGAAGGCGCCATCCGTCGCGCCGCAGCGGGACAGGTCCGACGCGAGCGCCGAGAGCGAGGCGGCCGAGGGCAGCGGCGAGGCGAC
CTGCCGGGCGGCGCGGCGCGCACCCGACACTTCCCGGAAAGCCTCCATCACGGCCGCCGCCGCCGGGGCGACGCGCTCGGGCGCGCGGAGCAGCGCGAGC
GTCGGCGGCGAGAGCGCCGCCTCGCGCGCGGGCGCGGAGGCGGACGCCCTGCGCAATTCTCGCAGCACGGCGTCCGCGCTCAGCTGGCCGGCGAGGATGC
CCGCCTCAGCGTCGGAGGCGCTCCACGGCAGCGGCGGCGAGGCGGCGGCGGCGGCGGCGGAGTCGTCCGAGGCGGCGGCCGAGGCGGCGGGCAGCGGGTG
CGAAGCGGAGGGTCCGGGCGAGGAGCTGGCGGCGGCGGTGCGGGGGACTTCCACCTTGTACCAGAGGTGCCAGACGGGCGGGCCGCTGCCGCGCGGCTTG
CGGAAGCAGGGCGGCGCGATGCGAGTGTAGGTTGCGCGCTCGGCTGCGTCCATCTTGAGGTACTCGGCCTCGCACACGTCGTAGTTCTCGCCGTCCAGCT
TGTACCGGTCGCCGAGGATGGGCGACATGCCCGTCCGGTCGCACGTCACGCCGGGGTGGTAGCCGAGCTCGCGCGGCGTCAGCTGCGCCCGCAGCGGCGA
CGTCTCGCGCAGCCGCTGCAGGCAGTGCAGCAGCGTCGTGCCCTCGCCAAACGCCTCCACCGGCGCCCCCTCGGGCGGCGCTGTCCCGTCCGGCAGCCCG
AGCGAGAAACGCACACGGAGCCGCATCGGCGCGATGCCGGCAACCGCGCCAACCTCCGCCCGCGCGCCCTCCGCCGCCGCCTCCTCGCCGCCGCCGCCGG
CAGCCGCGTCGTCGTCGTCCGTCTCCATCGCCTCGGGCGCCGAGCCGGCC
>GJ00103 num_miniclusters=3 longest_minicluster=2687783:1
GCGCCGAGAAAGCGCTCGCCCACTCCACCGAGCCGATCAAGACGGAGGGGGGCACGCTGCGCAACGAGGACGGGCGCGTCTACCGGCTGATGCTGCCGTC
GGTGGACTACGTGAGCCCCTTTCTTCGGGGCGCGGAGCAGGTCCGCCTCTGCAACGCAATCACCTCGCGGCTGGGGGAGGCGGAGCGGCAGCAGGCGCGC
CGCAGCGCCGGCTCTCTGGAGCACCGCGCGGCGCTGGAGCACTTCGAGGCCGGGCACCGCCGCGCGGAGTGGGAGCAGCGGCACGAGCAGCAGCAGGAGA
GCCAGCAGGAGGAGGAGCGCGAGCAGCAGCAGCAGCTGGTCGTCGTCAACTCTGAGCTCGAGGAGGCGGCAGATGTGCCGGTCGAGGAGCCGGCGCGGCT
CGACTTCTCCCAGGTGCTGCCGGCGGTGCACGCGTGGCCGATCGAGACGCTCGCCCGCCCGCCCTCCTCCGACGGGGAGGCGGCGCCCTTCTACCCGCTC
TCCGACTTTCGCGTGCGGTCGCCGCCCAACGGGCCGCCCTTCGAGCCGCTCGCGCTGCCCCACTGCCTGCTGCTCTCGCGAAACTACTTTGACCCGGGCC
GAAACTACTTTGAGCGCGTCGCGTCGCACCGCCGCCTCAAGAATGTCATCATGGCTCTGGACTGGGTGGTGCCCGCCGTCCAAGCCCCCGCTGAGAGATC
GGCGGCCGGCGGAGGCGGCGGCGGAGGCGGAGGCGGAGGCGGAGGAGGAGGCGGCGGGGGAGGAGGCGCAGGCGGCGGAGGCGGGGGCGGAGGCGGGGGC
GGAGGCGGGGGCGGAGGCGGAGGGCCGACGCTCTCTGCGGAGCAGGAGGAGCGCTTGCGCTCTCTTTGGGCCTTCATCGCGAGCGGCAACGCTGGGCAGG
CAAAGGTCGAGGGCACGATCTCGCGGGACGAGTTTGAGGGCCTGCTGGAGACGGAGGGGCTCGAGCCTGACCGCGCCGCCCTCGTCGCCTCCGAGCTGGG
GGAGCAGGTCGGCCTCGACGAGGCGAGGCGCGCGCTGGCGGAGCAGGTCCCCGCCGAGCGGCACGAGGGGCGGTACCAGATTGCAATCTCGCTCGAGGAG
GCGGAGGCGGTGCGGGCGCTGCTGCATGGGCTGCGGAGCCGCGGCGCCCCGCTGCTCGGCGGCGGCACCGCCCTCGCCCTCCGCCACGGCGACCAGCTCT
TCGATGCGAGCGCCAACTTTGCCGCCGGGGAGGGGGGCCGGCTGGCCACGACGGCGCGGCAGTGCTTCCGCCTCTTCGACTCGGAGGTCAACTTCACGCC
GGCGGAGGTGACGGCGATCCTGCGCGCGCTGCAGACCAACCCGCCCGAGAAGCGGTCGAGCTGGTTCGAGTCGGTTCGCATGTGCCGCCGGCGAGACACG
CGCCACTGGAGCAACGCGCCCATCTCGCGCGTGTTTTGCACCAAGAACCAGGAGCAGGTGGCGCGCGAGGAGATGGTGCGCCACAAGATTGTCTCCCACC
TGAGGCAGCACCGCATCCACGCCGCAACCTTCTTCGCCGAGTGGGGCGGCAACCATGACGGCTTCCTCCTCGTCTCGGAGCTCAAGAGCGGGCTGCACGC
GCTCGAGGGGCTGCGCATGGAGCTCGACCAGTTCGACGTGCTCGTGGGCCGCCTCCGGCCGGACGAGAAGGAGCGGGTCGCGTACGCCGAGTGGTGCTCG
ATGTTTGCCGAGGCCACCGACGAGCAGCGCGGCCTCGTGCGGCAGGACCACCTCGAGCCCCTCTCGGAAGAGGCGCCCGCCGACGGGCTGCCTCCGAGCG
GCTACTTCAAGGGCGCCGCCGCCATCCAGCGCAAGGACACGCCGCGCCGCTCCGTCGAGGCGGTGGCTGGGCGGCGGTACACCGAGCTCCCGCTCACGCG
GCTGATGAAGCTCACCGTGCGGAAGCTGCCGCTCTCGCTCGCCGGCCGCGCGCACTGCGTGTGGAGCACCAAGGGGCTCCCGTGCAAGGAGTCGCTCTCG
CTGTGGTCGCCCGAGGCCAAGCGCGACTTTTGGGCGCCAAACAAGCAGCGCTTCTGCGTCGGCCACTACGGCAGCCCGTCGCTCGAGCACAAGCCGGGCG
GTCTCTGCCTTCTCGAGCTCGAGGACGTGGTGCCGTGGCAGCTGATGCGCATGTGGCAGATCGACGCCGCGCTGGCGTCCAACGCGCCGCACCCCGAGTG
GTACCACCTCGAGTGGCACAAGGACTCGGCGGAGCGGCCCATCTACGCGTGGAAGCCGATGCCGCCGTCGGAGGACTTTGTCGCCCTCGGGATGCTCTTC
ACGACCACCCCCGAGCAGCCGCCGCTCGTCGCGATGCGCTGCGTGCACAAGAGCTGGGTGGTGGAGGCGACGGCGGAGCCGCAGTGCATCTGGAAGGACC
TCGGCATGGGCGGCAAGGCGGGCTCGGTCTGGTGCGTCAGCGATACCCTCGCATCCCTCGGCGAGGCGGACGAGGCGGGCAGGCAGCGAGGGCTCGCGTG
GGCGACCAAGGGGTACGAGCGGCCGCGCGGGCCCTTTTACCGGCTGCGCGACACCGCCTTCTCCCTCGCGGAGGTGAAGCAGGGGAGCGCGGGCGGCGCC
GCCTCCTCGAGCCCGCCGCCGCCCGGGGAGGCGGCCGCAGCGGCGGCCGGGGAGGCGGCCGGGGAGGCGGCCGGGGAGGCGGCCGGGGAGGCGGCCGGGG
AGGCGGCCGGGGAGGCGGCCGGGGAGGCGGCCGGGGAGGCGGCCGGGGAGGCGGGGGAGGCGGCGGCCCGCGAGCCACCGGAGGAGTCACTGAGCCTCGA
CGCGAGGATGGCGGGGGAGGAGGGGAGGATGAAGGAGGCGGCGCGGGGCCGCGCGCCGTCGCTGCCACCGGAAAGGTGAGTTCGCGCGGTTCGGTAAAGC
CGATTGACGTACGTCGGGGCGGGTCCGCGGGTCTCTCAATGGCACGCATCGACCGGCTCGTATTAGTTCTATGAGGAAGGTAAGTTGACGTTGCAAAAAA
AAAAAAAAAAAAAAAAAAAAAAAAAAAGGGCGGCCGTCGCGTCTAGAAC
>GJ00104 num_miniclusters=1 longest_minicluster=2691040:4
ATCGCTGCCGCCACCTCTGTGGAGGCCGACGCCCAAGGAGTAGTACGTGATGCCGAAGAGCGGCGCTACCGCAATACCGAACATAACTATGCCTGTGACG
ACGCTGCCGAACGCGACTGAGACCGCGCTCACCGCGGATGGGCTCGAGTTCAGCGACAAGGAGATGACGGTGAAGATCAGGACGGACCCCTTGAGCTTGT
CGGGCCTGTGCCCACTCGAGCGGTCGGACGTGACGAGCTTCATGGACTTTCTGAAGCGCGTGCGGCCGGCGGGGACGACCCCTGATCCGGCGTCTTTCGC
AAAGCAAGTGCAGCGGTACGAAACCATGTGGGTGCCGTTCATGAAGAAGCACGCGACGACGGGCGCTCGCGGCGATGTGTGCCTCTGCCCCCCGCCCGAC
GTGCACTTTGCGTGGATCGCGCACATGCTGAACCCGAAGGCATACGAGAAGGACACGCAGCGTGTTTTCGGGCGCGTGATCGATCACAACGTGGCGGACA
TCGAGGGCAAGGAGAAGAAGACGCGCCCCCTCTGGGAGGCAATGTTCGGGCCCGGGTCGTGGGTGGCTGACCACGTCCCGACAAAGACGGAGGACAGGGG
TGCCCCCCTGGCGTCGTGCGACCTGGCCGCGGCGTGCAAGCGCCAGTCCGGGTTCTGGTACCAGCTGAGCCTGCCGCACCACACCGAGCCTGCGTTCCTG
AAGGAGTCGTTCGCGCGTTACCGGAAGTTCCTTCTGCTGACGAAGACCGAGCCGAAGCTGTTCTCGGTGCCGACGTACGACATCGACCTCGTGTGGCACT
GCCACCAGTTGCACCCGCTGCTCTACGCGAGCGAGACGCGCAGGCTCCTCGGGACGATGCTCGGCCACGACGACTCCGTGGACGACCGGTCGGAAGGGTC
GAAGCTCATCAACGGCTGGGACGCGACGCAGGCAGCGTGGAAGGCTGCGTACGGCGAGAGCTACGCGCGGGAGGGGGCGATGCACCGCGGGCAGCACCCG
ACCGAGGTGTTCCGCGCGCCCCCTGCCGACACCGACATCCGCACGCTGCAGCCCCAGGCGGCGGGGTGCTGCGGGCTGTTCTCTGTGAAGAACATGACGT
GCACGTTGGACATCTGGAGAGGGAGCAGGTCCGAGCTGGTGTTCGGCGTGGAGGGTACGGCGGAGTGGCTGTCGGCGCTGACAGTGCGATGCACGGGGTT
CACCGGCACAGGGACCCCCACCTTGGACGTCGTCGACGACGACGACGGGTCCTTGTACGCCCGCGTGCAGCAGCACACCCCCGGGCACGTGCTGCCCCCG
GGGCCCGGGGCGCCGTTCCTCGTCCAGGACATCAGGGGCGACGTGGCGGTGGTGCGGGGGCGGTGGACCGGCAGCGAGAACTTCACCTTCACGGTGGAGG
ACCTGCGCCCGGGTCAGAACAACACGTACTCCGGCTCCTGGGTCGGCGGGCAGGACAGCAAGCTGCACCTGCACGACACGTGGGGAATCGCGGTGGACCT
CAAGAAAGGCGAGGTGTCGTTTTCGTTCAAGAACAAGAAGCACGCCGGCGTGCACCCCGCCAGCCCCGTGGCAGTGCACCTTGCGGTTGCGCTGGCGATG
GTTGCGGCGCGCTCGGCCACTCAGCCGGATGGCAAGACGGCTGCGCTGATCCCGTGCAGGGAGGGGGGTTGGATTCTGGGAATACTGGGAAACCGCGAGG
CCAGGGATAGGAGGGAGCGGGAAGAGGCTGCGATGCGGCAGAAGTTGAAGCTCCTGCAGTACTCTAAGGCGGCGGCCAACCTCCTCAAGCACATGTCCGA
GGTCGAGCGCCCGATGGTGAGGGAGGCCGTGAAGGAGATCTTCGCCTGGGTGGGCGTGGTGTCGGACATCGCCACCAAGGAGGACTTCGAGGGAAAGCTC
ACCGAGATCACCGAGAAGATCGGCACCGTGGTCGCCGCCGCCGAGGCGAAGGAGGAGGAGGAGGCGGGAAAGAGGCGGCAGAAGAAGAAGCTCCAGCATT
ACATTTTGGCGGCGACCAACCTCCTCAAGCACATGTCCGAGGTCGAGCGCCCGATGGTGAGGGAGGCCGTGAAGGAGATCGACGACTGGGTGGACGAGGT
GTCGGACATCGCCACCAAGGAGGACTTCGAGGGCAAGCTCACCGAGCTAGCCGAGAAGATCGGCACCGTGGTCGCCGCCGCCGAGGCGGAAAAGAGGCGG
CGGGAGGCAGAGGAGAGGAGGAGGCGGGAGGAGGAAGAGGAGAGGAGGAGGGAGGAGGAGGCGGAGAGGAGGGCAGCAGCATGCGGCGGCGCGAGTTCTA
GCGGGGCCAGTTGCGGTGCCGCCAGCTGCGGGTGCTTCGGCTCGTCCAGCACGGTCGTGGTCGCCGCGCCCGGCGCAGTTGAAACCCGCCGCGTCGCAGA
CGTGCGCGCTGGCGACGTGGTGCTTACCGCGGGCGGGGCGCGGGCGACCGTGCTCTGCGTGGTCGTGGTGGCGCGGAGCACCGCACGGCCGCTTGTGGAG
CTGGAAGGGGGGCTGGTCGTGTCGTCGGGCCATCCGGTGCGCGTGGGCGGTACCTGGCGCAAGCCGGGCTCGCTGTCGCGCACCTGCGTCCCGCACGATG
GCACCGTCTACAACTTTGTGCTTGACTGTGAGCACGTGCTCCTCGTCAACGGCGTCGAGTGCGTCACGCTGGGCCACGGGCTCGCCGAGCCGGCGGTCGC
GCACTCGTACTGGGGAACGGAAGCGGTGCTGCGGGACCTGGAGGGGCTGCCGGGCTGGGCGGACGGTCGCGTGCGCGTGCCTGGGTTCGCTCGGGACGGC
AGCGGGCGTGTGGTGGGGCTGGCGGGTGCGGCGGCTTGCCCGTGATCGCCACGCTCTCTCACAAGCACCCCCATTATGCTCAATTGTATGTATGTAACTA
GTGAGACGATTTAGGTTTGGGGAGGGCGCGAGTGGGAGACTTTTCGGCGGGCGAAATGCGGCGGGTTGGATGCGTCCTCTTGGGACGACCTTGTGGGACG
ACCTGTGGGACGACCTAACGATTACCCCCTGATCATCACTAGAAT
>GJ00105 num_miniclusters=4 longest_minicluster=2690082:4
CGAGCGAGGAGGCGCTGTGCGAGCAGGTCAACGAGACGCACAAGAAGGGCGGCTTCCTCGCGCCGACGCGCCTCAAGCGGATGCGGGACGGGGAGGGCTT
CATCGTGCGGCACTACGCGGGCGACGTCGTCTACGAGACGAGCACCGTCATCGGCAAGGCGACCAAGGTTTCCGAGGTGTCGTTGCTCGAGAAGAACAAC
GACACGCTGCAGGAGGACTGGCTCGAGCAGCTGGCCGGCTCGGAGGTGCCGCTGCTCAAGTCGCTCTTCTCGCCCGGCTGGGAGGCCGCCCTCAAGGCCA
AGAAGTCGGCCTCCTTCTCCAGCGTCGGCAAGCGCTTCGTCAACGACCTCAACTCGCTGCTCGACGAGCTCAAGGCGTCCAAGGCGCACTTTGTGCGCTG
CATCAAGCCAAACTCGAAGCAGGTCAAGAAGGAGTTCGAGCCGGCGATGGTGCTCGACCAGCTGCGCTGCTCGGGCGTCGTCGAGGCGGTGCGGGTCATG
ACGGAGGCGTACCCGACGCGCATCCCGTACGAGGTGATCCACGGGCGCTACGCGCCGCTGATGGGCAAGGAGGTGCTCGACGCGACCGGCGACGAGCCGG
CGGCCTTCTGCGAGGCGATCGCTATCGCGTGCGACGTCGCCCCCGGCGACTTTGCGCTCGGGCTGACGAAGCTCTTCCTCAAGGTTGGCTGCGGCGTCTT
CCTCGAAGACCTCGCCTCGATGGACACGGCGGTGGTCGTGCCGCTGCTCGTCGCCAAGATCGCCGAGTCCAAGCGCAAGAAGGGCGCCGAGAAGGTCATC
GGCAACGCCGTCTACGGCTGGTTCCTGCGCAAGCGGTACAAGGAGAAGAGGGCGGCCGCCGCCCTCGCGCAGCACCGGATGCGCACGCTCAAGGCGCGGC
GCGAGTACCAGAAGTGGTCCAAGGAGCGGCAGGAGCGACTCAAGCGCGAGGCGGCGGAGCGCACCAAGAAGGAGGCGGAGGAGAAGGCGATGCGCGAGGC
CGAGGCCGAGGCGCGCCGCAAGGCCGAGGCCGAGGCGTCCGCCAACAAGAAGAAGGCGGACGAGAAGGCCGTGGCGGCTGCGGTTGCGAAGGCCAAGGCG
GAGGCCGAGGCGCGGGTCGCGGCCGAGATGGCGGAGGCCGAGGCGCGCGTCGCGGCCGAGATGGCCGAGAACGAGGCGCGCAACGCGGCGAAGCAGAAGC
TCGACCGCAAGCGCAGCGACTCGAACGTGTTCGGCTCGCAGCCGATGGTGGAGGCCACCCTCGCGTCGCCGCGCGGCCGCGCGGGGAGCACCACTCGGCG
TCCCTCGTTCTTCGACGCCGCCTCGAACGCGAACCTGACCGAGGCGCTCACCGAGGCGCAGAAGGAGAAGGAGGCGGAGAAGGTGGCCGGCGGCGGCATC
GACGGCACCATGTCGCTCGAGAAGGCGTCCTCCAACCACGCGGTCAAGAAGGAGGAGTACTTTGACGTGCTGATCATCCGCGACGTGGGCAAGGGCACGC
TCGGGATCGCCGTCGACCTGTGGGATGGCGAGGTGACGGTGGGCGCCATCACGACGGGCGGCCCGGCCGACCGCGAGGGCACGCTCGTGCAGGGCGACGT
CATCAAGGGCGTCGACGGCTGCCCGTGCAACACGATCGAGGAGGTGACGGGGATGGTGCAGAAGGCGCCCAAGGACATCCGCCTGTCGATCTGCCGCCGC
CCCGTTTCTGTCGTGCTCGAGTCGATGATCCGGATGCGCATGCCGAGCGGCGAGTGGGAGCCGTTCGCCTTCCGGCTGCTCTCGAACCGCAACATCGAGT
TCGAGAAGCTGTCACCGCCCGTCTACGCGGGCGAGATCCACGCGCGGCTGGCGCAGTCGCTGAAACTGGTCGAGGAGCGCGGCGGTGACAAGGTGCTCGA
GATCGTGACGGGACACAAGCACTTCCAGATCAAGTGCGAGACGATGCTCGAGCTCGAGACGTGGCAGCTGCGGCTGCAGGAGGTCATCATGCTGCAGGAG
AAGGTCGCCAACGTGGCGCACGGCTGGCTGCTCAAGGAGGAGCCGGCGCAGAGCGGCAGCGGCACGCAGTTCAAGCACTACTGGTTCGTGCTCTTTTCCA
ACGGGATCCTCATGTACTTCGCCGACATGCAGCGCGCCGTGCTCGGCCAGGCGCTCGGCTTCATCCCGGTCGAGAACTGCGTGGAGGAGACGCGCAACGC
GTCGATGCACACGATCAGCATCAAGTGCTCCTTCAAGACGTGGCTGCTCGCTACCAAGAGCAAGGAGAGCATGCTGCAGTGGGCCGCCTCGCTCAAGGTT
GCGGCGCCCAGCGACGCGAGCGCCAAGCCCGCCATCGACGCGGTGCTCGCGCAGGGCTGGTGCGACCTGCCGCGCGACACGCCCGAGGGCGAGGTGTGGG
CGCGCCACTGGTTTGTCCTCAAGTCGTCTGCGCTGCAAATCTACCCCGAGGAGCAGAAGAAGGCGGCCGCCAAGGGTCCGCTCGGCGAGCCGTCCGCGTC
GCTGCAGTCCACTGCGATGAAGACGGCCACGCGCGCGCAGGGCGCCGACTTTTACAAGTGGGGCATCGTCGTCGAGACGACGGACGGCACGCTGCTCCGC
ATGCGCGCGACGGGGCAGAGCGAGATGCGCCATCTCCTCTCCACGCTCAACGTCAACTGCATCCCGACGGAGGTTGCCGCGCCGGGCACCCGCGAGGCAG
TGGCGACCCTGACCGAGCAGCTCAAGGCGGGCTACCTGTACAAGCGCGCCGAGACGCGCAAGGCGAAGCCGTGGGGGCAGCGCTGGTTCGTCCTCGAGGT
GATGACGGACGCCGGCCCGGAGGAGGGCACCGTCGTGCGCACAGGGCAGCTCACCTACTTCAACAACTCGAAGGACGCGGCCATCAAGAAGAGCCCCACC
GTCATCCATCTCAAGGATGCGACCAAAGTCCAGACCGCTCTCGGCAAGACGCACAAGACCGAGCACCGCGTGCTGCTCTCCACGCCCGACCGCGAGTCGG
GCCTTATGGAGCTCGGGCATGGCG
>GJ00106 num_miniclusters=2 longest_minicluster=2693480:4
CTGATTTCAGACTTGTTACTTATTCGAAAAGACATATTCTTACTTGTCTCATCACTTGTCCTCATCGACTTTCGAATCCCTTCACCCCCCGCACCCTCCG
CACTTCTACACACCGCGCTCTCTGCTCCGCGTGCCGCACAAGCCCCCGGAGGGCGACGTGGCGCGCCGCGCCATCTCTCACGCCCCCAGCGGCGTGCGCC
CCGCGCGAGAGACAGAGAGCGCCAAGACATCCCATCCCATCCCAGGAGACGTCCACGGGAAATGATAAATGATCTGAGTGTCGCCGCCCGGCGCTCGGCG
AAGGGAAAACGCCCACCGCTCGCGCCCCTCAGGCCGACGACGCGGCGGCCAGGATGGCGCGCCCGAAATTGTCGTCGGAGATGTGCCGCTCGATGAGCTG
CAGCGCGGCGGATCGCCGCCCGTCCTTGAGCTTTCGGAGCAGCGCCTGGAGGACGTAGTTCCCGAAGGGGGACGACATGAGGGCGCGCAGCTGCGGCAGC
TCGGCGAGGTCGACGGGGGTGTCGGGCGGGCCAAAGATCTGGCGGCGGACGGCCTCGAGCTGCTCGACCGAGGCGAGCATGAGGAGCATCTCGGCGACGT
TGGAGCCGTGCTTCGAGCCGGAGAGGGCGAGGATCGAGGGGAGGAGCGCGTCCAGCATCGCCACCCGCTGCGAAGGGACCGCGTGCCGCAGCGCCGCCTG
GACGGCGTAGTTGCCGAAGGGGTGCGCCGCCAGGTAGCCGAGCTCGCCCTCGAGGAGGGAGCCGACGGCGGCCGAGATGTCCATCCCGGCGGAGGCCGCC
TCGTGCAGCAGCTGCTGCACCACCCGCACGCCGTGCTGCTGCGTGCAGAGCGCGGCGACGTGCTTGGCGACCTGCGCGACGAGGAAGGGCGCGTGCGTGT
GCCGGAAGGCGACGCAGACGCCCCACGAGCCGTGCGTGTCGAGCGCGCACTCGAGGACATGCCCGTCCAGCTCGCCGGCGAGCGAGGCGGCCTCGCCCGC
CGGAAGCTCGGCGAGCGCAGCCTGCACGACCCTCGATCCCTGCGGGTGCTTGAGCAGCGGCACGACGGAGCCGCGCAGGGCGGAGTGCACGGCGGCGTGC
GCCTGCGAGCGCGTGACTAGCTTCGAGACGACGTAGTTGCCGAAGGCGTGGGTGGCGAGCTCGAGCAGGTGCGGCGCGAGCTCCTCGCACGCGCACTGCA
GCTGCGTGTCCGACATGCGCACCAGCTCCTGCTGCAGCAGCCGCGACTGCTTTTGCTCCGTCGCGCGGGCCGCGAGGGAGACGCGGCCGCCGGCGCGGGC
TCGCTCCGCCGCCAGCGCGCGCGTCGACGCTCGTCGCGCGCCGCCGCCCGCCGCGGCGGCGGGCGGCGCGCCTCGCGAGGCGCCGGTGCGCGGCCCACCC
GCGGGAGAGGGAGGCGGAGGTGCGGCGGCGTGCGGTGCGGCGGCGAGAGGCTGCCCGTGCGGCGAGTGCGCGAGGATGTGGCCCTGCGGGTGGCTGAGGC
CGCCGTAGGGGTGGGCGCCGTGCGGCGGCGGAGCGTGCGGCGGCGGAGGCGGAGGAGGAGCGCCCGCCATCTGCGGCGGGTGAGGCAGCCATCCCGCGCC
GGCGCCGACAAAGGGGGCGGCGGCGAGGGGGGGAGGCATCGGGCCGCCGCCGACCATGCCGCCGCCGACGCCGATCGGCTGGCCGATCGGCGGCGAGGGG
AAGAAGCCGGCGGGCGCGAGGCCGGGCTGGTGCTCGAAGAAGCCGGGCTCGGGGACGACGTAGACGTATCCGTAGCCCGGGTCGTTAGGGTCGATCATCA
TGCCGGCCGTCGGGTCGATGACCATGCCGGCGGGCACGCCGGTCGGGACGAGCCCGCCATAGGCGCCTCCATACGCGTCGCCCCACTGCGCCTGCGGCTG
CGCGAACCCGTGCAGCCCGTCGGGGGCAAAGCCGCCCCAGTACGGCGGAGGAGCTGCACTCGGCAGCGGAGGAGCGGGAGCGGCGGCCTGGGGCGGCGGC
TGCGAGCGCGGCGGCGCCTGAGGCGACTGCGGCGGCGGCTGCGGCGGCTGCGTCTGCGTCGGCGGCGGGGCTGCTATCCCCGCCGCCACCGCCCGGCGCG
GGCCCGGCGCACTTGCTGCTCCTCGGGTCCCGTTGTCTTCGGTGTGCGGCGGCGGCGGCCTCCGAGGGTCGGAGAGCGGGGAGGAGGTGATGGAGGAGGG
GACGGAGGAGGGGATGGAGGCGTGCGGGTCGTCGTGGGGAGGGGGGTGCGGCGGCTGGGGCTGCAGCTGCGGCTCGCCGGAGGGAAGCGACGCTTGCTCG
GCCCCGTCCAGGCGGGCGCCGGAGAGGGCCTGTTGCAGCGCTGCGACCGGGCCGGAAAAAGAGACGCGGCGCGAGGTCTGGCCGGAGGTGGGTGGCGTGG
GGACATCGCCCGAGACGCGCGTGTTGGGACGAGGAGGCTCGGCCGCCGCCGCCGCCGCCGCCTGCCGCAGCGGCGTGGCACCGGGAGGGAGCTTGAAGCG
GACGGCGATGGCGGAGCGAGGGTAGGCGGGTCGGAGCTCCTCGCCGCCGAGCATCGCCGGGCCCGGGAAGCCCTCGGAGCGCGAGCGCGTGAGTGGGGGA
ATCGTGTTCTGCTCCGCCGGCGGGGGCAGGCCAGTCGTCTCGGACGACTGGCGCGGGGAGCCCTGCACGCGTGGCGGCGCGGCGAGCGTCATCGCAAAGC
GGATGGCGTGCGCACGGGACGGCCAGAGCGACTTGATGGACTCGAAGCCGGCGGTCTTGCGCTTCGCGGGCGTGGCACCCGAGGCGCCGCCCTTGGCTTC
CTCGTCCTCATCTGCGAAGAGGCTCTCTGCCATGTCGATCGCTGACGAGCGGGACGTCTTGAGCGACTGCTCCTCCAGGTCGTCGTCGGGCGGCATGACC
GAGGCCGTCGCAGCGGGCGGCGCTGTCGCCAGCATGGACCCTCGAGCAAGGCGTAGGGAGATGGCAACTCCTGTCCTTGTGTCGGACTGATGTAAGCAAG
GTCGAGGCGGGCTAGGAGTTGGGG
>GJ00107 num_miniclusters=1 longest_minicluster=2697917:71
GAGTTGCGGGTTGGTGTAAACAAATTCCCCATAACAGCTAACCCGCACAAGAGTAGGTAAGGCCATGTCGTTTACTATCAGGACGGCAGGCGCCCTCTCT
CCTCCGACCGCCCGCATCACGCGCACCAGTGGCGAAAGCGTGTACCCAGTGCTGCTCAGACCCCCGGCCCACCCCACCCCCACCCACCCCCACTCACCCT
CCGGCAGCCCCCCCCACGCGCCGCTCCGTCAAGCCGCTAGGGGCACCTCCCCACCCCCACCGCTGGGTCGGGCGTGTTGGAAACGGTCTTGGCCGGCTTC
TCGACCTCCTTGGCAGCCTCCTCGGCGACAGTGGCACACCACTTCTACACCTCCGTCTCCAACCAACCATCCGCGACGGGCGCCTCCTCGGCGACTGCCT
CCACGGCGGCGGACACCTCGGGGGCGGCGGCGGACTTGGCGGCGGCCTCCTTGGTGGTGGCCTCCTCCTTCACGACGACGTGGTCGTTCTTGACGCCGCA
CGCCTCGGCTCCGAGGTCCGAAGACGAGCGCGTCGGCTTCACCCTCGCCGTGGTCGGCTTCGGCCCGCTCGCGCGCGGAGGCGGCGGCTGGGGCGGGGCG
CTGGTGGAGCACGCAAGCAGCGGGGCGCGCGCGACGCGGCTGCCCGACAGCGATGCCGCTGAGGCCGAGTCTTGCGTGATGCCGGGCTTCACGGGAGCCG
TCGCCGCAAACTCGACGCCGCCGCCGGCTCGCACCATCGGCGAGATCTCCACGCGGATCCGCCCCCGGGGCTGCTGGTTGCCCGGCTGGAGTGCCTCGGA
GATTTCTCGCGCCAACGCCCCGGCGTCGCTCAGCTCTGGCGGGCTATTGGCGGACTGGGTCTTCCGGCAAACGTGGCGCGCGGCGAGGGCGACAAAGACG
GCCGCCGCGCAGACGCCCACGGTGGCGGCAACGGTGTAGGCAACGGTGGCAGTCGTCGACCGCGGCTCCACGGGAATGGGCTCGTCCGACGTCGGCGGGG
CCGGTGGGGCGTTGGGAGGTAGGCAGGCCTTCTGCAAGACATGGGACACGACCACAAAGTCGCCGTCGTCGTCCGGACTCTGCTGTGAGGAGTGGCACAC
[truncated: 24,802,956 more chars]
